# Supplementary material for: Evidence for ephemeral middle Eocene to early Oligocene Greenland glacial ice and pan-Arctic sea ice
Source: Nat Commun. 2018 Mar 12;9:1038. doi: 10.1038/s41467-018-03180-5 (PMC5847593; doi:10.1038/s41467-018-03180-5)
Supplement: Supplementary file 3 — Supplementary Data 1 [file 41467_2018_3180_MOESM3_ESM.xlsx]

## Sheet: Table S1
Tripati, A. and Darby, D., 2018, Evidence for ephemeral middle Eocene to early Oligocene glaciers on Greenland and pan-Arctic sea ice, Nature Communications.
Supplementary Data Table 1: New data constraining source area (SA) fractions at Site 913.
Sample Grain ID Number	SA 1	SA 2	SA 3	SA 4	SA 5	SA 6	SA 7	SA 8	SA 9	SA 10	SA 11	SA 12	SA 13	SA 14	SA 15	SA 16	SA 17	SA 18	SA 19	SA 20	SA 21	SA 22	SA 23	SA 24	SA 25	SA 26	SA 27	SA 28	SA 29	SA 30	SA 31	SA 32	SA 33	SA 34	SA 35	SA 36	SA 37	SA 38	SA 39	SA 40	SA 41	SA 42	SA 43	SA 44	SA 45
1019H913B21H1P1D101.00-1	NaN	NaN	NaN	NaN	NaN	NaN	NaN	NaN	NaN	NaN	NaN	NaN	NaN	NaN	NaN	NaN	NaN	NaN	NaN	NaN	NaN	NaN	NaN	NaN	NaN	NaN	NaN	NaN	NaN	NaN	NaN	NaN	NaN	NaN	NaN	NaN	NaN	NaN	NaN	NaN	NaN	NaN	NaN	NaN	NaN
1019H913B21H1P1D101.00-10	NaN	NaN	NaN	NaN	NaN	NaN	NaN	NaN	NaN	NaN	NaN	NaN	NaN	NaN	NaN	NaN	NaN	NaN	NaN	NaN	NaN	NaN	NaN	NaN	NaN	NaN	NaN	NaN	NaN	NaN	NaN	NaN	NaN	NaN	NaN	NaN	NaN	NaN	NaN	NaN	NaN	NaN	NaN	NaN	NaN
1019H913B21H1P1D101.00-11	0	0	0	0	0	0	0	0	0	0	0	0	0	0	0	0	0	0	0	0	0	0	0	0	0	0	0	0	0	0	0	0	0	0	0	0	0	0	0	0	0	0	1	0	0
1019H913B21H1P1D101.00-12	0	0.014587	0	0.3526	0.059799	0	0	0.18138	0.018124	0	0.0092409	0	0	0	0	0	0	0	0	0	0	0	0.026413	0	0	0	0.014968	0	0	0	0.0092127	0.10956	0.013992	0	0	0.018862	0	0	0	0.010728	0.013932	0.11017	0.036433	0	0
1019H913B21H1P1D101.00-13
1019H913B21H1P1D101.00-14	0	0	0	0.42022	0.15152	0	0	0	0	0	0	0	0	0	0	0	0	0	0.064341	0	0.049077	0	0	0	0	0	0	0	0	0	0	0.094166	0	0	0	0	0	0.069908	0	0	0	0.082761	0.06801	0	0
1019H913B21H1P1D101.00-15	0	0	0	0	0.010681	0	0	0.10141	0.033428	0	0	0	0	0.0077925	0	0.0074087	0	0.01618	0	0	0	0	0	0.025895	0	0	0.032571	0	0	0.050787	0	0.01574	0.0071145	0.01213	0.088581	0	0	0.010026	0	0.0061079	0	0.1576	0.37917	0.037372	0
1019H913B21H1P1D101.00-16	NaN	NaN	NaN	NaN	NaN	NaN	NaN	NaN	NaN	NaN	NaN	NaN	NaN	NaN	NaN	NaN	NaN	NaN	NaN	NaN	NaN	NaN	NaN	NaN	NaN	NaN	NaN	NaN	NaN	NaN	NaN	NaN	NaN	NaN	NaN	NaN	NaN	NaN	NaN	NaN	NaN	NaN	NaN	NaN	NaN
1019H913B21H1P1D101.00-17	NaN	NaN	NaN	NaN	NaN	NaN	NaN	NaN	NaN	NaN	NaN	NaN	NaN	NaN	NaN	NaN	NaN	NaN	NaN	NaN	NaN	NaN	NaN	NaN	NaN	NaN	NaN	NaN	NaN	NaN	NaN	NaN	NaN	NaN	NaN	NaN	NaN	NaN	NaN	NaN	NaN	NaN	NaN	NaN	NaN
1019H913B21H1P1D101.00-18
1019H913B21H1P1D101.00-19	NaN	NaN	NaN	NaN	NaN	NaN	NaN	NaN	NaN	NaN	NaN	NaN	NaN	NaN	NaN	NaN	NaN	NaN	NaN	NaN	NaN	NaN	NaN	NaN	NaN	NaN	NaN	NaN	NaN	NaN	NaN	NaN	NaN	NaN	NaN	NaN	NaN	NaN	NaN	NaN	NaN	NaN	NaN	NaN	NaN
1019H913B21H1P1D101.00-2	0	0	0	0	0	0	0	0	0	0	0	0	0	0	0	0	0	0	0	0	0	0	0	0	0	0	0	0	0	0	0	0	0	0	0	0	0	0	0	0	0	0.72544	0.27456	0	0
1019H913B21H1P1D101.00-20	0	0	0	0.18667	0.040936	0	0	0	0	0	0	0	0	0	0	0	0	0	0.4056	0	0.042915	0	0.063762	0	0	0	0	0	0	0	0	0.088716	0	0	0	0	0	0.047844	0	0	0.12355	0	0	0	0
1019H913B21H1P1D101.00-21	0	0	0	0	0	0	0	0	0	0	0	0	0	0	0	0	0	0	0	0	0	0	0	0	0	0	0	0	0	0	0	0	0	0	0	0	0	0	0	0	0	0.73035	0.26965	0	0
1019H913B21H1P1D101.00-22	0.023428	0.026303	0	0.12662	0.017095	0.016438	0.016338	0.091448	0.0092926	0	0.0084199	0	0.0030913	0.016624	0	0	0.011057	0.034625	0.039768	0.0032256	0.012704	0.041327	0.012319	0	0	0	0	0	0.013517	0.017161	0.010453	0.10029	0.017565	0.022012	0.0052925	0.0074883	0.02588	0.022982	0.024171	0.012745	0.044347	0.11041	0.050604	0	0.0049555
1019H913B21H1P1D101.00-23	0	0	0	0	0	0	0	0	0	0	0	0	0	0	0	0	0	0	0	0	0	0	0	0	0	0	0	0	0	0	0	0	0	0	0	0	0	0	0	0	0	1	0	0	0
1019H913B21H1P1D101.00-24	0	0	0	0.076117	0.11895	0	0	0.16735	0	0	0	0	0	0	0	0	0	0	0	0	0	0	0	0	0	0	0	0	0	0	0	0.14222	0	0	0	0	0	0	0	0	0	0.27121	0.22416	0	0
1019H913B21H1P1D101.00-25	NaN	NaN	NaN	NaN	NaN	NaN	NaN	NaN	NaN	NaN	NaN	NaN	NaN	NaN	NaN	NaN	NaN	NaN	NaN	NaN	NaN	NaN	NaN	NaN	NaN	NaN	NaN	NaN	NaN	NaN	NaN	NaN	NaN	NaN	NaN	NaN	NaN	NaN	NaN	NaN	NaN	NaN	NaN	NaN	NaN
1019H913B21H1P1D101.00-26	0	0	0	0	0	0	0	0	0	0	0	0	0	0	0	0	0	0	0	0	0	0	0	0	0	0	0	0	0	0	0	0	0	0	0	0	0	0	0	0	0	1	0	0	0
1019H913B21H1P1D101.00-27	NaN	NaN	NaN	NaN	NaN	NaN	NaN	NaN	NaN	NaN	NaN	NaN	NaN	NaN	NaN	NaN	NaN	NaN	NaN	NaN	NaN	NaN	NaN	NaN	NaN	NaN	NaN	NaN	NaN	NaN	NaN	NaN	NaN	NaN	NaN	NaN	NaN	NaN	NaN	NaN	NaN	NaN	NaN	NaN	NaN
1019H913B21H1P1D101.00-28	0	0.11079	0.014905	0.17143	0.13304	0.041976	0	0.034824	0	0	0	0	0	0	0	0	0.02087	0	0	0	0	0	0.02057	0	0	0	0	0	0	0	0.056672	0.05308	0	0	0	0.018619	0.046251	0.019316	0	0.049506	0	0.027646	0.18051	0	0
1019H913B21H1P1D101.00-29	NaN	NaN	NaN	NaN	NaN	NaN	NaN	NaN	NaN	NaN	NaN	NaN	NaN	NaN	NaN	NaN	NaN	NaN	NaN	NaN	NaN	NaN	NaN	NaN	NaN	NaN	NaN	NaN	NaN	NaN	NaN	NaN	NaN	NaN	NaN	NaN	NaN	NaN	NaN	NaN	NaN	NaN	NaN	NaN	NaN
1019H913B21H1P1D101.00-3	0	0	0	0	0	0	0	0	0	0	0	0	0	0	0	0	0	0	0	0	0	0	0	0	0	0	0	0	0	0	0	0	0	0	0	0	0	0	0	0	0	0.62109	0.37891	0	0
1019H913B21H1P1D101.00-30	0	0	0	0	0	0	0	0	0	0	0	0	0	0	0	0	0	0	0	0	0	0	0	0	0	0	0	0	0	0	0	0	0	0	0	0	0	0	0	0	0	1	0	0	0
1019H913B21H1P1D101.00-31	NaN	NaN	NaN	NaN	NaN	NaN	NaN	NaN	NaN	NaN	NaN	NaN	NaN	NaN	NaN	NaN	NaN	NaN	NaN	NaN	NaN	NaN	NaN	NaN	NaN	NaN	NaN	NaN	NaN	NaN	NaN	NaN	NaN	NaN	NaN	NaN	NaN	NaN	NaN	NaN	NaN	NaN	NaN	NaN	NaN
1019H913B21H1P1D101.00-32	NaN	NaN	NaN	NaN	NaN	NaN	NaN	NaN	NaN	NaN	NaN	NaN	NaN	NaN	NaN	NaN	NaN	NaN	NaN	NaN	NaN	NaN	NaN	NaN	NaN	NaN	NaN	NaN	NaN	NaN	NaN	NaN	NaN	NaN	NaN	NaN	NaN	NaN	NaN	NaN	NaN	NaN	NaN	NaN	NaN
1019H913B21H1P1D101.00-33	NaN	NaN	NaN	NaN	NaN	NaN	NaN	NaN	NaN	NaN	NaN	NaN	NaN	NaN	NaN	NaN	NaN	NaN	NaN	NaN	NaN	NaN	NaN	NaN	NaN	NaN	NaN	NaN	NaN	NaN	NaN	NaN	NaN	NaN	NaN	NaN	NaN	NaN	NaN	NaN	NaN	NaN	NaN	NaN	NaN
1019H913B21H1P1D101.00-34	0	0	0	0	0	0	0	0	0	0	0	0	0	0	0	0	0	0	0	0	0	0	0	0	0	0	0	0	0	0	0	0	0	0	0	0	0	0	0	0	0	1	0	0	0
1019H913B21H1P1D101.00-35	0	0	0	0	0	0	0	0	0	0	0	0	0	0	0	0	0	0	0	0	0	0	0	0	0	0	0	0	0	0	0	0	0	0	0	0	0	0	0	0	0	0.39532	0.60468	0	0
1019H913B21H1P1D101.00-36	0	0	0	0.24103	0	0	0	0	0.025246	0	0.016355	0	0	0	0	0	0	0	0.019599	0	0	0.094235	0.079882	0	0	0	0	0	0.16349	0.021463	0	0.17842	0.047527	0.052752	0	0.020931	0	0	0	0	0	0.039076	0	0	0
1019H913B21H1P1D101.00-37	0	0	0	0	0	0	0	0	0	0	0	0	0	0	0	0	0	0	0	0	0	0	0	0	0	0	0	0	0	0	0	0	0	0	0	0	0	0	0	0	0	0	1	0	0
1019H913B21H1P1D101.00-38	0	0	0	0	0	0	0	0	0	0	0	0	0	0	0	0	0	0	0	0	0	0	0	0	0	0	0	0	0	0	0	0	0	0	0	0	0	0	0	0	0	0	1	0	0
1019H913B21H1P1D101.00-39	NaN	NaN	NaN	NaN	NaN	NaN	NaN	NaN	NaN	NaN	NaN	NaN	NaN	NaN	NaN	NaN	NaN	NaN	NaN	NaN	NaN	NaN	NaN	NaN	NaN	NaN	NaN	NaN	NaN	NaN	NaN	NaN	NaN	NaN	NaN	NaN	NaN	NaN	NaN	NaN	NaN	NaN	NaN	NaN	NaN
1019H913B21H1P1D101.00-4	0	0	0.075951	0.37884	0	0	0	0.18892	0	0	0	0	0	0	0	0	0	0.084753	0.052998	0	0	0.030461	0	0	0	0	0	0	0	0	0	0.0466	0	0	0	0	0	0	0.014607	0	0.04568	0.081182	0	0	0
1019H913B21H1P1D101.00-40	0	0	0	0.13739	0	0	0	0.085496	0	0	0.025375	0	0	0	0	0	0	0	0	0	0	0	0.093328	0	0	0	0	0	0	0	0	0	0.029451	0	0	0	0	0	0	0	0	0.57737	0.051599	0	0
1019H913B21H1P1D101.00-41	NaN	NaN	NaN	NaN	NaN	NaN	NaN	NaN	NaN	NaN	NaN	NaN	NaN	NaN	NaN	NaN	NaN	NaN	NaN	NaN	NaN	NaN	NaN	NaN	NaN	NaN	NaN	NaN	NaN	NaN	NaN	NaN	NaN	NaN	NaN	NaN	NaN	NaN	NaN	NaN	NaN	NaN	NaN	NaN	NaN
1019H913B21H1P1D101.00-42	0	0	0	0.035585	0	0	0	0.10438	0	0	0	0	0	0	0	0	0	0	0	0	0	0	0.024369	0.048612	0	0	0	0	0	0	0	0.10595	0	0	0	0	0	0	0	0	0	0.56663	0.11448	0	0
1019H913B21H1P1D101.00-43	0	0	0	0	0	0	0	0	0	0	0	0	0	0	0	0	0	0	0	0	0	0	0	0	0	0	0	0	0	0	0	0	0	0	0	0	0	0	0	0	0	0.4538	0.5462	0	0
1019H913B21H1P1D101.00-44	0	0	0	0.15724	0	0	0.046046	0.076675	0	0	0.013368	0	0	0	0	0	0	0	0	0	0	0	0.15711	0.037699	0	0	0	0	0	0	0	0.085203	0.02037	0	0	0	0.013793	0	0	0	0	0.39249	0	0	0
1019H913B21H1P1D101.00-46	0.024675	0	0	0.072714	0.01842	0	0	0.061321	0	0	0	0	0	0	0	0	0	0	0	0	0	0	0.10355	0	0	0	0	0	0	0	0	0.055634	0	0	0	0	0	0	0	0	0	0.64434	0.019338	0	0
1019H913B21H1P1D101.00-47	NaN	NaN	NaN	NaN	NaN	NaN	NaN	NaN	NaN	NaN	NaN	NaN	NaN	NaN	NaN	NaN	NaN	NaN	NaN	NaN	NaN	NaN	NaN	NaN	NaN	NaN	NaN	NaN	NaN	NaN	NaN	NaN	NaN	NaN	NaN	NaN	NaN	NaN	NaN	NaN	NaN	NaN	NaN	NaN	NaN
1019H913B21H1P1D101.00-48	NaN	NaN	NaN	NaN	NaN	NaN	NaN	NaN	NaN	NaN	NaN	NaN	NaN	NaN	NaN	NaN	NaN	NaN	NaN	NaN	NaN	NaN	NaN	NaN	NaN	NaN	NaN	NaN	NaN	NaN	NaN	NaN	NaN	NaN	NaN	NaN	NaN	NaN	NaN	NaN	NaN	NaN	NaN	NaN	NaN
1019H913B21H1P1D101.00-49	NaN	NaN	NaN	NaN	NaN	NaN	NaN	NaN	NaN	NaN	NaN	NaN	NaN	NaN	NaN	NaN	NaN	NaN	NaN	NaN	NaN	NaN	NaN	NaN	NaN	NaN	NaN	NaN	NaN	NaN	NaN	NaN	NaN	NaN	NaN	NaN	NaN	NaN	NaN	NaN	NaN	NaN	NaN	NaN	NaN
1019H913B21H1P1D101.00-5	0	0	0	0	0	0	0	0.0059487	0	0	0	0	0	0	0	0	0	0	0	0	0	0	0	0.0065361	0	0	0	0	0	0	0	0.013849	0	0	0	0	0	0	0	0	0	0.54489	0.42878	0	0
1019H913B21H1P1D101.00-50	NaN	NaN	NaN	NaN	NaN	NaN	NaN	NaN	NaN	NaN	NaN	NaN	NaN	NaN	NaN	NaN	NaN	NaN	NaN	NaN	NaN	NaN	NaN	NaN	NaN	NaN	NaN	NaN	NaN	NaN	NaN	NaN	NaN	NaN	NaN	NaN	NaN	NaN	NaN	NaN	NaN	NaN	NaN	NaN	NaN
1019H913B21H1P1D101.00-51	0	0	0	0	0	0	0	0	0	0	0	0	0	0	0	0	0	0	0	0	0	0	0	0	0	0	0	0	0	0	0	0	0	0	0	0	0	0	0	0	0	0.46604	0.53396	0	0
1019H913B21H1P1D101.00-52	NaN	NaN	NaN	NaN	NaN	NaN	NaN	NaN	NaN	NaN	NaN	NaN	NaN	NaN	NaN	NaN	NaN	NaN	NaN	NaN	NaN	NaN	NaN	NaN	NaN	NaN	NaN	NaN	NaN	NaN	NaN	NaN	NaN	NaN	NaN	NaN	NaN	NaN	NaN	NaN	NaN	NaN	NaN	NaN	NaN
1019H913B21H1P1D101.00-53	0	0	0	0	0	0	0	0	0	0	0	0	0	0	0	0	0	0	0	0	0	0	0	0	0	0	0	0	0	0	0	0	0	0	0	0	0	0	0	0	0	0	1	0	0
1019H913B21H1P1D101.00-54	0	0	0	0	0	0	0	0	0	0	0	0	0	0	0	0	0	0	0	0	0	0	0	0	0	0	0	0	0	0	0	0	0	1	0	0	0	0	0	0	0	0	0	0	0
1019H913B21H1P1D101.00-55	NaN	NaN	NaN	NaN	NaN	NaN	NaN	NaN	NaN	NaN	NaN	NaN	NaN	NaN	NaN	NaN	NaN	NaN	NaN	NaN	NaN	NaN	NaN	NaN	NaN	NaN	NaN	NaN	NaN	NaN	NaN	NaN	NaN	NaN	NaN	NaN	NaN	NaN	NaN	NaN	NaN	NaN	NaN	NaN	NaN
1019H913B21H1P1D101.00-56	0.032603	0.019167	0.014513	0.1583	0.059532	0.027634	0.011008	0.096754	0.0096643	0	0	0	0.013287	0	0.0021958	0	0.046217	0.075629	0.049336	0.010449	0.0020528	0.035031	0	0	0	0.0022946	0	0	0.01072	0.0030598	0.0028007	0.048566	0	0	0	0.009955	0.029683	0.011339	0.033033	0.022813	0.039557	0.0034531	0.11711	0	0.0022415
1019H913B21H1P1D101.00-57	NaN	NaN	NaN	NaN	NaN	NaN	NaN	NaN	NaN	NaN	NaN	NaN	NaN	NaN	NaN	NaN	NaN	NaN	NaN	NaN	NaN	NaN	NaN	NaN	NaN	NaN	NaN	NaN	NaN	NaN	NaN	NaN	NaN	NaN	NaN	NaN	NaN	NaN	NaN	NaN	NaN	NaN	NaN	NaN	NaN
1019H913B21H1P1D101.00-58	0.0073887	0.0067108	0	0.26003	0.043852	0	0.036889	0.12561	0.026453	0	0	0	0	0	0	0	0	0	0.02762	0	0.012069	0.012374	0.10618	0.0096899	0	0.006938	0	0	0	0.011604	0	0.10276	0.02075	0	0	0	0.0080691	0	0.0056872	0.0054342	0	0.14881	0.0075714	0	0.0075004
1019H913B21H1P1D101.00-59	0	0	0	0	0	0	0	0	0	0	0	0	0	0	0	0	0	0	0	0	0	0	0	0	0	0	0	0	0	0	0	0	0	0	0	0	0	0	0	0	0	0.39124	0.60876	0	0
1019H913B21H1P1D101.00-6	0	0.014686	0.0058491	0.32387	0.032317	0	0.0072634	0.18871	0.019689	0	0.014357	0	0	0	0	0	0	0	0	0.0052823	0.0067473	0	0.055554	0.01477	0	0	0.0064375	0.0088897	0	0.0053054	0.020181	0.047696	0.074263	0	0	0.02751	0	0	0	0	0	0.07145	0.049173	0	0
1019H913B21H1P1D101.00-60	NaN	NaN	NaN	NaN	NaN	NaN	NaN	NaN	NaN	NaN	NaN	NaN	NaN	NaN	NaN	NaN	NaN	NaN	NaN	NaN	NaN	NaN	NaN	NaN	NaN	NaN	NaN	NaN	NaN	NaN	NaN	NaN	NaN	NaN	NaN	NaN	NaN	NaN	NaN	NaN	NaN	NaN	NaN	NaN	NaN
1019H913B21H1P1D101.00-61	NaN	NaN	NaN	NaN	NaN	NaN	NaN	NaN	NaN	NaN	NaN	NaN	NaN	NaN	NaN	NaN	NaN	NaN	NaN	NaN	NaN	NaN	NaN	NaN	NaN	NaN	NaN	NaN	NaN	NaN	NaN	NaN	NaN	NaN	NaN	NaN	NaN	NaN	NaN	NaN	NaN	NaN	NaN	NaN	NaN
1019H913B21H1P1D101.00-62	NaN	NaN	NaN	NaN	NaN	NaN	NaN	NaN	NaN	NaN	NaN	NaN	NaN	NaN	NaN	NaN	NaN	NaN	NaN	NaN	NaN	NaN	NaN	NaN	NaN	NaN	NaN	NaN	NaN	NaN	NaN	NaN	NaN	NaN	NaN	NaN	NaN	NaN	NaN	NaN	NaN	NaN	NaN	NaN	NaN
1019H913B21H1P1D101.00-63	NaN	NaN	NaN	NaN	NaN	NaN	NaN	NaN	NaN	NaN	NaN	NaN	NaN	NaN	NaN	NaN	NaN	NaN	NaN	NaN	NaN	NaN	NaN	NaN	NaN	NaN	NaN	NaN	NaN	NaN	NaN	NaN	NaN	NaN	NaN	NaN	NaN	NaN	NaN	NaN	NaN	NaN	NaN	NaN	NaN
1019H913B21H1P1D101.00-64	NaN	NaN	NaN	NaN	NaN	NaN	NaN	NaN	NaN	NaN	NaN	NaN	NaN	NaN	NaN	NaN	NaN	NaN	NaN	NaN	NaN	NaN	NaN	NaN	NaN	NaN	NaN	NaN	NaN	NaN	NaN	NaN	NaN	NaN	NaN	NaN	NaN	NaN	NaN	NaN	NaN	NaN	NaN	NaN	NaN
1019H913B21H1P1D101.00-65	NaN	NaN	NaN	NaN	NaN	NaN	NaN	NaN	NaN	NaN	NaN	NaN	NaN	NaN	NaN	NaN	NaN	NaN	NaN	NaN	NaN	NaN	NaN	NaN	NaN	NaN	NaN	NaN	NaN	NaN	NaN	NaN	NaN	NaN	NaN	NaN	NaN	NaN	NaN	NaN	NaN	NaN	NaN	NaN	NaN
1019H913B21H1P1D101.00-66	0	0	0	0	0	0	0	0	0	0	0	0	0	0	0	0	0	0	0.31141	0	0	0	0.68859	0	0	0	0	0	0	0	0	0	0	0	0	0	0	0	0	0	0	0	0	0	0
1019H913B21H1P1D101.00-67	NaN	NaN	NaN	NaN	NaN	NaN	NaN	NaN	NaN	NaN	NaN	NaN	NaN	NaN	NaN	NaN	NaN	NaN	NaN	NaN	NaN	NaN	NaN	NaN	NaN	NaN	NaN	NaN	NaN	NaN	NaN	NaN	NaN	NaN	NaN	NaN	NaN	NaN	NaN	NaN	NaN	NaN	NaN	NaN	NaN
1019H913B21H1P1D101.00-68	0	0	0	0.039094	0	0	0	0.10044	0	0	0.038811	0	0	0	0	0	0	0	0	0	0	0	0.30294	0	0	0	0	0	0	0	0	0.10146	0.069409	0	0	0	0	0	0	0	0	0.34784	0	0	0
1019H913B21H1P1D101.00-69	0	0.021083	0.0090251	0.20304	0.022432	0	0.0036336	0.069471	0.0060564	0	0.0046099	0	0.0014178	0.0090781	0.0035312	0	0.0036529	0.0097372	0.013723	0.00131	0.0041611	0.0019276	0.016213	0.0087669	0.0021127	0	0.0041144	0.0022102	0	0.032169	0.013603	0.058972	0.02258	0.0057096	0	0.0084543	0.0068419	0.0057696	0.0081918	0.0014387	0.0035115	0.25813	0.15139	0.0019222	0
1019H913B21H1P1D101.00-7	0	0	0	0	0	0	0	0	0	0	0	0	0	0	0	0	0	0	0	0	0	0	0	0	0	0	0	0	0	0	0	0	0	0	0	0	0	0	0	0	0	0	1	0	0
1019H913B21H1P1D101.00-70	0	0	0	0	0	0	0	0	0	0	0	0	0	0	0	0	0	0	0	0	0	0	0	0	0	0	0	0	0	0	0	0	0	0	0	0	0	0	0	0	0	1	0	0	0
1019H913B21H1P1D101.00-71	0	0	0	0	0	0	0	0	0	0	0	0	0	0	0	0	0	0	0	0	0	0	0	0	0	0	0	0	0	0	0	0	0	0	0	0	0	0	0	0	0	0.50122	0.49878	0	0
1019H913B21H1P1D101.00-72	0	0	0	0.27998	0.039313	0.01439	0	0.25822	0	0	0.014069	0	0	0	0	0	0	0	0	0	0	0	0.051028	0.03044	0.016841	0	0	0	0	0.012406	0	0.066955	0	0	0.013018	0.030483	0	0.01475	0	0	0	0.11554	0.042572	0	0
1019H913B21H1P1D101.00-73
1019H913B21H1P1D101.00-74
1019H913B21H1P1D101.00-75	NaN	NaN	NaN	NaN	NaN	NaN	NaN	NaN	NaN	NaN	NaN	NaN	NaN	NaN	NaN	NaN	NaN	NaN	NaN	NaN	NaN	NaN	NaN	NaN	NaN	NaN	NaN	NaN	NaN	NaN	NaN	NaN	NaN	NaN	NaN	NaN	NaN	NaN	NaN	NaN	NaN	NaN	NaN	NaN	NaN
1019H913B21H1P1D101.00-76
1019H913B21H1P1D101.00-77	0	0	0	0	0	0	0	0	0	0	0	0	0	0	0	0	0	0	0	0	0	0	0	0	0	0	0	0	0	0	0	0	0	0	0	0	0	0	0	0	0	1	0	0	0
1019H913B21H1P1D101.00-78	0	0.034607	0.023707	0.095096	0.1514	0.082266	0.026594	0.037862	0	0	0	0	0	0	0	0	0.049666	0.13937	0.055355	0	0	0	0	0	0	0	0	0.016594	0	0	0.026988	0	0	0	0.032904	0.024375	0.068757	0	0	0.020671	0.065378	0.048409	0	0	0
1019H913B21H1P1D101.00-79	NaN	NaN	NaN	NaN	NaN	NaN	NaN	NaN	NaN	NaN	NaN	NaN	NaN	NaN	NaN	NaN	NaN	NaN	NaN	NaN	NaN	NaN	NaN	NaN	NaN	NaN	NaN	NaN	NaN	NaN	NaN	NaN	NaN	NaN	NaN	NaN	NaN	NaN	NaN	NaN	NaN	NaN	NaN	NaN	NaN
1019H913B21H1P1D101.00-8	NaN	NaN	NaN	NaN	NaN	NaN	NaN	NaN	NaN	NaN	NaN	NaN	NaN	NaN	NaN	NaN	NaN	NaN	NaN	NaN	NaN	NaN	NaN	NaN	NaN	NaN	NaN	NaN	NaN	NaN	NaN	NaN	NaN	NaN	NaN	NaN	NaN	NaN	NaN	NaN	NaN	NaN	NaN	NaN	NaN
1019H913B21H1P1D101.00-9	NaN	NaN	NaN	NaN	NaN	NaN	NaN	NaN	NaN	NaN	NaN	NaN	NaN	NaN	NaN	NaN	NaN	NaN	NaN	NaN	NaN	NaN	NaN	NaN	NaN	NaN	NaN	NaN	NaN	NaN	NaN	NaN	NaN	NaN	NaN	NaN	NaN	NaN	NaN	NaN	NaN	NaN	NaN	NaN	NaN
1019H913B21H1P1D101.00	0.0880947	0.247934	0.14395	3.71587	0.899287	0.182704	0.147772	1.97622	0.147953	0	0.144606	0	0.0177961	0.0334946	0.005727	0.0074087	0.131463	0.360294	1.03975	0.0202669	0.129726	0.215356	1.80181	0.182409	0.0189537	0.0092326	0.0580909	0.0276939	0.187727	0.153955	0.13991	1.51584	0.323022	1.0926	0.139796	0.166678	0.199275	0.201935	0.08569	0.129444	0.335955	14.8839	10.6364	0.0392942	0.0146974
1038H913B21H2P4D61.00-1	NaN	NaN	NaN	NaN	NaN	NaN	NaN	NaN	NaN	NaN	NaN	NaN	NaN	NaN	NaN	NaN	NaN	NaN	NaN	NaN	NaN	NaN	NaN	NaN	NaN	NaN	NaN	NaN	NaN	NaN	NaN	NaN	NaN	NaN	NaN	NaN	NaN	NaN	NaN	NaN	NaN	NaN	NaN	NaN	NaN
1038H913B21H2P4D61.00-2	0	0	0	0	0	0	0	0	0	0	0	0	0	0	0	0	0	0	0	0	0	0	0	0	0	0	0	0	0	0	0	0	0	0	0	0	0	0	0	0	0	0.50865	0.49135	0	0
1038H913B21H2P4D61.00-3A	NaN	NaN	NaN	NaN	NaN	NaN	NaN	NaN	NaN	NaN	NaN	NaN	NaN	NaN	NaN	NaN	NaN	NaN	NaN	NaN	NaN	NaN	NaN	NaN	NaN	NaN	NaN	NaN	NaN	NaN	NaN	NaN	NaN	NaN	NaN	NaN	NaN	NaN	NaN	NaN	NaN	NaN	NaN	NaN	NaN
1038H913B21H2P4D61.00-3B	NaN	NaN	NaN	NaN	NaN	NaN	NaN	NaN	NaN	NaN	NaN	NaN	NaN	NaN	NaN	NaN	NaN	NaN	NaN	NaN	NaN	NaN	NaN	NaN	NaN	NaN	NaN	NaN	NaN	NaN	NaN	NaN	NaN	NaN	NaN	NaN	NaN	NaN	NaN	NaN	NaN	NaN	NaN	NaN	NaN
1038H913B21H2P4D61.00-4	NaN	NaN	NaN	NaN	NaN	NaN	NaN	NaN	NaN	NaN	NaN	NaN	NaN	NaN	NaN	NaN	NaN	NaN	NaN	NaN	NaN	NaN	NaN	NaN	NaN	NaN	NaN	NaN	NaN	NaN	NaN	NaN	NaN	NaN	NaN	NaN	NaN	NaN	NaN	NaN	NaN	NaN	NaN	NaN	NaN
1038H913B21H2P4D61.00-5	0	0	0	0	0	0	0	0	0	0	0	0	0	0	0	0	0	0	0	0	0	0	0	0	0	0	0	0	0	0	0	0	0	0	0.39073	0	0	0	0	0	0	0	0.60927	0	0
1038H913B21H2P4D61.00-6	0	0	0	0.090795	0.0063793	0	0	0.075583	0.050373	0	0.022723	0	0.018168	0.0041966	0.0062673	0.010539	0.0079171	0.016785	0.0056681	0	0.0047776	0.0034885	0.0060173	0.0029061	0	0.010327	0.0068831	0.0047943	0	0.068016	0.072281	0.06926	0.0082595	0.012751	0.028066	0.0070279	0.0063053	0.010636	0.031606	0.031709	0.015889	0.041414	0.071054	0.14713	0.02401
1038H913B21H2P4D61.00-7	0	0	0	0	0	0	0	0	0	0	0	0	0	0	0	0	0	0	0	0	0	0	0	0	0	0	0	0	0	1	0	0	0	0	0	0	0	0	0	0	0	0	0	0	0
1038H913B21H2P4D61.00	0	0	0	0.090795	0.0063793	0	0	0.075583	0.050373	0	0.022723	0	0.018168	0.0041966	0.0062673	0.010539	0.0079171	0.016785	0.0056681	0	0.0047776	0.0034885	0.0060173	0.0029061	0	0.010327	0.0068831	0.0047943	0	1.06802	0.072281	0.06926	0.0082595	0.012751	0.418796	0.0070279	0.0063053	0.010636	0.031606	0.031709	0.015889	0.550064	1.17167	0.14713	0.02401
10H913B19H4P2R110.25-1	0	0	0	0.41686	0.040627	0	0.033006	0	0.05966	0	0.040814	0	0.00864	0	0	0	0.0077915	0.0073952	0	0	0	0	0	0.01732	0	0	0	0	0.0091794	0.07552	0.025831	0.17982	0.022961	0	0	0	0	0	0	0.006394	0	0	0.048186	0	0
10H913B19H4P2R110.25-10	0	0	0	0	0	0	0	0.0065458	0	0	0	0	0	0	0	0	0	0	0	0	0	0	0.0079623	0	0	0	0	0	0	0	0	0.014755	0	0	0	0	0	0	0	0	0	0.75979	0.21095	0	0
10H913B19H4P2R110.25-11
10H913B19H4P2R110.25-12	0	0	0	0	0	0	0	0	0	0	0	0	0	0	0	0	0	0	0	0	0	0	0	0	0	0	0	0	0	0	0	0.0098971	0	0	0	0	0	0	0	0	0	0.80612	0.18398	0	0
10H913B19H4P2R110.25-13	NaN	NaN	NaN	NaN	NaN	NaN	NaN	NaN	NaN	NaN	NaN	NaN	NaN	NaN	NaN	NaN	NaN	NaN	NaN	NaN	NaN	NaN	NaN	NaN	NaN	NaN	NaN	NaN	NaN	NaN	NaN	NaN	NaN	NaN	NaN	NaN	NaN	NaN	NaN	NaN	NaN	NaN	NaN	NaN	NaN
10H913B19H4P2R110.25-14	0	0	0	0	0	0	0	0	0	0	0	0	0	0	0	0	0	0	0	0	0	0	0	0	0	0	0	0	0	0	0	0	0	0	0	0	0	0	0	0	0	0.62298	0.37702	0	0
10H913B19H4P2R110.25-15	0	0	0	0.095392	0	0.016963	0.014678	0.015519	0	0	0	0	0	0.045979	0	0	0.022496	0.043587	0.055074	0.028524	0.0075793	0.0046181	0.032569	0	0.011105	0	0	0	0.11868	0.03017	0.008583	0.22318	0.05445	0.011964	0	0.018307	0.066851	0	0	0.0082158	0.0060838	0.039135	0.020298	0	0
10H913B19H4P2R110.25-2	0	0	0	0	0	0	0	0	0	0	0	0	0	0	0	0	0	0	0	0	0	0	0	0	0	0	0	0	0	0	0	0	0	0	0	0	0	0	0	0	0	0.27497	0.72503	0	0
10H913B19H4P2R110.25-3	0.031508	0.0067522	0	0.19557	0.05512	0.0048633	0.029855	0.08844	0.0064435	0	0	0	0	0	0	0	0.013392	0.037731	0.054775	0	0	0.0080684	0.082133	0	0.021445	0.0079917	0	0	0.019674	0	0	0.10733	0.026122	0.017978	0	0.010022	0.025666	0.013633	0.037137	0	0.012655	0.055998	0.029693	0	0
10H913B19H4P2R110.25-4	0	0	0	0	0	0	0	0	0	0	0	0	0	0	0	0	0	0	0	0	0	0	0	0	0	0	0	0	0	0	0	0.025095	0	0	0	0	0	0	0	0	0	0.6326	0.34231	0	0
10H913B19H4P2R110.25-5	NaN	NaN	NaN	NaN	NaN	NaN	NaN	NaN	NaN	NaN	NaN	NaN	NaN	NaN	NaN	NaN	NaN	NaN	NaN	NaN	NaN	NaN	NaN	NaN	NaN	NaN	NaN	NaN	NaN	NaN	NaN	NaN	NaN	NaN	NaN	NaN	NaN	NaN	NaN	NaN	NaN	NaN	NaN	NaN	NaN
10H913B19H4P2R110.25-6	NaN	NaN	NaN	NaN	NaN	NaN	NaN	NaN	NaN	NaN	NaN	NaN	NaN	NaN	NaN	NaN	NaN	NaN	NaN	NaN	NaN	NaN	NaN	NaN	NaN	NaN	NaN	NaN	NaN	NaN	NaN	NaN	NaN	NaN	NaN	NaN	NaN	NaN	NaN	NaN	NaN	NaN	NaN	NaN	NaN
10H913B19H4P2R110.25-7	0.11196	0	0	0	0	0	0	0	0	0	0	0	0	0	0	0	0	0	0	0	0	0	0.091304	0	0	0	0	0	0	0	0	0	0	0	0	0	0	0	0.1425	0.065145	0	0.5891	0	0	0
10H913B19H4P2R110.25-8	0	0	0	0	0	0	0	0	0	0	0	0	0	0	0	0	0	0	1	0	0	0	0	0	0	0	0	0	0	0	0	0	0	0	0	0	0	0	0	0	0	0	0	0	0
10H913B19H4P2R110.25-9	0.0029767	0.0025202	0	0.015617	0.015039	0.0015375	0.042139	0.14068	0.07726	0.0044771	0.030816	0	0.0070769	0.007708	0.018638	0.017948	0.0091602	0.049343	0.0039417	0.0065982	0.012593	0.0040002	0.026417	0	0	0	0.011833	0.0049256	0.030618	0.043759	0.030178	0.019414	0.016204	0.017411	0.028607	0.0028903	0.016637	0.0070972	0.035698	0.016073	0.0075438	0.12807	0.076115	0.0046025	0.0058403
10H913B19H4P2R110.25	0.146445	0.0092724	0	0.723439	0.110786	0.0233638	0.119678	0.251185	0.143363	0.0044771	0.07163	0	0.0157169	0.053687	0.018638	0.017948	0.0528397	0.138056	1.11379	0.0351222	0.0201723	0.0166867	0.240385	0.01732	0.03255	0.0079917	0.011833	0.0049256	0.178151	0.149449	0.064592	0.579491	0.119737	0.047353	0.028607	0.0312193	0.109154	0.0207302	0.215335	0.0958278	0.0262826	3.90876	2.01358	0.0046025	0.0058403
10H913B19H4P4D110.25-10	0	0	0	0	0	0	0	0.010789	0	0	0	0	0	0	0	0	0	0	0	0	0	0	0	0	0	0	0	0	0	0	0	0.015823	0	0	0	0	0	0	0	0	0	0.77101	0.20238	0	0
10H913B19H4P4D110.25-100	NaN	NaN	NaN	NaN	NaN	NaN	NaN	NaN	NaN	NaN	NaN	NaN	NaN	NaN	NaN	NaN	NaN	NaN	NaN	NaN	NaN	NaN	NaN	NaN	NaN	NaN	NaN	NaN	NaN	NaN	NaN	NaN	NaN	NaN	NaN	NaN	NaN	NaN	NaN	NaN	NaN	NaN	NaN	NaN	NaN
10H913B19H4P4D110.25-101X	0	0.053141	0.003433	0.12652	0.021019	0.0011926	0.0087858	0.093115	0.0075513	0	0.003145	0	0	0.0098701	0.003109	0	0.0053192	0.0059377	0.01776	0.0027443	0	0	0.0079371	0.0083508	0.0033706	0	0.0016885	0.0022193	0.0018857	0.024367	0.0092264	0.058583	0.0028807	0.0019724	0	0.020803	0.010105	0.0023902	0.0017974	0.0011218	0.016487	0.22447	0.2377	0	0
10H913B19H4P4D110.25-102X	0	0	0	0.14388	0	0	0	0	0	0	0	0	0	0	0	0	0	0	0	0	0	0.096162	0	0	0	0	0	0	0	0	0	0	0	0	0	0	0	0	0	0	0.11003	0.64993	0	0	0
10H913B19H4P4D110.25-11	0.0060983	0.0044961	0	0.097039	0.0073233	0.0050369	0.0099394	0.06172	0.0056278	0	0.0023392	0	0	0.0087631	0.00094669	0	0.0091111	0.020401	0.029697	0.001282	0.0059659	0.0049187	0.035732	0.0037851	0.0033429	0	0	0	0.031347	0.012138	0	0.08149	0.020877	0.0060858	0	0.0038097	0.0068436	0.0051568	0.0055086	0.0054416	0.0043894	0.41259	0.079602	0	0.0011516
10H913B19H4P4D110.25-12	0	0	0	0.020819	0	0	0	0	0	0	0	0	0	0	0	0	0	0	0	0	0	0	0.017462	0	0	0	0	0	0	0	0	0.017436	0	0	0	0	0	0	0	0	0	0.60616	0.33812	0	0
10H913B19H4P4D110.25-13	0	0	0.0083241	0.20404	0.034531	0	0	0.036113	0.013194	0	0.013341	0	0.0076671	0.0082086	0.0074114	0	0	0	0.076427	0.0047595	0.011217	0.016498	0.036268	0	0	0	0	0	0	0.072688	0	0.041754	0	0.027313	0	0	0	0	0	0.014	0.052506	0.23793	0.066981	0.0088325	0
10H913B19H4P4D110.25-14	0	0	0	0	0	0	0	0	0	0	0	0	0	0	0	0	0	0	0	0	0	0	0	0	0	0	0	0	0	0	0	0	0	0	0	0	0	0	0	0	0	0.41061	0.58939	0	0
10H913B19H4P4D110.25-15	NaN	NaN	NaN	NaN	NaN	NaN	NaN	NaN	NaN	NaN	NaN	NaN	NaN	NaN	NaN	NaN	NaN	NaN	NaN	NaN	NaN	NaN	NaN	NaN	NaN	NaN	NaN	NaN	NaN	NaN	NaN	NaN	NaN	NaN	NaN	NaN	NaN	NaN	NaN	NaN	NaN	NaN	NaN	NaN	NaN
10H913B19H4P4D110.25-16	0	0.021485	0	0.099539	0.0057757	0	0	0.032951	0.004397	0	0	0	0	0	0	0	0	0	0	0.0041176	0	0	0.010045	0.0050205	0	0	0	0	0	0.0079268	0.0033067	0.04512	0.0099502	0	0	0.012679	0	0	0	0	0	0.29813	0.43956	0	0
10H913B19H4P4D110.25-17	0	0	0	0	0	0	0	0.040114	0	0	0	0	0	0	0	0	0	0	0	0	0	0	0.030965	0	0	0	0	0	0	0	0	0	0	0	0	0	0	0	0	0	0	0.89208	0.036843	0	0
10H913B19H4P4D110.25-18	0	0	0	0	0	0	0	0.013828	0	0	0	0	0	0	0	0	0	0	0	0	0	0	0	0	0	0	0	0	0	0	0	0.021521	0.010815	0	0	0	0	0	0	0	0	0.81998	0.13386	0	0
10H913B19H4P4D110.25-19	0	0	0	0.25403	0	0	0	0.12042	0	0	0.09115	0	0	0	0	0	0	0	0	0	0	0	0.27417	0.061606	0	0	0	0	0	0	0	0	0	0	0	0	0	0	0	0	0	0.19861	0	0	0
10H913B19H4P4D110.25-2	NaN	NaN	NaN	NaN	NaN	NaN	NaN	NaN	NaN	NaN	NaN	NaN	NaN	NaN	NaN	NaN	NaN	NaN	NaN	NaN	NaN	NaN	NaN	NaN	NaN	NaN	NaN	NaN	NaN	NaN	NaN	NaN	NaN	NaN	NaN	NaN	NaN	NaN	NaN	NaN	NaN	NaN	NaN	NaN	NaN
10H913B19H4P4D110.25-20	0	0	0	0.011	0.00472	0	0	0.0056924	0	0	0	0	0	0	0	0	0	0	0.0051677	0	0	0	0.022787	0	0	0	0	0	0.0027667	0	0	0.021448	0	0	0	0	0	0	0	0	0	0.79284	0.13358	0	0
10H913B19H4P4D110.25-21	NaN	NaN	NaN	NaN	NaN	NaN	NaN	NaN	NaN	NaN	NaN	NaN	NaN	NaN	NaN	NaN	NaN	NaN	NaN	NaN	NaN	NaN	NaN	NaN	NaN	NaN	NaN	NaN	NaN	NaN	NaN	NaN	NaN	NaN	NaN	NaN	NaN	NaN	NaN	NaN	NaN	NaN	NaN	NaN	NaN
10H913B19H4P4D110.25-22	0	0	0	0	0	0	0	0	0	0	0	0	0	0	0	0	0	0	0	0	0	0	0	0	0	0	0	0	0	0	0	0	0	0	0	0	0	0	0	0	0	0	1	0	0
10H913B19H4P4D110.25-23	0	0.024915	0.047686	0.33873	0.075674	0.02295	0.030852	0.13458	0	0	0	0	0	0	0	0	0.010356	0.040424	0.078922	0.0052313	0	0.02488	0	0	0	0	0	0	0.0080552	0	0.017298	0.03816	0	0	0	0	0	0.0077835	0.011141	0.01205	0.0085302	0.027624	0.034156	0	0
10H913B19H4P4D110.25-24	0	0	0	0	0	0	0	0.073627	0	0	0	0	0	0	0	0	0	0	0	0	0	0	0	0	0	0	0	0	0	0	0	0	0	0	0	0	0	0	0	0	0	0.69496	0.23141	0	0
10H913B19H4P4D110.25-25	0	0	0	0	0	0	0	0	0	0	0	0	0	0	0	0	0	0	0	0	0	0	0	0	0	0	0	0	0	0	0	0	0	0	0	0	0	0	0	0	0	0.56288	0.43712	0	0
10H913B19H4P4D110.25-26	0	0	0	0.41789	0.032371	0	0	0.045804	0	0	0	0	0	0	0	0	0	0.12193	0.17759	0	0.028232	0	0	0	0	0	0	0	0	0	0	0.065845	0	0	0	0	0	0	0	0	0.033217	0.077122	0	0	0
10H913B19H4P4D110.25-27	0	0	0	0	0	0	0	0.048536	0	0	0	0	0	0	0	0	0	0	0	0	0	0	0	0	0	0	0	0	0	0	0	0.030825	0	0	0	0	0	0	0	0	0	0.63391	0.28673	0	0
10H913B19H4P4D110.25-28	0.091026	0	0	0.13988	0.012963	0	0.011077	0.01067	0	0	0	0	0	0	0	0	0.027813	0.087425	0.077154	0	0.03301	0.043259	0.081128	0	0	0	0	0	0.017651	0	0	0.044376	0	0	0	0	0	0.014864	0.16224	0	0.041287	0.078406	0.025765	0	0
10H913B19H4P4D110.25-29	0	0	0	0	0	0	0	0	0	0	0	0	0	0	0	0	0	0	0	0	0	0	0	0	0	0	0	0	0	0	0	0	0	0	0	0	0	0	0	0	0	0.23204	0.76796	0	0
10H913B19H4P4D110.25-3	0	0.044149	0	0.14207	0	0	0.034327	0.098033	0	0	0.060663	0	0	0	0	0	0	0.064227	0	0	0	0	0.034538	0	0	0	0	0	0	0	0	0.04172	0.09139	0	0	0	0	0.0408	0	0	0	0.34808	0	0	0
10H913B19H4P4D110.25-30	0	0	0	0.5122	0.06348	0	0	0	0.080267	0	0.034561	0	0	0	0	0	0	0	0	0	0	0	0.024909	0	0	0	0	0	0	0.038614	0	0.074213	0	0	0	0	0	0	0	0	0	0.064828	0.10692	0	0
10H913B19H4P4D110.25-31	0.0066131	0.0091896	0	0.15715	0.012214	0.0012665	0.018521	0.060385	0.0032157	0	0.008788	0	0	0.0074151	0.00419	0	0.0022306	0.00096276	0.0047252	0	0	0.007928	0.067804	0.045577	0.01063	0.011959	0.0024834	0.001686	0.010569	0.0087767	0.0081615	0.11141	0.036634	0.0085785	0	0.019637	0.003136	0.003777	0	0.0010505	0	0.27563	0.067706	0	0
10H913B19H4P4D110.25-32	0	0.022189	0	0.27007	0.053939	0.035234	0.056225	0.049122	0	0	0.010846	0	0	0	0	0	0	0.085896	0.073736	0.017953	0	0	0.012464	0	0	0	0	0	0	0	0	0	0	0.01246	0	0	0	0.017083	0.021855	0.028718	0.054913	0.060845	0.11645	0	0
10H913B19H4P4D110.25-33	0	0	0	0.014864	0	0	0.0035649	0.0037177	0	0	0	0	0	0	0.0083393	0	0	0	0	0	0	0	0.0038379	0	0	0.00451	0	0	0	0	0	0.025023	0	0	0	0	0	0	0	0	0	0.66003	0.27612	0	0
10H913B19H4P4D110.25-34	NaN	NaN	NaN	NaN	NaN	NaN	NaN	NaN	NaN	NaN	NaN	NaN	NaN	NaN	NaN	NaN	NaN	NaN	NaN	NaN	NaN	NaN	NaN	NaN	NaN	NaN	NaN	NaN	NaN	NaN	NaN	NaN	NaN	NaN	NaN	NaN	NaN	NaN	NaN	NaN	NaN	NaN	NaN	NaN	NaN
10H913B19H4P4D110.25-35	0	0	0	0.0093605	0	0	0	0.0069599	0	0	0	0	0	0	0.010807	0	0	0	0	0	0	0	0.0068955	0	0	0	0	0	0	0	0	0.010474	0	0	0	0	0	0	0	0	0	0.64382	0.31168	0	0
10H913B19H4P4D110.25-36	0	0	0	0	0	0	0	0	0	0	0	0	0	0	0	0	0	0	0	0	0	0	0.39388	0	0	0	0	0	0	0	0	0	0.60612	0	0	0	0	0	0	0	0	0	0	0	0
10H913B19H4P4D110.25-37	0	0	0	0	0	0	0	0	0	0	0	0	0	0	0	0	0	0	0	0	0	0	0	0	0	0	0	0	0	0	0	0	0	0	0	0	0	0	0	0	0	0.62685	0.37315	0	0
10H913B19H4P4D110.25-38	0	0	0	0	0	0	0	0	0	0	0	0	0	0	0	0	0	1	0	0	0	0	0	0	0	0	0	0	0	0	0	0	0	0	0	0	0	0	0	0	0	0	0	0	0
10H913B19H4P4D110.25-39	0	0	0	0	0	0	0.0083782	0.010107	0	0	0	0	0	0	0.01296	0	0	0	0	0	0	0	0.0094512	0	0	0	0	0	0	0	0	0.014066	0	0	0	0	0	0	0	0	0	0.49176	0.45328	0	0
10H913B19H4P4D110.25-4	0	0	0	0	0	0	0	0	0	0	0	0	0	0	0	0	0	0	0	0	0	0	0	0	0	0	0	0	0	0	0	0	0	0	0	0	0	0	0	0	0	0.62143	0.37857	0	0
10H913B19H4P4D110.25-40	0	0.023809	0.010174	0.22904	0.018891	0.0055401	0.006582	0.043486	0.0099786	0	0.0071275	0	0.00235	0.004287	0.0021567	0	0.0097537	0.01637	0.053803	0.0054336	0.0067046	0.0035631	0.011924	0	0	0	0	0	0	0.046672	0.019336	0.048616	0	0.0045121	0	0.0098389	0.01036	0	0.0093433	0.014167	0.08734	0.13687	0.12735	0.012937	0.0016809
10H913B19H4P4D110.25-41	0	0	0	0.0066767	0	0	0	0.011867	0	0	0	0	0	0	0.010664	0	0	0	0	0	0	0	0.005518	0	0	0	0	0	0	0	0	0.015228	0	0	0	0	0	0	0	0	0	0.67542	0.27463	0	0
10H913B19H4P4D110.25-42	0.0070149	0	0	0.046737	0	0	0	0.0066831	0	0	0	0	0	0	0	0	0	0.010967	0.040074	0.0037312	0.0038896	0.0053567	0.024282	0	0	0	0	0	0.0094474	0.0033935	0	0.033486	0	0	0	0	0	0	0	0	0.00612	0.69127	0.10754	0	0
10H913B19H4P4D110.25-43	0	0	0	0	0	0	0	0	0	0	0	0	0	0	0	0	0	0	0	0	0	0	0	0	0	0	0	0	0	0	0	0	0	0	0	0	0	0	0	0	0	1	0	0	0
10H913B19H4P4D110.25-44	NaN	NaN	NaN	NaN	NaN	NaN	NaN	NaN	NaN	NaN	NaN	NaN	NaN	NaN	NaN	NaN	NaN	NaN	NaN	NaN	NaN	NaN	NaN	NaN	NaN	NaN	NaN	NaN	NaN	NaN	NaN	NaN	NaN	NaN	NaN	NaN	NaN	NaN	NaN	NaN	NaN	NaN	NaN	NaN	NaN
10H913B19H4P4D110.25-45	0	0	0	0.009419	0	0	0	0.026734	0	0	0.0097967	0	0	0	0.010295	0	0	0	0	0	0	0.015229	0.072451	0.0086717	0	0	0	0	0.015781	0	0	0.0889	0.029426	0	0	0	0	0	0	0	0	0.53245	0.18085	0	0
10H913B19H4P4D110.25-46	0	0	0	0.12919	0	0	0.11301	0.061203	0	0	0	0	0	0	0	0	0	0	0	0	0	0.06018	0.20987	0.022365	0.050423	0.031751	0	0	0	0	0	0.13285	0.044817	0	0	0	0	0	0	0	0	0.12316	0.021173	0	0
10H913B19H4P4D110.25-47	0	0	0	0	0	0	0	0	0	0	0	0	0	0	0	0	0	0	0	0	0	0	0	0	0	0	0	0	0	0	0	0	0	0	0	0	0	0	0	0	0	0.27751	0.72249	0	0
10H913B19H4P4D110.25-48	0	0.0092076	0	0.15355	0	0	0.02955	0.078612	0.020462	0	0.023997	0	0	0	0	0	0	0	0.030651	0	0	0	0.053259	0.1981	0	0.02531	0	0	0	0	0	0.17552	0.038268	0	0	0.036398	0.0082206	0	0	0	0	0.10421	0.014684	0	0
10H913B19H4P4D110.25-49	NaN	NaN	NaN	NaN	NaN	NaN	NaN	NaN	NaN	NaN	NaN	NaN	NaN	NaN	NaN	NaN	NaN	NaN	NaN	NaN	NaN	NaN	NaN	NaN	NaN	NaN	NaN	NaN	NaN	NaN	NaN	NaN	NaN	NaN	NaN	NaN	NaN	NaN	NaN	NaN	NaN	NaN	NaN	NaN	NaN
10H913B19H4P4D110.25-5	0	0	0	0.055309	0	0	0	0.098956	0	0	0	0	0	0	0	0	0	0	0	0	0	0	0.025589	0	0	0	0	0	0	0	0	0	0	0	0	0	0	0	0	0	0	0.77879	0.041357	0	0
10H913B19H4P4D110.25-50	0	0	0	0	0	0	0	0	0	0	0	0	0	0	0	0	0	0	0	0	0	0	0	0	0	0	0	0	0	0	0	0	0	0	0	0	0	0	0	0	0	0.88037	0.11963	0	0
10H913B19H4P4D110.25-51	0	0	0	0	0	0	0.041575	0.086005	0	0	0	0	0	0	0	0	0	0	0	0	0	0	0.074677	0	0	0	0	0	0	0	0	0.14592	0	0	0	0	0	0	0	0	0	0.52707	0.12475	0	0
10H913B19H4P4D110.25-52	0	0	0	0	0	0	0	0	0	0	0	0	0	0	0	0	0	0	0	0	0	0	0	0	0	0	0	0	0	0	0	0	0	0	0	0	0	0	0	0	0	0.6537	0.3463	0	0
10H913B19H4P4D110.25-53	NaN	NaN	NaN	NaN	NaN	NaN	NaN	NaN	NaN	NaN	NaN	NaN	NaN	NaN	NaN	NaN	NaN	NaN	NaN	NaN	NaN	NaN	NaN	NaN	NaN	NaN	NaN	NaN	NaN	NaN	NaN	NaN	NaN	NaN	NaN	NaN	NaN	NaN	NaN	NaN	NaN	NaN	NaN	NaN	NaN
10H913B19H4P4D110.25-54	NaN	NaN	NaN	NaN	NaN	NaN	NaN	NaN	NaN	NaN	NaN	NaN	NaN	NaN	NaN	NaN	NaN	NaN	NaN	NaN	NaN	NaN	NaN	NaN	NaN	NaN	NaN	NaN	NaN	NaN	NaN	NaN	NaN	NaN	NaN	NaN	NaN	NaN	NaN	NaN	NaN	NaN	NaN	NaN	NaN
10H913B19H4P4D110.25-55	0.093349	0	0	0.03828	0	0	0.048519	0.10074	0	0	0	0	0	0	0	0	0	0	0.035263	0	0	0	0.1372	0	0	0	0	0	0	0	0	0	0	0	0	0	0	0	0	0	0	0.54665	0	0	0
10H913B19H4P4D110.25-56	0	0	0	0	0	0	0	0.68	0	0	0	0	0	0	0	0	0	0	0	0	0	0	0	0	0	0	0	0	0	0	0	0	0	0	0	0	0	0	0	0	0	0	0.32	0	0
10H913B19H4P4D110.25-57	0	0	0	0	0.34668	0	0	0	0	0	0	0	0	0	0	0	0	0	0	0	0	0	0	0	0	0	0	0	0	0	0	0	0	0	0	0	0	0	0	0	0	0.13219	0.52113	0	0
10H913B19H4P4D110.25-58	0.0038312	0.0066885	0	0.079251	0.0072895	0.0022596	0.0079071	0.035001	0.0041441	0	0.0045322	0	0	0.0037221	0.0020898	0	0.0050581	0.0037807	0.019056	0	0.0040271	0.0036815	0.063243	0	0.0026157	0.001858	0	0	0.044034	0.016436	0	0.11513	0.031685	0.01101	0	0.0022192	0.0046661	0.0020398	0.001697	0.0017022	0	0.42326	0.086086	0	0
10H913B19H4P4D110.25-59	NaN	NaN	NaN	NaN	NaN	NaN	NaN	NaN	NaN	NaN	NaN	NaN	NaN	NaN	NaN	NaN	NaN	NaN	NaN	NaN	NaN	NaN	NaN	NaN	NaN	NaN	NaN	NaN	NaN	NaN	NaN	NaN	NaN	NaN	NaN	NaN	NaN	NaN	NaN	NaN	NaN	NaN	NaN	NaN	NaN
10H913B19H4P4D110.25-6	0	0	0	0	0	0	0	0	0	0	0	0	0	0	0	0	0	0	0	0	0	0	0	0	0	0	0	0	0	0	0	0	0	0	0	0	0	0	0	0	0	0.16997	0.83003	0	0
10H913B19H4P4D110.25-60	0	0	0	0	0	0	0	0	0	0	0	0	0	0	0	0	0	0	0	0	0	0	0	0	0	0	0	0	0	0	0	0	0	0	0	0	0	0	0	0	0	0.51612	0.48388	0	0
10H913B19H4P4D110.25-61	0.019421	0.0080523	0.010728	0.27589	0.050918	0.028914	0.025844	0.092584	0.0067187	0	0	0	0.0042661	0.0032533	0.0023736	0	0.045666	0.059104	0.063738	0.0017681	0.004078	0.017714	0.019506	0.0061776	0	0.001836	0	0	0.001711	0.0014477	0.0012375	0.054588	0	0.0027237	0.0048903	0.015285	0.0049559	0.0073769	0.0097952	0.017056	0.035503	0.0070368	0.085321	0	0.0025229
10H913B19H4P4D110.25-62	0	0.014291	0	0	0	0	0	0.091155	0	0	0	0	0	0	0	0	0	0	0	0	0	0	0	0	0	0	0	0	0	0	0	0.02328	0	0	0	0	0	0	0	0	0	0.58319	0.28808	0	0
10H913B19H4P4D110.25-63	0	0	0	0.037912	0	0	0	0.060977	0	0	0	0	0	0	0	0	0	0	0	0	0	0	0.088068	0	0	0	0	0	0	0	0	0.065056	0	0	0	0	0	0	0	0	0	0.46844	0.27955	0	0
10H913B19H4P4D110.25-64	0	0	0	0	0	0	0	0	0	0	0	0	0	0	0	0	0	0	0	0	0	0	0	0	0	0	0	0	0	0	0	0	0	0	0	0	0	0	0	0	0	0.82705	0.17295	0	0
10H913B19H4P4D110.25-65	0	0	0	0	0	0	0	0.025098	0	0	0	0	0	0	0	0	0	0	0	0	0	0	0.048331	0	0	0	0	0	0	0	0	0.081374	0	0	0	0	0	0	0	0	0	0.8452	0	0	0
10H913B19H4P4D110.25-66	NaN	NaN	NaN	NaN	NaN	NaN	NaN	NaN	NaN	NaN	NaN	NaN	NaN	NaN	NaN	NaN	NaN	NaN	NaN	NaN	NaN	NaN	NaN	NaN	NaN	NaN	NaN	NaN	NaN	NaN	NaN	NaN	NaN	NaN	NaN	NaN	NaN	NaN	NaN	NaN	NaN	NaN	NaN	NaN	NaN
10H913B19H4P4D110.25-67	0	0	0	0	0	0	0	0	0	0	0	0	0	0	0	0	0	0	0	0	0	0	0	0	0	0	0	0	0	0	0	0	0	0	0	0	0	0	0	0	0	1	0	0	0
10H913B19H4P4D110.25-68	0	0	0	0	0	0	0	0	0	0	0	0	0	0	0	0	0	0	0	0	0	0	0	0	0	0	0	0	0	0	0	0	0	0	0	0	0	0	0	0	0	0.6328	0.3672	0	0
10H913B19H4P4D110.25-69	0	0	0	0	0	0	0	0	0	0	0	0	0	0	0	0	0	0	0	0	0	0	0	0	0	0	0	0	0	0	0	0.47966	0.52034	0	0	0	0	0	0	0	0	0	0	0	0
10H913B19H4P4D110.25-7	0	0	0	0.31711	0	0	0.0346	0.11787	0	0	0.020207	0	0.015611	0	0	0	0	0.023828	0	0	0	0	0.12863	0.015949	0	0	0	0	0.020103	0.040472	0	0.034251	0.034995	0.029303	0	0	0	0.016014	0	0	0	0.13359	0.017463	0	0
10H913B19H4P4D110.25-70	0.009788	0	0	0.28334	0.024516	0.010189	0.0076004	0.078204	0.040581	0	0	0	0	0.037171	0	0	0.0084251	0.013955	0.0082811	0	0.0084449	0	0.046342	0.055045	0.026935	0.039108	0	0	0	0.012461	0.0088906	0.070054	0.021623	0.0082402	0.0092568	0.03661	0.020446	0	0.008862	0	0	0.064429	0.041203	0	0
10H913B19H4P4D110.25-71	NaN	NaN	NaN	NaN	NaN	NaN	NaN	NaN	NaN	NaN	NaN	NaN	NaN	NaN	NaN	NaN	NaN	NaN	NaN	NaN	NaN	NaN	NaN	NaN	NaN	NaN	NaN	NaN	NaN	NaN	NaN	NaN	NaN	NaN	NaN	NaN	NaN	NaN	NaN	NaN	NaN	NaN	NaN	NaN	NaN
10H913B19H4P4D110.25-72	0	0	0	0.0053221	0	0	0	0	0	0	0	0	0	0	0	0	0	0	0	0	0	0	0	0	0	0	0	0	0	0	0	0	0	0	0	0	0	0	0	0	0	0.69307	0.30161	0	0
10H913B19H4P4D110.25-73	0	0	0	0.20837	0.045851	0	0.050801	0.10344	0	0	0	0	0.057668	0	0	0	0	0	0	0	0	0	0.091794	0.057253	0	0	0	0	0	0	0	0.12601	0	0	0	0	0	0	0	0	0	0.25881	0	0	0
10H913B19H4P4D110.25-74	0	0	0	0	0	0	0	0	0	0	0	0	0	0	0	0	0	0	0	0	0	0	0	0	0	0	0	0	0	0	0	0.047424	0	0	0	0	0	0	0	0	0	0.52497	0.42761	0	0
10H913B19H4P4D110.25-75	0	0	0	0.38686	0.029416	0	0	0.05665	0.041223	0	0.0096658	0	0	0	0	0	0	0	0.0099132	0	0	0	0	0.022384	0.048221	0	0	0	0.022173	0.04503	0.033614	0.082629	0.072418	0	0.01321	0.0746	0	0	0	0	0	0.020369	0.03162	0	0
10H913B19H4P4D110.25-76	0	0	0	0	0	0	0	0	0	0	0	0	0	0	0.011152	0	0	0	0	0	0	0	0.0052911	0	0	0	0	0	0	0	0	0.010944	0	0	0	0	0	0	0	0	0	0.7218	0.25081	0	0
10H913B19H4P4D110.25-77	NaN	NaN	NaN	NaN	NaN	NaN	NaN	NaN	NaN	NaN	NaN	NaN	NaN	NaN	NaN	NaN	NaN	NaN	NaN	NaN	NaN	NaN	NaN	NaN	NaN	NaN	NaN	NaN	NaN	NaN	NaN	NaN	NaN	NaN	NaN	NaN	NaN	NaN	NaN	NaN	NaN	NaN	NaN	NaN	NaN
10H913B19H4P4D110.25-78	0	0	0	0	0	0	0	0	0	0	0	0	0	0	0	0	0	0	0	0	0	0	0	0	0	0	0	0	0	0	0	0	0.54213	0	0	0	0	0	0	0	0	0.45787	0	0	0
10H913B19H4P4D110.25-79	0	0	0	0	0	0	0	0.028321	0	0	0	0	0	0	0	0	0	0	0	0	0	0	0	0	0	0	0	0	0	0	0	0	0	0	0	0	0	0	0	0	0	0.9275	0.044177	0	0
10H913B19H4P4D110.25-8	0	0	0	0.029869	0	0	0.0078371	0.04198	0	0	0	0	0	0.007421	0.014256	0	0	0	0.010802	0	0	0	0.0084476	0.0071783	0	0	0	0	0	0	0	0.014181	0	0	0	0	0	0	0	0	0	0.62279	0.23523	0	0
10H913B19H4P4D110.25-80	0	0	0	0	0	0	0	0	0	0	0	0	0	0	0	0	0	0	0	0	0	0	0	0	0	0	0	0	0	0	0	0	0	0	0	0	0	0	0	0	0	0.70057	0.29943	0	0
10H913B19H4P4D110.25-81	0	0	0	0.11299	0.022596	0	0.050979	0.10491	0	0	0	0	0	0	0	0	0	0	0.014986	0	0	0.011936	0.1051	0.047226	0.011337	0.015321	0	0	0.010579	0	0	0.19913	0.012073	0	0	0.043251	0	0	0	0	0	0.22143	0.016147	0	0
10H913B19H4P4D110.25-82	0	0	0	0	0	0	0	0	0	0	0	0	0	0	0	0	0	0	0	0	0	0	0.0079352	0	0	0	0	0	0	0	0	0.020398	0	0	0	0	0	0	0	0	0	0.69433	0.27733	0	0
10H913B19H4P4D110.25-83	0	0	0	0.24804	0	0	0	0.12095	0	0	0	0	0	0	0	0	0	0	0	0	0	0	0.038992	0	0	0	0	0	0	0	0	0	0.052833	0	0	0	0	0	0	0	0	0.48416	0.055025	0	0
10H913B19H4P4D110.25-84	0	0	0	0	0	0	0	0	0	0	0	0	0	0	0	0	0	0	0	0	0	0	0	0	0	0	0	0	0	0	0	0	0	0	0	0	0	0	0	0	0	0	1	0	0
10H913B19H4P4D110.25-85	0	0	0	0.36337	0.026779	0	0.027861	0	0	0	0	0	0	0	0	0	0	0	0	0	0	0	0.075539	0	0	0	0	0	0	0.15293	0	0.13344	0	0.062992	0	0	0	0	0	0	0	0.096344	0.060754	0	0
10H913B19H4P4D110.25-86	0	0	0	0	0	0	0	0	0	0	0	0	0	0	0.019089	0	0	0	0	0	0	0	0	0	0	0	0	0	0	0	0	0.02381	0	0	0	0	0	0	0	0	0	0.64082	0.31628	0	0
10H913B19H4P4D110.25-87	NaN	NaN	NaN	NaN	NaN	NaN	NaN	NaN	NaN	NaN	NaN	NaN	NaN	NaN	NaN	NaN	NaN	NaN	NaN	NaN	NaN	NaN	NaN	NaN	NaN	NaN	NaN	NaN	NaN	NaN	NaN	NaN	NaN	NaN	NaN	NaN	NaN	NaN	NaN	NaN	NaN	NaN	NaN	NaN	NaN
10H913B19H4P4D110.25-88	0.002608	0	0	0.076498	0.004515	0	0.010297	0.03815	0	0	0.0053333	0	0	0.0020639	0.0029661	0	0.0023096	0	0	0	0	0.010877	0.04684	0.023726	0.0076402	0.0027625	0.0028554	0	0.0076102	0.0070988	0	0.11343	0.02857	0	0	0.0027115	0	0	0	0	0	0.46364	0.13749	0	0
10H913B19H4P4D110.25-89	0	0	0	0.12282	0	0	0	0	0	0	0	0	0	0	0	0	0	0	0	0	0	0	0	0	0	0	0	0	0	0	0	0	0	0	0	0	0	0	0	0	0	0.62446	0.25271	0	0
10H913B19H4P4D110.25-9	0	0	0	0.27604	0.090713	0	0.063298	0.089162	0.033636	0	0	0	0.040252	0	0	0	0	0.013771	0	0	0	0.014661	0.13068	0.020906	0	0	0	0.02114	0	0.020413	0	0.083419	0.015851	0.025354	0	0	0	0	0	0	0	0.043997	0.016705	0	0
10H913B19H4P4D110.25-90	NaN	NaN	NaN	NaN	NaN	NaN	NaN	NaN	NaN	NaN	NaN	NaN	NaN	NaN	NaN	NaN	NaN	NaN	NaN	NaN	NaN	NaN	NaN	NaN	NaN	NaN	NaN	NaN	NaN	NaN	NaN	NaN	NaN	NaN	NaN	NaN	NaN	NaN	NaN	NaN	NaN	NaN	NaN	NaN	NaN
10H913B19H4P4D110.25-91	0	0	0	0.34348	0.01559	0	0.019969	0	0	0	0.015776	0	0	0	0	0	0	0	0	0	0	0.037884	0.019975	0.04068	0.034208	0.016397	0	0	0.10754	0.067076	0	0.099386	0.10914	0	0	0.054315	0.018594	0	0	0	0	0	0	0	0
10H913B19H4P4D110.25-92	0	0	0	0.0082402	0	0	0	0	0	0	0	0	0	0	0	0	0	0	0	0	0	0	0.0068945	0	0	0	0	0	0	0	0	0.014142	0	0	0	0	0	0	0	0	0	0.614	0.35672	0	0
10H913B19H4P4D110.25-93	0	0	0	0.015534	0	0	0.017263	0.072766	0	0	0	0	0	0	0	0	0	0	0	0	0	0	0.045732	0	0	0	0	0	0	0	0	0.031978	0.029421	0	0	0	0	0	0	0	0	0.67565	0.11165	0	0
10H913B19H4P4D110.25-94	0	0	0	0	0	0	0	0.087244	0	0	0	0	0	0	0	0	0	0	0	0	0	0	0	0.030263	0	0	0	0	0	0	0	0.077228	0	0	0	0	0	0	0	0	0	0.60689	0.19838	0	0
10H913B19H4P4D110.25-95	0	0	0	0	0	0	0	0	0	0	0	0	0	0	0	0	0	0	0	0	0	0	0	0	0	0	0	0	0	0	0	0	0	0	0	0	0	0	0	0	0	1	0	0	0
10H913B19H4P4D110.25-96	0	0	0	0	0	0	0	0	0	0	0	0	0	0	0	0	0	0	0	0	0	0	0	0	0	0	0	0	0	0	0	0	0	0	0	0	0	0	0	0	0	0.49744	0.50256	0	0
10H913B19H4P4D110.25-97	0.0079325	0	0	0.072611	0.0087343	0.0019421	0.014538	0.041033	0.005383	0	0	0	0	0.0019757	0	0	0.0038436	0.02984	0.042248	0.0018073	0.0056046	0.0019681	0.027615	0	0.00098579	0	0	0	0.014767	0.0077144	0	0.082163	0.017787	0.0011247	0	0	0	0.0037137	0.010323	0.0035803	0.0091601	0.50856	0.073045	0	0
10H913B19H4P4D110.25-98	0	0	0	0.0098635	0	0	0	0	0	0	0	0	0	0	0.012975	0	0	0	0	0	0	0	0.0071342	0	0	0	0	0	0	0	0	0.0065082	0	0	0	0	0	0	0	0	0	0.58599	0.37753	0	0
10H913B19H4P4D110.25-99	0.010754	0.0022482	0	0.094879	0.011839	0.0043257	0.0087546	0.048439	0.0077113	0	0.00095271	0	0	0.0039781	0	0	0.0052474	0.031305	0.057693	0.0013652	0.0044535	0.0058522	0.024462	0	0.0019114	0	0	0	0.027537	0.010858	0	0.093569	0.018169	0.0011416	0	0.0012888	0.0031168	0.0013442	0.0083152	0.0043213	0.0050897	0.43329	0.06579	0	0
10H913B19H4P4D110.25	0.258436	0.243861	0.0803451	6.99557	1.02834	0.118851	0.768456	3.4845	0.284091	0	0.322221	0	0.127814	0.098129	0.135781	0	0.135133	1.63012	0.927687	0.0501931	0.115627	0.382548	2.7216	0.680264	0.201621	0.150812	0.0070273	0.0250453	0.353557	0.596513	0.101071	3.58299	2.39821	0.202811	0.0273571	0.333446	0.090444	0.122343	0.250878	0.103209	0.464572	38.2641	18.1073	0.0217695	0.0053554
110H913B25H4P11D20.75-1	0	0	0	0	0	0	0	0	0.13072	0	0	0	0	0	0	0	0	0	0	0	0	0	0	0	0	0	0	0	0	0	0	0.082404	0	0	0	0	0	0	0	0	0	0.29825	0.48863	0	0
110H913B25H4P11D20.75-2	NaN	NaN	NaN	NaN	NaN	NaN	NaN	NaN	NaN	NaN	NaN	NaN	NaN	NaN	NaN	NaN	NaN	NaN	NaN	NaN	NaN	NaN	NaN	NaN	NaN	NaN	NaN	NaN	NaN	NaN	NaN	NaN	NaN	NaN	NaN	NaN	NaN	NaN	NaN	NaN	NaN	NaN	NaN	NaN	NaN
110H913B25H4P11D20.75-3	0	0	0	0.065605	0	0	0	0	0	0	0	0	0	0	0	0	0	0	0	0	0	0	0	0.04802	0	0	0	0	0	0	0.058071	0.16182	0.4012	0	0	0	0	0	0	0	0	0.26529	0	0	0
110H913B25H4P11D20.75-4	0	0.062393	0.037963	0.18358	0.028056	0.018341	0	0.017636	0	0	0.0032409	0	0.015533	0	0	0	0.055314	0.055627	0.063871	0	0.0066237	0	0.0078485	0	0	0.0085924	0.0090645	0	0.015203	0	0.03751	0.10426	0	0	0.0055265	0.044369	0.019936	0.0051005	0.003249	0	0.035692	0	0.1499	0	0.0055635
110H913B25H4P11D20.75-5	0	0	0	0	0	0	0	0	0	0	0	0	0	0	0	0	0	0	0	0	0	0	0	0	0	0	0	0	0	0	0	0.046907	0	0	0	0	0	0	0	0	0	0.6049	0.34819	0	0
110H913B25H4P11D20.75-6	0	0.015431	0.006588	0.45102	0.055053	0	0.023564	0.044489	0	0	0	0	0.0088493	0.0066107	0	0	0.0057952	0.023663	0.10034	0	0	0	0	0.009783	0	0	0	0	0	0.0050991	0	0.068467	0	0	0	0	0.0057731	0.011844	0.010608	0.019808	0.017765	0.025656	0.083792	0	0
110H913B25H4P11D20.75-7	0	0	0	0	0	0	0	0	0	0	0	0	0	0	0	0	0	0	0	0	0	0	0	0	0	0	0	0	0	0	0	0	0	0	0	0	0	0	0	0	0	1	0	0	0
110H913B25H4P11D20.75	0	0.077824	0.044551	0.700205	0.083109	0.018341	0.023564	0.062125	0.13072	0	0.0032409	0	0.0243823	0.0066107	0	0	0.0611092	0.07929	0.164211	0	0.0066237	0	0.0078485	0.057803	0	0.0085924	0.0090645	0	0.015203	0.0050991	0.095581	0.463858	0.4012	0	0.0055265	0.044369	0.0257091	0.0169445	0.013857	0.019808	0.053457	2.1941	1.07051	0	0.0055635
120H913B25H6P5D20.75-1	0	0.03247	0	0.47703	0.041761	0	0	0.22797	0	0	0	0	0	0	0	0	0	0	0	0	0	0	0	0.058987	0	0	0	0	0	0	0	0.10789	0	0	0	0	0	0	0	0	0	0.053898	0	0	0
120H913B25H6P5D20.75-10	0	0	0	0.16908	0	0	0	0	0	0	0	0	0	0	0	0	0	0	0	0	0	0	0	0	0	0	0	0	0	0	0	0	0	0	0	0	0	0	0	0	0	0.68229	0.14863	0	0
120H913B25H6P5D20.75-11	0	0	0	0.055337	0.05044	0	0.062223	0.1294	0	0	0	0	0	0	0	0	0	0.055017	0	0	0	0.15938	0.13039	0	0	0	0	0	0	0.15403	0	0.057474	0.081378	0	0	0	0	0	0	0	0	0.064924	0	0	0
120H913B25H6P5D20.75-12	0	0	0	0	0	0	0	0	0	0	0	0	0	0	0	0	0	0	0	0	0	0	0.023265	0	0	0	0	0	0	0	0	0	0	0	0	0	0	0	0	0	0	0.86911	0.10762	0	0
120H913B25H6P5D20.75-13	0	0	0	0.092179	0.14797	0	0	0.09159	0	0	0.20726	0	0.074054	0	0	0	0	0	0	0	0	0	0.098399	0	0	0	0	0	0	0	0	0.11099	0	0.093593	0	0	0	0	0	0	0	0.083959	0	0	0
120H913B25H6P5D20.75-14	0	0	0	0	0	0	0	0	0	0	0	0	0	0	0	0	0	0	0	0	0	0	0	0	0	0	0	0	0	0	0	0	0	0	0	0	0	0	0	0	0	0.60365	0.39635	0	0
120H913B25H6P5D20.75-15	0.0038746	0.0041556	0	0.24832	0.05593	0	0.029436	0.072762	0.0042962	0	0.0039402	0	0	0	0.0034644	0	0	0	0	0.0036021	0	0.004374	0.094344	0.05336	0.0049992	0.04656	0.0049416	0	0.0066416	0	0.0073495	0.12525	0.047955	0.0048571	0	0.021784	0.017731	0.0048547	0	0	0	0.11885	0.0063656	0	0
120H913B25H6P5D20.75-16	0	0	0	0	0	0	0	0	0	0	0	0	0	0	0	0	0	0	0	0	0	0	0	0	0	0	0	0	0	0	0	0	0	0	0	0	0	0	0	0	0	1	0	0	0
120H913B25H6P5D20.75-2	0	0	0	0	0	0	0	0	0	0	0	0	0	0	0	0	0	0	0	0	0	0	0	0	0	0	0	0	0	0	0	0	0	0	0	0	0	0	0	0	0	0.60369	0.39631	0	0
120H913B25H6P5D20.75-3	0	0	0	0.15448	0	0	0	0	0	0	0	0	0	0	0	0	0	0	0	0	0	0	0	0	0	0	0	0	0	0	0	0.07393	0	0.10973	0	0	0	0	0	0	0	0.66186	0	0	0
120H913B25H6P5D20.75-4	NaN	NaN	NaN	NaN	NaN	NaN	NaN	NaN	NaN	NaN	NaN	NaN	NaN	NaN	NaN	NaN	NaN	NaN	NaN	NaN	NaN	NaN	NaN	NaN	NaN	NaN	NaN	NaN	NaN	NaN	NaN	NaN	NaN	NaN	NaN	NaN	NaN	NaN	NaN	NaN	NaN	NaN	NaN	NaN	NaN
120H913B25H6P5D20.75-5	0	0	0	0	0.15241	0	0	0.068359	0	0	0	0	0	0	0	0	0	0	0.074286	0	0	0	0.064804	0	0	0	0	0	0	0	0	0.067546	0	0	0	0	0	0	0	0	0	0.37393	0.19867	0	0
120H913B25H6P5D20.75-6	0	0	0	0.0098874	0	0	0	0.0047258	0	0	0	0	0	0	0.0083893	0	0	0	0	0	0	0	0.0041737	0	0	0	0	0	0	0	0	0.022427	0	0	0	0	0	0	0	0	0	0.71225	0.23815	0	0
120H913B25H6P5D20.75-7	0.018725	0.011682	0.010226	0.19025	0.029775	0.017457	0.018618	0.0811	0.014546	0	0.0049042	0	0.0034469	0.014624	0.0046982	0	0.023284	0.028683	0.04488	0.003742	0.0060224	0.012952	0.018461	0.010212	0.0057228	0.0083567	0.0019573	0.0010886	0.03359	0.021491	0.0074811	0.091904	0.027513	0.0049678	0.0027332	0.024236	0.037769	0.0051124	0.0075668	0.0085232	0.012441	0.059491	0.069121	0	0.00064521
120H913B25H6P5D20.75-8	NaN	NaN	NaN	NaN	NaN	NaN	NaN	NaN	NaN	NaN	NaN	NaN	NaN	NaN	NaN	NaN	NaN	NaN	NaN	NaN	NaN	NaN	NaN	NaN	NaN	NaN	NaN	NaN	NaN	NaN	NaN	NaN	NaN	NaN	NaN	NaN	NaN	NaN	NaN	NaN	NaN	NaN	NaN	NaN	NaN
120H913B25H6P5D20.75-9	0	0	0	0.05827	0	0	0	0	0	0	0	0	0	0	0	0	0	0.0632	0.063442	0.068212	0	0.17077	0.071501	0	0	0	0	0	0	0	0	0.060783	0	0	0	0	0	0	0.14546	0	0.15548	0.06324	0.07964	0	0
120H913B25H6P5D20.75	0.0225996	0.0483076	0.010226	1.45483	0.478286	0.017457	0.110277	0.675907	0.0188422	0	0.216104	0	0.0775009	0.014624	0.0165519	0	0.023284	0.1469	0.182608	0.0755561	0.0060224	0.347476	0.505338	0.122559	0.010722	0.0549167	0.0068989	0.0010886	0.0402316	0.175521	0.0148306	0.718194	0.156846	0.213148	0.0027332	0.04602	0.0555	0.0099671	0.153027	0.0085232	0.167921	5.95114	1.64086	0	0.00064521
1H913B19H1P5D19.25-1	0	0	0	0.14033	0.069774	0	0.12424	0.074289	0.066725	0	0	0	0	0	0	0	0	0	0	0	0	0.13532	0.16771	0	0	0	0	0	0	0.13853	0	0	0.03477	0	0	0	0	0	0	0	0	0.048319	0	0	0
1H913B19H1P5D19.25-10	NaN	NaN	NaN	NaN	NaN	NaN	NaN	NaN	NaN	NaN	NaN	NaN	NaN	NaN	NaN	NaN	NaN	NaN	NaN	NaN	NaN	NaN	NaN	NaN	NaN	NaN	NaN	NaN	NaN	NaN	NaN	NaN	NaN	NaN	NaN	NaN	NaN	NaN	NaN	NaN	NaN	NaN	NaN	NaN	NaN
1H913B19H1P5D19.25-100	0	0	0	0	0	0	0	0	0	0	0	0	0	0	0	0	0	0	0	0	0	0	0	0	0	0	0	0	0	0	0	0	0	0	0	0	0	0	0	0	0	0.16273	0.83727	0	0
1H913B19H1P5D19.25-11	0.020575	0	0.001262	0.11253	0.016133	0.0057659	0.011096	0.058167	0.010536	0	0	0	0	0.0040387	0	0	0.00526	0.044419	0.091713	0.0023084	0.01195	0.011855	0.035266	0	0.0023276	0	0	0	0.069376	0.012386	0	0.116	0.020277	0.0070514	0	0	0.0022312	0.0032164	0.0091435	0.0075474	0.017523	0.24359	0.046452	0	0
1H913B19H1P5D19.25-12	NaN	NaN	NaN	NaN	NaN	NaN	NaN	NaN	NaN	NaN	NaN	NaN	NaN	NaN	NaN	NaN	NaN	NaN	NaN	NaN	NaN	NaN	NaN	NaN	NaN	NaN	NaN	NaN	NaN	NaN	NaN	NaN	NaN	NaN	NaN	NaN	NaN	NaN	NaN	NaN	NaN	NaN	NaN	NaN	NaN
1H913B19H1P5D19.25-13	0	0	0	0.046681	0	0	0	0	0	0	0	0	0	0	0	0	0	0	0	0	0	0	0.074781	0	0	0	0	0	0	0	0	0	0	0	0	0	0	0	0	0	0	0.75155	0.12699	0	0
1H913B19H1P5D19.25-14	0	0	0	0	0.12323	0	0.22406	0	0	0	0	0	0	0	0	0	0	0	0	0	0	0	0	0	0	0	0.19606	0	0	0	0	0	0.18194	0	0	0.1117	0.163	0	0	0	0	0	0	0	0
1H913B19H1P5D19.25-15	0	0	0	0.33994	0	0	0	0.13312	0	0	0	0	0	0	0	0	0	0	0	0	0	0	0	0	0	0	0	0	0	0	0	0	0	0	0	0	0	0	0	0	0	0.22069	0.30625	0	0
1H913B19H1P5D19.25-16	0	0	0	0	0	0	0	0	0	0	0	0	0	0	0	0	0	0	0	0	0	0	0	0	0	0	0	0	0	0	0	0	0	0	0	0	0	0	0	0	0	0.66027	0.33973	0	0
1H913B19H1P5D19.25-17	0	0.012908	0	0.34807	0.014691	0	0	0.064443	0	0	0.033095	0	0	0	0	0	0	0	0	0	0.0092469	0	0.012848	0.034846	0.0085432	0	0.026605	0	0	0.012006	0.013033	0.05845	0.19204	0	0.012682	0.036415	0	0	0	0	0	0.099908	0.01017	0	0
1H913B19H1P5D19.25-18	0	0.007348	0	0.026223	0	0.0092464	0	0.035533	0.017965	0	0.029547	0	0	0	0.0091374	0.015677	0	0.016587	0	0	0	0	0	0.019047	0	0	0	0.025026	0	0.025761	0	0.0076267	0.017226	0	0.009628	0	0	0.031139	0.022104	0.048058	0.020646	0.20082	0.35641	0.049246	0
1H913B19H1P5D19.25-19	0	0	0	0.15422	0	0	0.049636	0.11937	0	0	0	0	0	0	0	0	0	0	0	0	0	0.013742	0.16276	0.084322	0	0	0	0	0	0	0	0.15263	0.011237	0.013278	0	0.048537	0	0	0	0	0	0.19027	0	0	0
1H913B19H1P5D19.25-2	0	0	0	0	0	0	0	0	0	0	0	0	0	0	0	0	0	0	0	0	0	0	0	0	0	0	0	0	0	0	0	0	0	0	0	0	0	0	0	0	0	1	0	0	0
1H913B19H1P5D19.25-20	NaN	NaN	NaN	NaN	NaN	NaN	NaN	NaN	NaN	NaN	NaN	NaN	NaN	NaN	NaN	NaN	NaN	NaN	NaN	NaN	NaN	NaN	NaN	NaN	NaN	NaN	NaN	NaN	NaN	NaN	NaN	NaN	NaN	NaN	NaN	NaN	NaN	NaN	NaN	NaN	NaN	NaN	NaN	NaN	NaN
1H913B19H1P5D19.25-21	0	0	0	0	0	0	0	0	0	0	0	0	0	0	0	0	0	0	0	0	0	0	0	0	0	0	0	0	0	0	0	0	0	0	0	0	0	0	0	0	0	0.45992	0.54008	0	0
1H913B19H1P5D19.25-22	NaN	NaN	NaN	NaN	NaN	NaN	NaN	NaN	NaN	NaN	NaN	NaN	NaN	NaN	NaN	NaN	NaN	NaN	NaN	NaN	NaN	NaN	NaN	NaN	NaN	NaN	NaN	NaN	NaN	NaN	NaN	NaN	NaN	NaN	NaN	NaN	NaN	NaN	NaN	NaN	NaN	NaN	NaN	NaN	NaN
1H913B19H1P5D19.25-23	0.013957	0.0014975	0	0.023948	0.003376	0	0.021989	0.10401	0.053409	0.0048193	0.033037	0	0.008393	0.0015725	0.015018	0.005428	0.011071	0.062786	0.018092	0.016506	0.024031	0.0085616	0.020236	0	0	0.0048733	0.0045491	0.00401	0.040757	0.016706	0.027132	0.0052777	0.0096638	0.0071673	0.021045	0	0.016123	0.064747	0.091796	0.061297	0.023011	0.026919	0.088148	0.0074528	0.027586
1H913B19H1P5D19.25-24	0	0	0	0.024365	0.0053463	0	0	0.037404	0	0	0.0047646	0	0	0	0.0087537	0	0	0	0.0055666	0	0	0.0084049	0.026213	0.044377	0	0	0	0	0.0087033	0	0	0.14901	0.014558	0	0	0.0050817	0	0	0	0	0	0.50072	0.15673	0	0
1H913B19H1P5D19.25-25	0	0	0	0.78408	0	0	0	0.21592	0	0	0	0	0	0	0	0	0	0	0	0	0	0	0	0	0	0	0	0	0	0	0	0	0	0	0	0	0	0	0	0	0	0	0	0	0
1H913B19H1P5D19.25-26	0	0	0	0	0	0	0	0	0	0	0	0	0	0	0	0	0	0	0	0	0	0	0	0	0	0	0	0	0	0	0	0	0	0	0	0	0	0	0	0	0	0.5411	0.4589	0	0
1H913B19H1P5D19.25-27	0	0	0	0.20958	0.048813	0	0	0.11855	0	0	0	0	0	0.016724	0	0	0	0	0	0	0	0	0.053478	0.14194	0	0.027566	0.023035	0	0	0	0.022475	0.21958	0.094743	0	0.023519	0	0	0	0	0	0	0	0	0	0
1H913B19H1P5D19.25-28	NaN	NaN	NaN	NaN	NaN	NaN	NaN	NaN	NaN	NaN	NaN	NaN	NaN	NaN	NaN	NaN	NaN	NaN	NaN	NaN	NaN	NaN	NaN	NaN	NaN	NaN	NaN	NaN	NaN	NaN	NaN	NaN	NaN	NaN	NaN	NaN	NaN	NaN	NaN	NaN	NaN	NaN	NaN	NaN	NaN
1H913B19H1P5D19.25-29	0	0	0	0.13586	0	0	0.053446	0.040499	0	0	0	0	0	0	0	0	0	0	0	0	0	0	0.16466	0	0	0	0.045344	0	0	0	0	0.061793	0.061863	0	0.060984	0.2952	0	0	0	0	0	0	0.08034	0	0
1H913B19H1P5D19.25-3	0	0	0	0.066866	0	0	0	0.028963	0.015087	0	0	0	0	0	0	0	0	0.011453	0.042146	0	0	0.03786	0.008175	0	0.0088132	0	0	0	0.35281	0.031812	0.012863	0.20269	0.10819	0.012769	0	0	0.0066563	0	0	0	0	0.014277	0.038571	0	0
1H913B19H1P5D19.25-30	0	0	0	0.0097654	0.0048374	0	0.013116	0.053556	0.12759	0	0.019222	0	0	0	0	0	0	0	0	0	0	0.0028319	0.0068469	0	0	0.0031291	0.13082	0.026327	0.012195	0.020368	0.0094236	0.035691	0.049756	0.022692	0.014618	0.011257	0.04309	0.0017869	0.00095367	0.0046694	0	0.27872	0.096741	0	0
1H913B19H1P5D19.25-31	0	0	0	0	0	0	0	0	0	0	0	0	0	0	0	0	0	0	0	0	0	0	0	0	0	0	0	0	0	0	0	0	0	0	0	0	0	0	0	0	0	1	0	0	0
1H913B19H1P5D19.25-32	0	0	0	0	0	0	0	0	0	0	0	0	0	0	0	0	0	0	0	0	0	0	0	0	0	0	0	0	0	0	0	0	0	0	0	0	0	0	0	0	0	0	1	0	0
1H913B19H1P5D19.25-33	0	0	0	0.18176	0	0	0	0	0	0	0	0	0	0	0	0	0	0	0	0	0	0	0	0	0	0	0	0	0	0	0	0	0	0	0	0	0	0	0	0	0	0.47055	0.34769	0	0
1H913B19H1P5D19.25-34	0	0	0	0	0	0	0	0.023539	0	0	0	0	0	0	0	0	0	0	0	0	0	0	0.0072741	0	0	0	0	0	0	0	0	0.029578	0.0070636	0	0	0	0	0	0	0	0	0.51283	0.41972	0	0
1H913B19H1P5D19.25-35	0	0	0	0.054622	0	0	0	0.1159	0	0	0	0	0	0	0	0	0	0	0	0	0	0.099858	0.099329	0	0	0	0	0	0	0	0	0	0	0	0	0	0	0	0	0	0	0.63029	0	0	0
1H913B19H1P5D19.25-36	0	0	0	0	0	0	0	0	0	0	0	0	0	0	0	0	0	0	0	0	0	0	0	0	0	0	0	0	0	0	0	0	0	0	0	0	0	0	0	0	0	0.3395	0.6605	0	0
1H913B19H1P5D19.25-37	NaN	NaN	NaN	NaN	NaN	NaN	NaN	NaN	NaN	NaN	NaN	NaN	NaN	NaN	NaN	NaN	NaN	NaN	NaN	NaN	NaN	NaN	NaN	NaN	NaN	NaN	NaN	NaN	NaN	NaN	NaN	NaN	NaN	NaN	NaN	NaN	NaN	NaN	NaN	NaN	NaN	NaN	NaN	NaN	NaN
1H913B19H1P5D19.25-38	NaN	NaN	NaN	NaN	NaN	NaN	NaN	NaN	NaN	NaN	NaN	NaN	NaN	NaN	NaN	NaN	NaN	NaN	NaN	NaN	NaN	NaN	NaN	NaN	NaN	NaN	NaN	NaN	NaN	NaN	NaN	NaN	NaN	NaN	NaN	NaN	NaN	NaN	NaN	NaN	NaN	NaN	NaN	NaN	NaN
1H913B19H1P5D19.25-39	0	0	0	0.24175	0	0	0	0.32292	0	0	0.052629	0	0	0	0	0	0	0	0	0	0	0	0.24567	0	0	0	0	0	0	0	0	0	0	0	0	0	0	0	0	0	0	0.13703	0	0	0
1H913B19H1P5D19.25-4	0.0011969	0.00080595	0.0019663	0.014853	0.0021566	0.0012676	0.021409	0.17343	0.11683	0.0016098	0.020116	0	0	0.0027921	0.016507	0.0050118	0.0087442	0.038053	0	0.0051514	0.0045118	0.0028928	0.015736	0	0	0.0060673	0.085783	0.014199	0.032698	0.043585	0.019777	0.025452	0.037577	0.03165	0.017172	0.0085868	0.020206	0.0086606	0.012445	0.014321	0.0011579	0.11447	0.038646	0	0.012498
1H913B19H1P5D19.25-40	0	0	0	0	0	0	0	0	0	0	0	0	0	0	0	0	0	0	0	0	0	0	0	0	0	0	0	0	0	0	0	0	0	0	0	0	0	0	0	0	0	0.48831	0.51169	0	0
1H913B19H1P5D19.25-41	0	0.029093	0	0.27752	0.020066	0	0	0.19494	0	0	0	0	0	0	0	0	0	0	0	0	0.018766	0	0.17319	0	0	0	0	0	0	0	0.027319	0.088868	0.055468	0	0	0.022519	0.01241	0	0	0	0	0.018772	0.061067	0	0
1H913B19H1P5D19.25-42	0	0	0	0	0	0	0	0	0	0	0	0	0	0	0	0	0	0	0	0	0	0	0	0	0	0	0	0	0	0	0	0.4676	0	0	0	0	0	0	0	0	0	0	0.5324	0	0
1H913B19H1P5D19.25-43	0	0.018524	0	0.42155	0.044771	0	0.07159	0.13519	0	0	0.038237	0	0.043818	0	0	0	0	0	0	0	0	0	0.049963	0	0	0	0.030456	0	0	0	0	0.030683	0	0.029064	0	0	0	0	0	0	0	0.086156	0	0	0
1H913B19H1P5D19.25-44	0	0	0	0.050936	0.0087506	0	0	0.065469	0	0	0	0	0	0	0	0	0	0.0065633	0	0	0	0.0065225	0	0	0	0	0	0	0.0069765	0	0.0070756	0.051079	0.013789	0.0070894	0	0	0	0	0	0	0	0.51352	0.26223	0	0
1H913B19H1P5D19.25-45	0.024649	0.016225	0.004483	0.11529	0.017547	0.03664	0.030338	0.085646	0.0035528	0	0	0	0.006023	0.0045127	0	0	0.03493	0.077274	0.041201	0.0059777	0.0095179	0.0076086	0.029808	0.0061369	0	0	0.0025743	0	0.0068887	0.010543	0.0033198	0.059335	0.010831	0.003026	0.014372	0.10934	0.064309	0.020996	0.019511	0.012031	0.025434	0.0024334	0.0777	0	0
1H913B19H1P5D19.25-46	0	0	0	0	0	0	0	0	0	0	0	0	0	0	0	0	0	0	0	0	0	0	0	0	0	0	0	0	0	0	0	0.064085	0	0	0	0	0	0	0	0	0	0.71797	0.21794	0	0
1H913B19H1P5D19.25-47	0	0.0068445	0	0.077071	0	0	0.021661	0.08187	0	0	0	0	0	0	0	0	0	0	0	0	0	0	0.098052	0.011811	0	0.007303	0	0	0	0	0	0.079974	0.026406	0	0	0	0	0.010849	0	0	0	0.54397	0.034183	0	0
1H913B19H1P5D19.25-48	0	0	0	0	0	0	0	0	0	0	0	0	0	0	0	0	0	0	0	0	0	0	0	0	0	0	0	0	0	0	0	0	0	0	0	0	0	0	0	0	0	0.46309	0.53691	0	0
1H913B19H1P5D19.25-49	NaN	NaN	NaN	NaN	NaN	NaN	NaN	NaN	NaN	NaN	NaN	NaN	NaN	NaN	NaN	NaN	NaN	NaN	NaN	NaN	NaN	NaN	NaN	NaN	NaN	NaN	NaN	NaN	NaN	NaN	NaN	NaN	NaN	NaN	NaN	NaN	NaN	NaN	NaN	NaN	NaN	NaN	NaN	NaN	NaN
1H913B19H1P5D19.25-5	0	0	0	0.3056	0.063182	0	0.025492	0.10159	0	0	0.061074	0	0	0	0	0	0	0	0.028838	0	0	0.032024	0.03171	0	0	0	0	0	0	0	0	0.16237	0	0	0	0	0	0	0	0	0	0.18812	0	0	0
1H913B19H1P5D19.25-50	NaN	NaN	NaN	NaN	NaN	NaN	NaN	NaN	NaN	NaN	NaN	NaN	NaN	NaN	NaN	NaN	NaN	NaN	NaN	NaN	NaN	NaN	NaN	NaN	NaN	NaN	NaN	NaN	NaN	NaN	NaN	NaN	NaN	NaN	NaN	NaN	NaN	NaN	NaN	NaN	NaN	NaN	NaN	NaN	NaN
1H913B19H1P5D19.25-51	0.028797	0.011638	0.010987	0.24606	0.026503	0.014497	0.016296	0.18168	0.0017112	0	0	0	0.0090802	0.0013072	0.001028	0	0.0077794	0.046611	0.046912	0.0012917	0.010102	0.0045893	0.022935	0.018632	0	0.0091101	0	0	0.0050829	0	0	0.071521	0.0090835	0	0	0.0042481	0	0.016724	0.015419	0.014486	0.014901	0.064146	0.063967	0	0.0028732
1H913B19H1P5D19.25-52	0	0	0	0	0	0	0	0	0	0	0	0	0	0	0	0	0	0	0	0	0	0	0	0	0	0	0	0	0	0	0	0	0	0	0	0	0	0	0	0	0	0.30492	0.69508	0	0
1H913B19H1P5D19.25-53	0	0.057619	0	0.064351	0	0	0	0.16637	0	0	0	0	0	0	0	0	0	0	0	0	0	0	0.16166	0	0	0	0	0	0	0	0	0.14546	0	0	0	0	0	0	0	0	0	0.2999	0.10464	0	0
1H913B19H1P5D19.25-54	NaN	NaN	NaN	NaN	NaN	NaN	NaN	NaN	NaN	NaN	NaN	NaN	NaN	NaN	NaN	NaN	NaN	NaN	NaN	NaN	NaN	NaN	NaN	NaN	NaN	NaN	NaN	NaN	NaN	NaN	NaN	NaN	NaN	NaN	NaN	NaN	NaN	NaN	NaN	NaN	NaN	NaN	NaN	NaN	NaN
1H913B19H1P5D19.25-55	0.095486	0	0.0069802	0.16379	0.015969	0.0087808	0.022328	0.050438	0	0	0	0	0	0.0097329	0	0	0.015743	0.061385	0.18362	0	0.014801	0.013133	0.043533	0	0	0	0	0	0.0054658	0	0	0.054267	0.007083	0	0	0	0	0.012384	0.035472	0	0.046084	0.10617	0.027356	0	0
1H913B19H1P5D19.25-56	0	0	0	0	0	0	0	0	0	0	0	0	0	0	0	0	0	0	0	0	0	0	0	0	0	0	0	0	0	0	0	0	0	0	0	0	0	0	0	0	0	0.67465	0.32535	0	0
1H913B19H1P5D19.25-57	NaN	NaN	NaN	NaN	NaN	NaN	NaN	NaN	NaN	NaN	NaN	NaN	NaN	NaN	NaN	NaN	NaN	NaN	NaN	NaN	NaN	NaN	NaN	NaN	NaN	NaN	NaN	NaN	NaN	NaN	NaN	NaN	NaN	NaN	NaN	NaN	NaN	NaN	NaN	NaN	NaN	NaN	NaN	NaN	NaN
1H913B19H1P5D19.25-58	NaN	NaN	NaN	NaN	NaN	NaN	NaN	NaN	NaN	NaN	NaN	NaN	NaN	NaN	NaN	NaN	NaN	NaN	NaN	NaN	NaN	NaN	NaN	NaN	NaN	NaN	NaN	NaN	NaN	NaN	NaN	NaN	NaN	NaN	NaN	NaN	NaN	NaN	NaN	NaN	NaN	NaN	NaN	NaN	NaN
1H913B19H1P5D19.25-59	0	0	0	0	0	0	0	0	0	0	0	0	0	0	0	0	0	0	0	0	0	0	0	0	0	0	0	0	0	0	0	0	0	0	0	0	0	0	0	0	0	0.76077	0.23923	0	0
1H913B19H1P5D19.25-6	NaN	NaN	NaN	NaN	NaN	NaN	NaN	NaN	NaN	NaN	NaN	NaN	NaN	NaN	NaN	NaN	NaN	NaN	NaN	NaN	NaN	NaN	NaN	NaN	NaN	NaN	NaN	NaN	NaN	NaN	NaN	NaN	NaN	NaN	NaN	NaN	NaN	NaN	NaN	NaN	NaN	NaN	NaN	NaN	NaN
1H913B19H1P5D19.25-60	NaN	NaN	NaN	NaN	NaN	NaN	NaN	NaN	NaN	NaN	NaN	NaN	NaN	NaN	NaN	NaN	NaN	NaN	NaN	NaN	NaN	NaN	NaN	NaN	NaN	NaN	NaN	NaN	NaN	NaN	NaN	NaN	NaN	NaN	NaN	NaN	NaN	NaN	NaN	NaN	NaN	NaN	NaN	NaN	NaN
1H913B19H1P5D19.25-61	0.02282	0	0	0	0	0	0.018191	0.10519	0	0	0	0	0	0	0	0	0	0	0	0	0	0	0.092619	0	0	0	0	0	0	0	0	0.13464	0.019012	0	0	0	0	0.017657	0	0	0	0.56915	0.020711	0	0
1H913B19H1P5D19.25-62	0	0	0	0	0	0	0	0	0	0	0	0	0	0	0	0	0	0	0	0	0	0	0	0	0	0	0	0	0	0	0	0	0	0	0	0	0	0	0	0	0	0.57179	0.42821	0	0
1H913B19H1P5D19.25-63	0	0.085713	0	0.11729	0	0	0	0.46766	0	0	0	0	0	0	0	0	0	0	0	0	0	0	0.21317	0	0	0	0	0	0	0	0	0	0.11616	0	0	0	0	0	0	0	0	0	0	0	0
1H913B19H1P5D19.25-64	0	0	0	0.011329	0	0	0.010413	0.019381	0	0	0	0	0	0	0.015439	0	0	0	0	0	0	0	0	0	0	0	0	0	0	0	0	0.013517	0	0	0	0	0	0	0	0	0	0.46344	0.46648	0	0
1H913B19H1P5D19.25-65	0	0	0	0.11945	0	0	0.021746	0.068083	0	0	0.036209	0	0	0	0	0	0	0	0	0	0	0	0.32666	0	0	0	0	0	0	0	0	0.11804	0.076878	0	0	0	0.022484	0	0	0	0	0.21045	0	0	0
1H913B19H1P5D19.25-66	0	0	0.011829	0	0	0	0	0.018776	0	0	0	0	0	0	0	0	0	0	0	0	0	0	0	0	0	0	0	0	0	0	0	0.02324	0	0	0	0	0	0	0	0	0	0.31558	0.63057	0	0
1H913B19H1P5D19.25-67	0	0	0	0	0	0	0.13587	0	0	0	0	0	0	0	0	0	0	0	0	0	0	0	0.1501	0	0	0	0	0	0	0	0	0.46871	0.10733	0	0	0.138	0	0	0	0	0	0	0	0	0
1H913B19H1P5D19.25-68	NaN	NaN	NaN	NaN	NaN	NaN	NaN	NaN	NaN	NaN	NaN	NaN	NaN	NaN	NaN	NaN	NaN	NaN	NaN	NaN	NaN	NaN	NaN	NaN	NaN	NaN	NaN	NaN	NaN	NaN	NaN	NaN	NaN	NaN	NaN	NaN	NaN	NaN	NaN	NaN	NaN	NaN	NaN	NaN	NaN
1H913B19H1P5D19.25-69	0	0	0	0	0	0	0	0	0	0	0	0	0	0	0	0	1	0	0	0	0	0	0	0	0	0	0	0	0	0	0	0	0	0	0	0	0	0	0	0	0	0	0	0	0
1H913B19H1P5D19.25-7	0.037229	0.018755	0	0.20651	0.018954	0	0.04891	0.094792	0	0	0.0087664	0	0	0	0	0	0	0	0.012501	0	0	0	0.11851	0.097815	0	0.018251	0	0	0	0	0	0.12456	0.027353	0.0055493	0.0071287	0.046156	0	0	0	0.0055978	0	0.083926	0.018734	0	0
1H913B19H1P5D19.25-70	0	0	0	0	0	0	0	0	0	0	0	0	0	0	0	0	0	0	0	0	0	0	0	0	0	0	0	0	0	0	0	0	0	0	0	0	0	0	0	0	0	0.70448	0.29552	0	0
1H913B19H1P5D19.25-71	NaN	NaN	NaN	NaN	NaN	NaN	NaN	NaN	NaN	NaN	NaN	NaN	NaN	NaN	NaN	NaN	NaN	NaN	NaN	NaN	NaN	NaN	NaN	NaN	NaN	NaN	NaN	NaN	NaN	NaN	NaN	NaN	NaN	NaN	NaN	NaN	NaN	NaN	NaN	NaN	NaN	NaN	NaN	NaN	NaN
1H913B19H1P5D19.25-72	0	0	0	0	0	0	0	0	0	0	0	0	0	0	0	0	0	0	0	0	0	0	0	0	0	0	0	0	0	0	0	0	0	0	0	0	0	0	0	0	0	0.63461	0.36539	0	0
1H913B19H1P5D19.25-73	0	0	0	0.064972	0	0	0	0	0	0	0	0	0	0	0	0	0	0	0	0	0	0	0.12824	0	0	0	0	0	0	0	0	0	0	0	0	0	0	0	0	0	0	0.57601	0.23077	0	0
1H913B19H1P5D19.25-74	0	0	0	0	0	0	0	0	0	0	0	0	0	0	0	0	0	0	0	0	0	0	0	0	0	0	0	0	0	0	0	0	0	0	0	0	0	0	0	0	0	1	0	0	0
1H913B19H1P5D19.25-75	NaN	NaN	NaN	NaN	NaN	NaN	NaN	NaN	NaN	NaN	NaN	NaN	NaN	NaN	NaN	NaN	NaN	NaN	NaN	NaN	NaN	NaN	NaN	NaN	NaN	NaN	NaN	NaN	NaN	NaN	NaN	NaN	NaN	NaN	NaN	NaN	NaN	NaN	NaN	NaN	NaN	NaN	NaN	NaN	NaN
1H913B19H1P5D19.25-76	0	0	0	0	0	0	0	0	0	0	0	0	0	0	0	0	0	0	0	0	0	0	0	0	0	0	0	0	0	0	0	0	0	0	0	0	0	0	0	0	0	0.66189	0.33811	0	0
1H913B19H1P5D19.25-77	0.0014417	0.0048423	0	0.012286	0.011901	0	0.031243	0.073141	0.071768	0	0.024436	0	0.0062126	0.0016126	0.0087796	0.023833	0.0014853	0.024065	0.0034797	0.011509	0.0064104	0.0076169	0.020815	0.0052185	0	0	0.032469	0	0.015109	0.053151	0.04195	0.042097	0.034105	0.027056	0.050711	0.0057049	0.037969	0.017334	0.018678	0.010809	0.012642	0.16503	0.052977	0.024471	0.0056347
1H913B19H1P5D19.25-78	NaN	NaN	NaN	NaN	NaN	NaN	NaN	NaN	NaN	NaN	NaN	NaN	NaN	NaN	NaN	NaN	NaN	NaN	NaN	NaN	NaN	NaN	NaN	NaN	NaN	NaN	NaN	NaN	NaN	NaN	NaN	NaN	NaN	NaN	NaN	NaN	NaN	NaN	NaN	NaN	NaN	NaN	NaN	NaN	NaN
1H913B19H1P5D19.25-79	NaN	NaN	NaN	NaN	NaN	NaN	NaN	NaN	NaN	NaN	NaN	NaN	NaN	NaN	NaN	NaN	NaN	NaN	NaN	NaN	NaN	NaN	NaN	NaN	NaN	NaN	NaN	NaN	NaN	NaN	NaN	NaN	NaN	NaN	NaN	NaN	NaN	NaN	NaN	NaN	NaN	NaN	NaN	NaN	NaN
1H913B19H1P5D19.25-8	0	0	0	0	0	0	0	0.18315	0	0	0	0	0	0	0	0	0	0	0	0	0	0	0.41781	0	0	0	0	0	0	0	0	0.24078	0.15826	0	0	0	0	0	0	0	0	0	0	0	0
1H913B19H1P5D19.25-80	0	0	0	0.0087678	0	0	0.0072503	0	0	0	0	0	0	0	0	0	0	0	0	0	0	0	0	0.020494	0	0	0	0	0	0	0	0	0	0	0	0	0	0	0	0	0	0.67413	0.28935	0	0
1H913B19H1P5D19.25-81	0.0059904	0	0	0.062883	0	0	0.013946	0.039932	0	0	0	0	0	0	0	0	0	0	0	0	0.0069962	0.0074375	0.032759	0	0	0	0	0	0	0	0	0.04326	0.030636	0	0	0	0	0	0	0	0	0.73778	0.018377	0	0
1H913B19H1P5D19.25-82	NaN	NaN	NaN	NaN	NaN	NaN	NaN	NaN	NaN	NaN	NaN	NaN	NaN	NaN	NaN	NaN	NaN	NaN	NaN	NaN	NaN	NaN	NaN	NaN	NaN	NaN	NaN	NaN	NaN	NaN	NaN	NaN	NaN	NaN	NaN	NaN	NaN	NaN	NaN	NaN	NaN	NaN	NaN	NaN	NaN
1H913B19H1P5D19.25-83	0	0	0	1	0	0	0	0	0	0	0	0	0	0	0	0	0	0	0	0	0	0	0	0	0	0	0	0	0	0	0	0	0	0	0	0	0	0	0	0	0	0	0	0	0
1H913B19H1P5D19.25-84	0	0	0	0	0	0	0	0	0	0	0	0	0	0	0	0	0	0	0	0	0	0	0	0	0	0	0	0	0	0	0	0	0	0	0	0	0	0	0	0	0	0.51024	0.48976	0	0
1H913B19H1P5D19.25-85	0	0	0	0.39276	0	0	0	0	0	0	0	0	0	0	0	0	0	0	0.11693	0	0	0	0	0	0	0	0	0	0	0	0	0.19184	0	0	0	0	0	0	0	0	0	0.11222	0.18625	0	0
1H913B19H1P5D19.25-86	0	0	0	0	0	0	0	0	0	0	0	0	0	0	0	0	0	0	0	0	0	0	0	0	0	0	0	0	0	0	0	0	0	0	0	0	0	0	0	0	0	0.60894	0.39106	0	0
1H913B19H1P5D19.25-87	0.0081754	0	0	0.16685	0.011343	0	0.027271	0.095602	0.0053416	0	0.018331	0	0.0035166	0.0034248	0	0	0	0.010335	0.012228	0	0.0047679	0.026438	0.059648	0.021744	0.0049618	0.028054	0.0063118	0.0037607	0.0068104	0.023016	0	0.095386	0.048405	0.0074545	0.018615	0.15653	0.053169	0.027948	0	0.0042927	0	0.017557	0.019307	0	0.0034154
1H913B19H1P5D19.25-88	NaN	NaN	NaN	NaN	NaN	NaN	NaN	NaN	NaN	NaN	NaN	NaN	NaN	NaN	NaN	NaN	NaN	NaN	NaN	NaN	NaN	NaN	NaN	NaN	NaN	NaN	NaN	NaN	NaN	NaN	NaN	NaN	NaN	NaN	NaN	NaN	NaN	NaN	NaN	NaN	NaN	NaN	NaN	NaN	NaN
1H913B19H1P5D19.25-89	0.012379	0.0063241	0	0.0073726	0.017279	0.00072921	0.03173	0.17535	0.07585	0.0051523	0.024244	0	0.006998	0.0060049	0.015336	0.0081595	0.0085654	0.053573	0.003705	0.0089736	0.010134	0.0044642	0.023949	0	0	0.00071646	0.020315	0.0042145	0.017176	0.02951	0.032178	0.022611	0.020009	0.01558	0.010198	0.0047677	0.01995	0.022807	0.027588	0.018079	0.0098948	0.13346	0.068319	0.00066006	0.015694
1H913B19H1P5D19.25-9	NaN	NaN	NaN	NaN	NaN	NaN	NaN	NaN	NaN	NaN	NaN	NaN	NaN	NaN	NaN	NaN	NaN	NaN	NaN	NaN	NaN	NaN	NaN	NaN	NaN	NaN	NaN	NaN	NaN	NaN	NaN	NaN	NaN	NaN	NaN	NaN	NaN	NaN	NaN	NaN	NaN	NaN	NaN	NaN	NaN
1H913B19H1P5D19.25-90	0	0	0	0.015782	0	0	0.0038137	0	0	0	0	0	0	0	0.00823	0	0	0	0	0	0	0	0.0040455	0	0	0	0	0	0	0	0	0.0066759	0	0	0	0	0	0	0	0	0	0.65401	0.30744	0	0
1H913B19H1P5D19.25-91	0	0	0	0	0	0	0	0	0	0	0	0	0	0	0	0	0	0	0	0	0	0	0.49545	0	0	0	0	0	0	0	0	0	0.50455	0	0	0	0	0	0	0	0	0	0	0	0
1H913B19H1P5D19.25-92	0	0	0.012555	0	0	0	0	0.032529	0	0	0	0	0	0	0	0	0	0	0	0	0	0	0	0	0	0	0	0	0	0	0	0.023139	0	0	0	0	0	0	0	0	0	0.39177	0.54001	0	0
1H913B19H1P5D19.25-93	NaN	NaN	NaN	NaN	NaN	NaN	NaN	NaN	NaN	NaN	NaN	NaN	NaN	NaN	NaN	NaN	NaN	NaN	NaN	NaN	NaN	NaN	NaN	NaN	NaN	NaN	NaN	NaN	NaN	NaN	NaN	NaN	NaN	NaN	NaN	NaN	NaN	NaN	NaN	NaN	NaN	NaN	NaN	NaN	NaN
1H913B19H1P5D19.25-94	NaN	NaN	NaN	NaN	NaN	NaN	NaN	NaN	NaN	NaN	NaN	NaN	NaN	NaN	NaN	NaN	NaN	NaN	NaN	NaN	NaN	NaN	NaN	NaN	NaN	NaN	NaN	NaN	NaN	NaN	NaN	NaN	NaN	NaN	NaN	NaN	NaN	NaN	NaN	NaN	NaN	NaN	NaN	NaN	NaN
1H913B19H1P5D19.25-95	NaN	NaN	NaN	NaN	NaN	NaN	NaN	NaN	NaN	NaN	NaN	NaN	NaN	NaN	NaN	NaN	NaN	NaN	NaN	NaN	NaN	NaN	NaN	NaN	NaN	NaN	NaN	NaN	NaN	NaN	NaN	NaN	NaN	NaN	NaN	NaN	NaN	NaN	NaN	NaN	NaN	NaN	NaN	NaN	NaN
1H913B19H1P5D19.25-96	0	0	0	0	0	0	0	0.030479	0	0	0	0	0	0	0	0	0	0	0	0	0	0	0	0	0	0	0	0	0	0	0	0	0	0	0	0	0	0	0	0	0	0.41316	0.55636	0	0
1H913B19H1P5D19.25-97	0	0	0	0	0	0	0	0	0	0	0	0	0	0	0	0	0	0	0	0	0	0	0.070721	0	0	0	0	0	0	0	0	0	0	0	0	0	0	0	0	0	0	0.92928	0	0	0
1H913B19H1P5D19.25-98	0	0	0	0	0	0	0	0.026151	0	0	0	0	0	0	0	0	0	0	0	0	0	0	0	0	0	0	0	0	0	0	0	0.022764	0	0	0	0	0	0	0	0	0	0.57581	0.37527	0	0
1H913B19H1P5D19.25-99	NaN	NaN	NaN	NaN	NaN	NaN	NaN	NaN	NaN	NaN	NaN	NaN	NaN	NaN	NaN	NaN	NaN	NaN	NaN	NaN	NaN	NaN	NaN	NaN	NaN	NaN	NaN	NaN	NaN	NaN	NaN	NaN	NaN	NaN	NaN	NaN	NaN	NaN	NaN	NaN	NaN	NaN	NaN	NaN	NaN
1H913B19H1P5D19.25	0.272696	0.278137	0.0500625	6.82386	0.544623	0.0769269	1.05708	4.21302	0.566366	0.0115814	0.403708	0	0.0840414	0.0517224	0.0982287	0.0581093	1.09358	0.453104	0.606932	0.0517178	0.131235	0.43116	3.86633	0.506383	0.0246458	0.10507	0.604322	0.0775372	0.580049	0.417374	0.216546	3.91028	2.10626	0.189427	0.260673	1.00404	0.461597	0.256249	0.25311	0.201188	0.171294	25.5521	15.7281	0.0818299	0.0677013
2040H913B32H4P8D119.00-1	0	0	0	0.20549	0.070024	0	0	0	0	0	0	0	0	0	0	0	0	0.088639	0	0	0	0	0	0	0	0	0	0	0	0.06942	0	0.17463	0	0	0	0	0	0	0	0	0	0.3918	0	0	0
2040H913B32H4P8D119.00	0	0	0	0.20549	0.070024	0	0	0	0	0	0	0	0	0	0	0	0	0.088639	0	0	0	0	0	0	0	0	0	0	0	0.06942	0	0.17463	0	0	0	0	0	0	0	0	0	0.3918	0	0	0
21H913B20H2P2R97.00-10	NaN	NaN	NaN	NaN	NaN	NaN	NaN	NaN	NaN	NaN	NaN	NaN	NaN	NaN	NaN	NaN	NaN	NaN	NaN	NaN	NaN	NaN	NaN	NaN	NaN	NaN	NaN	NaN	NaN	NaN	NaN	NaN	NaN	NaN	NaN	NaN	NaN	NaN	NaN	NaN	NaN	NaN	NaN	NaN	NaN
21H913B20H2P2R97.00-11	NaN	NaN	NaN	NaN	NaN	NaN	NaN	NaN	NaN	NaN	NaN	NaN	NaN	NaN	NaN	NaN	NaN	NaN	NaN	NaN	NaN	NaN	NaN	NaN	NaN	NaN	NaN	NaN	NaN	NaN	NaN	NaN	NaN	NaN	NaN	NaN	NaN	NaN	NaN	NaN	NaN	NaN	NaN	NaN	NaN
21H913B20H2P2R97.00-12	0	0	0	0.11268	0	0	0	0.14046	0	0	0	0	0	0	0	0	0	0	0.050567	0	0	0	0	0	0	0	0	0	0	0	0	0.04766	0	0	0	0	0	0	0	0	0.038999	0.29173	0.31791	0	0
21H913B20H2P2R97.00-13	NaN	NaN	NaN	NaN	NaN	NaN	NaN	NaN	NaN	NaN	NaN	NaN	NaN	NaN	NaN	NaN	NaN	NaN	NaN	NaN	NaN	NaN	NaN	NaN	NaN	NaN	NaN	NaN	NaN	NaN	NaN	NaN	NaN	NaN	NaN	NaN	NaN	NaN	NaN	NaN	NaN	NaN	NaN	NaN	NaN
21H913B20H2P2R97.00-14	0	0	0	0	0	0	0	0	0	0	0	0	0	0	0	0	0	0	0	0	0	0	0	0	0	0	0	0	0	0	0	0	0	0	0	0	0	0	0	0	0	1	0	0	0
21H913B20H2P2R97.00-15	0	0	0	0	0	0	0	0	0	0	0	0	0	0	0	0	0	0	0	0	0	0	0	0	0	0	0	0	0	0	0	0	0	0	0	0	0	0	0	0	0	0.63912	0.36088	0	0
21H913B20H2P2R97.00-16	NaN	NaN	NaN	NaN	NaN	NaN	NaN	NaN	NaN	NaN	NaN	NaN	NaN	NaN	NaN	NaN	NaN	NaN	NaN	NaN	NaN	NaN	NaN	NaN	NaN	NaN	NaN	NaN	NaN	NaN	NaN	NaN	NaN	NaN	NaN	NaN	NaN	NaN	NaN	NaN	NaN	NaN	NaN	NaN	NaN
21H913B20H2P2R97.00-17	0	0	0	0	0	0	0	0	0	0	0	0	0	0	0	0	0	0	0	0	0	0	0	0	0	0	0	0	0	0	0	0	0	0	0	0	0	0	0	0	0	0.71495	0.28505	0	0
21H913B20H2P2R97.00-18	0	0.040346	0.011063	0.36072	0.041719	0	0.017787	0.064373	0.008726	0	0	0	0.011581	0	0	0	0.0058257	0.020061	0	0	0.0043026	0.017931	0.11786	0.017569	0	0.0069163	0	0	0	0	0	0.04766	0.015377	0.010784	0.0085128	0.018714	0.02358	0.0077579	0.0057413	0	0.028393	0.02452	0.062176	0	0
21H913B20H2P2R97.00-19	0	0	0	0	0.023891	0	0	0.023782	0	0	0	0	0	0	0	0	0	0	0	0	0	0	0	0	0	0	0	0	0	0	0	0	0	0	0	0	0	0	0	0	0	0.4267	0.52563	0	0
21H913B20H2P2R97.00-20	0	0	0	0.45363	0.088445	0.0086895	0	0.057807	0	0	0.0086929	0	0	0	0	0	0	0	0.10202	0	0	0	0.0085217	0	0	0	0	0	0.022444	0.0055584	0	0.063901	0	0.0080235	0	0.0059808	0.0060859	0.02169	0.01394	0	0.0061174	0.045833	0.072621	0	0
21H913B20H2P2R97.00-21	0	0	0	0	0	0	0	0.006045	0	0	0	0	0	0	0	0	0	0	0	0	0	0	0	0.0071536	0	0	0	0	0	0	0	0.027586	0.013119	0	0	0	0	0	0	0	0	0.58933	0.35677	0	0
21H913B20H2P2R97.00-22	NaN	NaN	NaN	NaN	NaN	NaN	NaN	NaN	NaN	NaN	NaN	NaN	NaN	NaN	NaN	NaN	NaN	NaN	NaN	NaN	NaN	NaN	NaN	NaN	NaN	NaN	NaN	NaN	NaN	NaN	NaN	NaN	NaN	NaN	NaN	NaN	NaN	NaN	NaN	NaN	NaN	NaN	NaN	NaN	NaN
21H913B20H2P2R97.00-23	NaN	NaN	NaN	NaN	NaN	NaN	NaN	NaN	NaN	NaN	NaN	NaN	NaN	NaN	NaN	NaN	NaN	NaN	NaN	NaN	NaN	NaN	NaN	NaN	NaN	NaN	NaN	NaN	NaN	NaN	NaN	NaN	NaN	NaN	NaN	NaN	NaN	NaN	NaN	NaN	NaN	NaN	NaN	NaN	NaN
21H913B20H2P2R97.00-24	0.024829	0.0079168	0	0.21547	0.020462	0.005434	0.019818	0.1003	0.0077624	0	0	0	0	0.0028922	0	0	0.0037872	0.022687	0.049277	0	0.011135	0.010134	0.11408	0.0050046	0.0031798	0.0069859	0	0	0.013189	0.0058542	0	0.10672	0.0062336	0.0030313	0	0.003411	0.015113	0.014962	0.0033923	0.006507	0.0090586	0.13663	0.041204	0	0.0035377
21H913B20H2P2R97.00-25	0	0.0038973	0	0.014161	0.013377	0.00097259	0.030164	0.10774	0.078642	0.00085634	0.02747	0	0.00090344	0.012192	0.013422	0.0053506	0.00109	0.012409	0	0.0027202	0.009863	0.0031932	0.012498	0.0016232	0	0.00092301	0.036827	0.010077	0.016626	0.050209	0.022785	0.015882	0.0154	0.023322	0.066274	0.0045539	0.018197	0.0046709	0.014238	0.014259	0.00094897	0.24249	0.072333	0.012911	0.0045313
21H913B20H2P2R97.00-26	0	0	0	0	0	0	0	0	0	0	0	0	0	0	0	0	0	0	0	0	0	0	0	0	0	0	0	0	0	0	0	0	0	0	0	0	0	0	0	0	0	0	1	0	0
21H913B20H2P2R97.00-27	NaN	NaN	NaN	NaN	NaN	NaN	NaN	NaN	NaN	NaN	NaN	NaN	NaN	NaN	NaN	NaN	NaN	NaN	NaN	NaN	NaN	NaN	NaN	NaN	NaN	NaN	NaN	NaN	NaN	NaN	NaN	NaN	NaN	NaN	NaN	NaN	NaN	NaN	NaN	NaN	NaN	NaN	NaN	NaN	NaN
21H913B20H2P2R97.00-28	NaN	NaN	NaN	NaN	NaN	NaN	NaN	NaN	NaN	NaN	NaN	NaN	NaN	NaN	NaN	NaN	NaN	NaN	NaN	NaN	NaN	NaN	NaN	NaN	NaN	NaN	NaN	NaN	NaN	NaN	NaN	NaN	NaN	NaN	NaN	NaN	NaN	NaN	NaN	NaN	NaN	NaN	NaN	NaN	NaN
21H913B20H2P2R97.00-29	NaN	NaN	NaN	NaN	NaN	NaN	NaN	NaN	NaN	NaN	NaN	NaN	NaN	NaN	NaN	NaN	NaN	NaN	NaN	NaN	NaN	NaN	NaN	NaN	NaN	NaN	NaN	NaN	NaN	NaN	NaN	NaN	NaN	NaN	NaN	NaN	NaN	NaN	NaN	NaN	NaN	NaN	NaN	NaN	NaN
21H913B20H2P2R97.00-3	0	0	0	0	0	0	0	0	0	0	0	0	0	0	0	0	0	0	0	0	0	0	0	0.013061	0	0	0	0	0	0	0	0.036479	0	0	0	0	0	0	0	0	0	0.59385	0.35661	0	0
21H913B20H2P2R97.00-30	0.01996	0.0099815	0	0.24938	0.056738	0	0.030119	0.11526	0.01171	0	0.0039109	0	0.0050264	0	0.0030432	0	0.0053904	0.011863	0.016307	0.0036457	0.011989	0.002736	0.1181	0.021631	0	0.0088086	0	0	0	0.0030875	0.0034455	0.084824	0.022769	0	0	0	0.0041164	0.012869	0.0031699	0.0033443	0	0.12839	0.023376	0	0.0050097
21H913B20H2P2R97.00-31	0	0	0	0.0072618	0.0060203	0	0	0.007044	0	0	0	0	0	0.0048074	0	0	0	0	0.0052838	0	0	0	0.0047873	0.0095934	0	0.0054976	0	0	0	0	0	0.011425	0	0	0	0	0	0	0	0	0	0.73843	0.19985	0	0
21H913B20H2P2R97.00-32	NaN	NaN	NaN	NaN	NaN	NaN	NaN	NaN	NaN	NaN	NaN	NaN	NaN	NaN	NaN	NaN	NaN	NaN	NaN	NaN	NaN	NaN	NaN	NaN	NaN	NaN	NaN	NaN	NaN	NaN	NaN	NaN	NaN	NaN	NaN	NaN	NaN	NaN	NaN	NaN	NaN	NaN	NaN	NaN	NaN
21H913B20H2P2R97.00-33	0	0	0	0	0	0	0	0	0	0	0	0	0	0	0	0	0	0	0	0	0	0	0	0	0	0	0	0	0	0	0	0	0	0	0	0	0	0	0	0	0	0	1	0	0
21H913B20H2P2R97.00-34	0.024906	0.0072601	0.0029669	0.28174	0.046929	0.0071674	0.024307	0.11765	0.0091716	0	0.0049791	0	0.0013466	0.0033918	0.0016239	0	0.013345	0.044709	0.053264	0.0020385	0.010233	0.0067296	0.05825	0.0095455	0.0021958	0.0086402	0	0	0.011344	0.0030504	0.0020516	0.062507	0.0082835	0	0	0.0047971	0.0097253	0.013574	0.0089619	0.0057447	0.010702	0.053766	0.0577	0	0.0054041
21H913B20H2P2R97.00-35	0	0	0	0	0	0	0	0	0	0	0	0	0	0	0	0	0	0	0	0	0	0	0	0	0	0	0	0	0	0	0	0	0	0	0	0	0	0	0	0	0	0.73605	0.26395	0	0
21H913B20H2P2R97.00-36
21H913B20H2P2R97.00-37	0.0082738	0	0	0.073394	0.034577	0	0.032068	0.081192	0	0	0	0	0	0	0	0	0	0	0	0	0	0	0.07984	0.031228	0	0.0067981	0	0	0	0	0	0.21905	0.045269	0	0	0.019893	0	0	0	0	0	0.3575	0.010909	0	0
21H913B20H2P2R97.00-38	0.020415	0.0031298	0.0030471	0.23171	0.044045	0.00257	0.025596	0.14606	0	0	0.0026794	0	0	0	0	0	0.011912	0.048514	0.046998	0	0.010469	0.0028387	0.088764	0.018639	0	0.0092118	0	0	0.0026872	0.0029977	0	0.0991	0.012428	0	0.0024286	0	0.0025353	0.01273	0.0057301	0.012488	0.010375	0.094278	0.022217	0	0.0034017
21H913B20H2P2R97.00-39	0	0	0	0	0	0	0	0	0	0	0	0	0	0	0	0	0	0	0	0	0	0	0	0	0	0	0	1	0	0	0	0	0	0	0	0	0	0	0	0	0	0	0	0	0
21H913B20H2P2R97.00-4	0.020033	0	0.008924	0.39926	0.010841	0.0079618	0.04631	0.078883	0.01258	0	0	0	0.012661	0	0	0	0	0.049454	0.057283	0	0	0.027912	0.072877	0	0	0	0	0	0.01478	0	0	0.086557	0.012425	0.021748	0	0	0	0	0.012095	0	0	0	0.047412	0	0
21H913B20H2P2R97.00-40	NaN	NaN	NaN	NaN	NaN	NaN	NaN	NaN	NaN	NaN	NaN	NaN	NaN	NaN	NaN	NaN	NaN	NaN	NaN	NaN	NaN	NaN	NaN	NaN	NaN	NaN	NaN	NaN	NaN	NaN	NaN	NaN	NaN	NaN	NaN	NaN	NaN	NaN	NaN	NaN	NaN	NaN	NaN	NaN	NaN
21H913B20H2P2R97.00-41	NaN	NaN	NaN	NaN	NaN	NaN	NaN	NaN	NaN	NaN	NaN	NaN	NaN	NaN	NaN	NaN	NaN	NaN	NaN	NaN	NaN	NaN	NaN	NaN	NaN	NaN	NaN	NaN	NaN	NaN	NaN	NaN	NaN	NaN	NaN	NaN	NaN	NaN	NaN	NaN	NaN	NaN	NaN	NaN	NaN
21H913B20H2P2R97.00-5	0	0	0	0	0	0	0	0	0	0	0	0	0	0	0	0	0	0	0	0	0	0	0	0	0	0	0	0	0	0	0	0	0	0	0	0	0	0	0	0	0	0	1	0	0
21H913B20H2P2R97.00-6	0	0	0	0.19924	0	0	0.062521	0.053407	0.036858	0	0	0	0	0	0	0	0	0.049749	0.047444	0	0	0	0.13943	0	0	0	0.080502	0	0	0.034513	0	0	0	0	0	0	0	0	0	0	0	0.12699	0.1284	0	0.040951
21H913B20H2P2R97.00-7	0	0	0	0.1686	0	0	0.10694	0	0	0	0	0	0	0	0	0	0	0	0	0	0	0	0	0	0	0	0	0	0	0	0	0	0	0	0	0	0	0	0	0	0	0.64812	0.076328	0	0
21H913B20H2P2R97.00-8
21H913B20H2P2R97.00-9	0	0	0	0	0	0	0	0	0	0	0	0	0	0	0	0	0	0	0	0	0	0	0	0	0	0	0	0	0	0	0	0	0	0	0	0	0	0	0	0	0	0.67724	0.32276	0	0
21H913B20H2P2R97.00	0.118417	0.0725315	0.026001	2.76725	0.387044	0.0327953	0.39563	1.1	0.16545	0.00085634	0.0477323	0	0.0315184	0.0232834	0.0180891	0.0053506	0.0413503	0.259446	0.428444	0.0084044	0.0579916	0.0714745	0.815008	0.135048	0.0053756	0.0537815	0.117329	1.01008	0.0810702	0.10527	0.0282821	0.909351	0.151304	0.0669088	0.0772154	0.0573498	0.0793529	0.0882538	0.0672685	0.042343	0.104594	8.26592	6.60409	0.012911	0.0628355
21H913B20H2P5D97.00-1	0	0	0	0.048216	0	0	0	0	0	0	0	0	0	0	0	0	0	0	0	0	0	0	0	0	0	0	0	0	0	0	0	0	0	0	0	0	0	0	0	0	0	0.95178	0	0	0
21H913B20H2P5D97.00-10	0	0	0	0	0	0	0	0	0	0	0	0	0	0	0	0	0	0	0	0	0	0	0	0	0	0	0	0	0	0	0	0	0	0	0	0	0	0	0	0	0	0.63682	0.36318	0	0
21H913B20H2P5D97.00-11	0.012715	0.0058027	0	0.024139	0.021548	0	0.026064	0.12948	0.18605	0.012061	0.0295	0.0065996	0	0	0.014213	0	0	0.051381	0	0	0	0	0	0	0	0	0	0.057124	0	0	0.012105	0.012454	0.036407	0.0095636	0	0	0	0.0051198	0.0069736	0.0054201	0	0.21365	0.089273	0	0.032356
21H913B20H2P5D97.00-11H	0.052306	0.011583	0	0	0.037161	0	0.0050679	0.34893	0.03758	0.0048732	0	0.020812	0.0062306	0	0	0	0.012555	0.076011	0.0068117	0	0.013972	0	0.010549	0	0	0	0	0.014442	0.02059	0.043281	0	0	0.03145	0	0	0	0	0.024546	0.08633	0.014833	0.0077718	0.012896	0.048549	0	0.050875
21H913B20H2P5D97.00-12I	NaN	NaN	NaN	NaN	NaN	NaN	NaN	NaN	NaN	NaN	NaN	NaN	NaN	NaN	NaN	NaN	NaN	NaN	NaN	NaN	NaN	NaN	NaN	NaN	NaN	NaN	NaN	NaN	NaN	NaN	NaN	NaN	NaN	NaN	NaN	NaN	NaN	NaN	NaN	NaN	NaN	NaN	NaN	NaN	NaN
21H913B20H2P5D97.00-13	NaN	NaN	NaN	NaN	NaN	NaN	NaN	NaN	NaN	NaN	NaN	NaN	NaN	NaN	NaN	NaN	NaN	NaN	NaN	NaN	NaN	NaN	NaN	NaN	NaN	NaN	NaN	NaN	NaN	NaN	NaN	NaN	NaN	NaN	NaN	NaN	NaN	NaN	NaN	NaN	NaN	NaN	NaN	NaN	NaN
21H913B20H2P5D97.00-14	NaN	NaN	NaN	NaN	NaN	NaN	NaN	NaN	NaN	NaN	NaN	NaN	NaN	NaN	NaN	NaN	NaN	NaN	NaN	NaN	NaN	NaN	NaN	NaN	NaN	NaN	NaN	NaN	NaN	NaN	NaN	NaN	NaN	NaN	NaN	NaN	NaN	NaN	NaN	NaN	NaN	NaN	NaN	NaN	NaN
21H913B20H2P5D97.00-15	0	0	0	0.23851	0.010004	0	0.014406	0.13039	0	0	0.04155	0	0	0	0	0	0.0097988	0	0	0	0	0	0.072557	0.056971	0	0	0.0079809	0	0	0	0.014256	0.071472	0.10892	0	0.019769	0.032973	0	0	0	0	0	0.15792	0.012525	0	0
21H913B20H2P5D97.00-16	0	0	0	0.030147	0	0	0	0	0	0	0	0	0	0	0.017998	0	0	0	0	0	0	0	0	0	0	0	0	0	0	0	0	0	0	0	0	0	0	0	0	0	0	0.47268	0.47917	0	0
21H913B20H2P5D97.00-17L	0.014176	0.025048	0.016692	0.24137	0.031954	0.012966	0.01867	0.14488	0.005181	0	0.0076405	0	0.0059383	0.0039418	0.002728	0	0.022759	0.02069	0.018863	0.00095597	0.0061098	0.0062691	0.040616	0.039436	0	0.027725	0.0007495	0	0.0034392	0.0028422	0.0043495	0.063596	0.02607	0.0019211	0.0038591	0.041534	0.025376	0.0048386	0.0046904	0.0044351	0.0060767	0.012686	0.077539	0	0.0013926
21H913B20H2P5D97.00-18	0	0	0	0	0	0	0	0	0	0	0	0	0	0	0	0	0	0	0	0	0	0	0	0	0	0	0	0	0	0	0	0	0	0	0	0	0	0	0	0	0	0.50723	0.49277	0	0
21H913B20H2P5D97.00-19	0.0030519	0	0	0.0062057	0	0	0	0.049826	0.0069384	0	0.0033352	0	0	0.0031334	0.0025087	0.0067343	0.0073184	0	0	0	0	0.0030798	0.0030114	0.0099811	0	0	0	0	0	0.023038	0.009062	0.012238	0.031126	0	0.055893	0	0.0044535	0.0047732	0.0031588	0.0038381	0	0.44253	0.30196	0.0028012	0
21H913B20H2P5D97.00-2	0	0	0	0.0083067	0	0	0	0	0	0	0	0	0	0	0	0	0	0	0	0	0	0	0	0.0096145	0	0	0	0	0	0	0	0	0	0	0	0	0	0	0	0	0	0.62323	0.35885	0	0
21H913B20H2P5D97.00-3	0	0	0	0	0.11504	0	0	0.27144	0	0	0	0	0	0	0	0	0	0	0	0	0	0	0.12047	0	0	0	0	0	0	0	0	0.15249	0	0	0	0	0	0	0	0	0	0.34056	0	0	0
21H913B20H2P5D97.00-4	0	0	0	0	0	0	0	0	0	0	0	0	0	0	0	0	0	0	0	0	0	0	0	0	0	0	0	0	0	0	0	0	0	0	0	0	0	0	0	0	0	0.29491	0.70509	0	0
21H913B20H2P5D97.00-5	0	0	0	0	0	0	0	0	0	0	0	0	0	0	0	0	0	0	0	0	0	0	0	0	0	0	0	0	0	0	0	0	0	0	0	0	0	0	0	0	0	0.823	0.177	0	0
21H913B20H2P5D97.00-6	0	0	0	0	0	0	0	0	0	0	0	0	0	0	0	0	0	0	0	0	0	0	0	0	0	0	0	0	0	0	0	0	0	0	0	0	0	0	0	0	0	1	0	0	0
21H913B20H2P5D97.00-7B	NaN	NaN	NaN	NaN	NaN	NaN	NaN	NaN	NaN	NaN	NaN	NaN	NaN	NaN	NaN	NaN	NaN	NaN	NaN	NaN	NaN	NaN	NaN	NaN	NaN	NaN	NaN	NaN	NaN	NaN	NaN	NaN	NaN	NaN	NaN	NaN	NaN	NaN	NaN	NaN	NaN	NaN	NaN	NaN	NaN
21H913B20H2P5D97.00-8	NaN	NaN	NaN	NaN	NaN	NaN	NaN	NaN	NaN	NaN	NaN	NaN	NaN	NaN	NaN	NaN	NaN	NaN	NaN	NaN	NaN	NaN	NaN	NaN	NaN	NaN	NaN	NaN	NaN	NaN	NaN	NaN	NaN	NaN	NaN	NaN	NaN	NaN	NaN	NaN	NaN	NaN	NaN	NaN	NaN
21H913B20H2P5D97.00-9	NaN	NaN	NaN	NaN	NaN	NaN	NaN	NaN	NaN	NaN	NaN	NaN	NaN	NaN	NaN	NaN	NaN	NaN	NaN	NaN	NaN	NaN	NaN	NaN	NaN	NaN	NaN	NaN	NaN	NaN	NaN	NaN	NaN	NaN	NaN	NaN	NaN	NaN	NaN	NaN	NaN	NaN	NaN	NaN	NaN
21H913B20H2P5D97.00	0.0822489	0.0424337	0.016692	0.596894	0.215707	0.012966	0.0642079	1.07495	0.235749	0.0169342	0.0820257	0.0274116	0.0121689	0.0070752	0.0374477	0.0067343	0.0524312	0.148082	0.0256747	0.00095597	0.0200818	0.0093489	0.247203	0.116003	0	0.027725	0.0087304	0.071566	0.0240292	0.0691612	0.0397725	0.31225	0.233973	0.0114847	0.0795211	0.074507	0.0298295	0.0392776	0.101153	0.0285263	0.0138485	6.48989	3.10591	0.0028012	0.0846236
2287H913B34H1WP13D11.00-1	NaN	NaN	NaN	NaN	NaN	NaN	NaN	NaN	NaN	NaN	NaN	NaN	NaN	NaN	NaN	NaN	NaN	NaN	NaN	NaN	NaN	NaN	NaN	NaN	NaN	NaN	NaN	NaN	NaN	NaN	NaN	NaN	NaN	NaN	NaN	NaN	NaN	NaN	NaN	NaN	NaN	NaN	NaN	NaN	NaN
2287H913B34H1WP13D11.00-10	NaN	NaN	NaN	NaN	NaN	NaN	NaN	NaN	NaN	NaN	NaN	NaN	NaN	NaN	NaN	NaN	NaN	NaN	NaN	NaN	NaN	NaN	NaN	NaN	NaN	NaN	NaN	NaN	NaN	NaN	NaN	NaN	NaN	NaN	NaN	NaN	NaN	NaN	NaN	NaN	NaN	NaN	NaN	NaN	NaN
2287H913B34H1WP13D11.00-100	NaN	NaN	NaN	NaN	NaN	NaN	NaN	NaN	NaN	NaN	NaN	NaN	NaN	NaN	NaN	NaN	NaN	NaN	NaN	NaN	NaN	NaN	NaN	NaN	NaN	NaN	NaN	NaN	NaN	NaN	NaN	NaN	NaN	NaN	NaN	NaN	NaN	NaN	NaN	NaN	NaN	NaN	NaN	NaN	NaN
2287H913B34H1WP13D11.00-101	0	0	0	0	0	0	0	0	0	0	0	0	0	0	0	0	0	0	0	0	0	0	0	0	0	0	0	0	0	0	0	0	0	0	0	0	0	0	0	0	0	1	0	0	0
2287H913B34H1WP13D11.00-102	NaN	NaN	NaN	NaN	NaN	NaN	NaN	NaN	NaN	NaN	NaN	NaN	NaN	NaN	NaN	NaN	NaN	NaN	NaN	NaN	NaN	NaN	NaN	NaN	NaN	NaN	NaN	NaN	NaN	NaN	NaN	NaN	NaN	NaN	NaN	NaN	NaN	NaN	NaN	NaN	NaN	NaN	NaN	NaN	NaN
2287H913B34H1WP13D11.00-11	0	0	0	0	0	0	0	0	0	0	0	0	0	0	0	0	0	0	0	0	0	0	0	0	0	0	0	0	0	0	0	0	0	0	0	0	0	0	0	0	0	0.6485	0.3515	0	0
2287H913B34H1WP13D11.00-12	NaN	NaN	NaN	NaN	NaN	NaN	NaN	NaN	NaN	NaN	NaN	NaN	NaN	NaN	NaN	NaN	NaN	NaN	NaN	NaN	NaN	NaN	NaN	NaN	NaN	NaN	NaN	NaN	NaN	NaN	NaN	NaN	NaN	NaN	NaN	NaN	NaN	NaN	NaN	NaN	NaN	NaN	NaN	NaN	NaN
2287H913B34H1WP13D11.00-13	NaN	NaN	NaN	NaN	NaN	NaN	NaN	NaN	NaN	NaN	NaN	NaN	NaN	NaN	NaN	NaN	NaN	NaN	NaN	NaN	NaN	NaN	NaN	NaN	NaN	NaN	NaN	NaN	NaN	NaN	NaN	NaN	NaN	NaN	NaN	NaN	NaN	NaN	NaN	NaN	NaN	NaN	NaN	NaN	NaN
2287H913B34H1WP13D11.00-14	NaN	NaN	NaN	NaN	NaN	NaN	NaN	NaN	NaN	NaN	NaN	NaN	NaN	NaN	NaN	NaN	NaN	NaN	NaN	NaN	NaN	NaN	NaN	NaN	NaN	NaN	NaN	NaN	NaN	NaN	NaN	NaN	NaN	NaN	NaN	NaN	NaN	NaN	NaN	NaN	NaN	NaN	NaN	NaN	NaN
2287H913B34H1WP13D11.00-15	0	0	0	0	0	0	0	0	0	0	0	0	0	0	0	0	0	0	0	0	0	0	0	0	0	0	0	0	0	0	0	0	0	0	0	0	0	0	0	0	0	1	0	0	0
2287H913B34H1WP13D11.00-16	NaN	NaN	NaN	NaN	NaN	NaN	NaN	NaN	NaN	NaN	NaN	NaN	NaN	NaN	NaN	NaN	NaN	NaN	NaN	NaN	NaN	NaN	NaN	NaN	NaN	NaN	NaN	NaN	NaN	NaN	NaN	NaN	NaN	NaN	NaN	NaN	NaN	NaN	NaN	NaN	NaN	NaN	NaN	NaN	NaN
2287H913B34H1WP13D11.00-17	NaN	NaN	NaN	NaN	NaN	NaN	NaN	NaN	NaN	NaN	NaN	NaN	NaN	NaN	NaN	NaN	NaN	NaN	NaN	NaN	NaN	NaN	NaN	NaN	NaN	NaN	NaN	NaN	NaN	NaN	NaN	NaN	NaN	NaN	NaN	NaN	NaN	NaN	NaN	NaN	NaN	NaN	NaN	NaN	NaN
2287H913B34H1WP13D11.00-18	NaN	NaN	NaN	NaN	NaN	NaN	NaN	NaN	NaN	NaN	NaN	NaN	NaN	NaN	NaN	NaN	NaN	NaN	NaN	NaN	NaN	NaN	NaN	NaN	NaN	NaN	NaN	NaN	NaN	NaN	NaN	NaN	NaN	NaN	NaN	NaN	NaN	NaN	NaN	NaN	NaN	NaN	NaN	NaN	NaN
2287H913B34H1WP13D11.00-19	NaN	NaN	NaN	NaN	NaN	NaN	NaN	NaN	NaN	NaN	NaN	NaN	NaN	NaN	NaN	NaN	NaN	NaN	NaN	NaN	NaN	NaN	NaN	NaN	NaN	NaN	NaN	NaN	NaN	NaN	NaN	NaN	NaN	NaN	NaN	NaN	NaN	NaN	NaN	NaN	NaN	NaN	NaN	NaN	NaN
2287H913B34H1WP13D11.00-2	NaN	NaN	NaN	NaN	NaN	NaN	NaN	NaN	NaN	NaN	NaN	NaN	NaN	NaN	NaN	NaN	NaN	NaN	NaN	NaN	NaN	NaN	NaN	NaN	NaN	NaN	NaN	NaN	NaN	NaN	NaN	NaN	NaN	NaN	NaN	NaN	NaN	NaN	NaN	NaN	NaN	NaN	NaN	NaN	NaN
2287H913B34H1WP13D11.00-20	NaN	NaN	NaN	NaN	NaN	NaN	NaN	NaN	NaN	NaN	NaN	NaN	NaN	NaN	NaN	NaN	NaN	NaN	NaN	NaN	NaN	NaN	NaN	NaN	NaN	NaN	NaN	NaN	NaN	NaN	NaN	NaN	NaN	NaN	NaN	NaN	NaN	NaN	NaN	NaN	NaN	NaN	NaN	NaN	NaN
2287H913B34H1WP13D11.00-21	0	0	0	0	0	0	0	0	0	0	0	0	0	0	0	0	0	0	0	0	0	0	0	0	0	0	0	0	0	0	0	0	0	0	0	0	0	0	0	0	0	0	0	0	1
2287H913B34H1WP13D11.00-22	NaN	NaN	NaN	NaN	NaN	NaN	NaN	NaN	NaN	NaN	NaN	NaN	NaN	NaN	NaN	NaN	NaN	NaN	NaN	NaN	NaN	NaN	NaN	NaN	NaN	NaN	NaN	NaN	NaN	NaN	NaN	NaN	NaN	NaN	NaN	NaN	NaN	NaN	NaN	NaN	NaN	NaN	NaN	NaN	NaN
2287H913B34H1WP13D11.00-23	NaN	NaN	NaN	NaN	NaN	NaN	NaN	NaN	NaN	NaN	NaN	NaN	NaN	NaN	NaN	NaN	NaN	NaN	NaN	NaN	NaN	NaN	NaN	NaN	NaN	NaN	NaN	NaN	NaN	NaN	NaN	NaN	NaN	NaN	NaN	NaN	NaN	NaN	NaN	NaN	NaN	NaN	NaN	NaN	NaN
2287H913B34H1WP13D11.00-24	NaN	NaN	NaN	NaN	NaN	NaN	NaN	NaN	NaN	NaN	NaN	NaN	NaN	NaN	NaN	NaN	NaN	NaN	NaN	NaN	NaN	NaN	NaN	NaN	NaN	NaN	NaN	NaN	NaN	NaN	NaN	NaN	NaN	NaN	NaN	NaN	NaN	NaN	NaN	NaN	NaN	NaN	NaN	NaN	NaN
2287H913B34H1WP13D11.00-25	NaN	NaN	NaN	NaN	NaN	NaN	NaN	NaN	NaN	NaN	NaN	NaN	NaN	NaN	NaN	NaN	NaN	NaN	NaN	NaN	NaN	NaN	NaN	NaN	NaN	NaN	NaN	NaN	NaN	NaN	NaN	NaN	NaN	NaN	NaN	NaN	NaN	NaN	NaN	NaN	NaN	NaN	NaN	NaN	NaN
2287H913B34H1WP13D11.00-26	NaN	NaN	NaN	NaN	NaN	NaN	NaN	NaN	NaN	NaN	NaN	NaN	NaN	NaN	NaN	NaN	NaN	NaN	NaN	NaN	NaN	NaN	NaN	NaN	NaN	NaN	NaN	NaN	NaN	NaN	NaN	NaN	NaN	NaN	NaN	NaN	NaN	NaN	NaN	NaN	NaN	NaN	NaN	NaN	NaN
2287H913B34H1WP13D11.00-27	NaN	NaN	NaN	NaN	NaN	NaN	NaN	NaN	NaN	NaN	NaN	NaN	NaN	NaN	NaN	NaN	NaN	NaN	NaN	NaN	NaN	NaN	NaN	NaN	NaN	NaN	NaN	NaN	NaN	NaN	NaN	NaN	NaN	NaN	NaN	NaN	NaN	NaN	NaN	NaN	NaN	NaN	NaN	NaN	NaN
2287H913B34H1WP13D11.00-28	NaN	NaN	NaN	NaN	NaN	NaN	NaN	NaN	NaN	NaN	NaN	NaN	NaN	NaN	NaN	NaN	NaN	NaN	NaN	NaN	NaN	NaN	NaN	NaN	NaN	NaN	NaN	NaN	NaN	NaN	NaN	NaN	NaN	NaN	NaN	NaN	NaN	NaN	NaN	NaN	NaN	NaN	NaN	NaN	NaN
2287H913B34H1WP13D11.00-29	NaN	NaN	NaN	NaN	NaN	NaN	NaN	NaN	NaN	NaN	NaN	NaN	NaN	NaN	NaN	NaN	NaN	NaN	NaN	NaN	NaN	NaN	NaN	NaN	NaN	NaN	NaN	NaN	NaN	NaN	NaN	NaN	NaN	NaN	NaN	NaN	NaN	NaN	NaN	NaN	NaN	NaN	NaN	NaN	NaN
2287H913B34H1WP13D11.00-3	NaN	NaN	NaN	NaN	NaN	NaN	NaN	NaN	NaN	NaN	NaN	NaN	NaN	NaN	NaN	NaN	NaN	NaN	NaN	NaN	NaN	NaN	NaN	NaN	NaN	NaN	NaN	NaN	NaN	NaN	NaN	NaN	NaN	NaN	NaN	NaN	NaN	NaN	NaN	NaN	NaN	NaN	NaN	NaN	NaN
2287H913B34H1WP13D11.00-30	NaN	NaN	NaN	NaN	NaN	NaN	NaN	NaN	NaN	NaN	NaN	NaN	NaN	NaN	NaN	NaN	NaN	NaN	NaN	NaN	NaN	NaN	NaN	NaN	NaN	NaN	NaN	NaN	NaN	NaN	NaN	NaN	NaN	NaN	NaN	NaN	NaN	NaN	NaN	NaN	NaN	NaN	NaN	NaN	NaN
2287H913B34H1WP13D11.00-31	NaN	NaN	NaN	NaN	NaN	NaN	NaN	NaN	NaN	NaN	NaN	NaN	NaN	NaN	NaN	NaN	NaN	NaN	NaN	NaN	NaN	NaN	NaN	NaN	NaN	NaN	NaN	NaN	NaN	NaN	NaN	NaN	NaN	NaN	NaN	NaN	NaN	NaN	NaN	NaN	NaN	NaN	NaN	NaN	NaN
2287H913B34H1WP13D11.00-32	NaN	NaN	NaN	NaN	NaN	NaN	NaN	NaN	NaN	NaN	NaN	NaN	NaN	NaN	NaN	NaN	NaN	NaN	NaN	NaN	NaN	NaN	NaN	NaN	NaN	NaN	NaN	NaN	NaN	NaN	NaN	NaN	NaN	NaN	NaN	NaN	NaN	NaN	NaN	NaN	NaN	NaN	NaN	NaN	NaN
2287H913B34H1WP13D11.00-33	NaN	NaN	NaN	NaN	NaN	NaN	NaN	NaN	NaN	NaN	NaN	NaN	NaN	NaN	NaN	NaN	NaN	NaN	NaN	NaN	NaN	NaN	NaN	NaN	NaN	NaN	NaN	NaN	NaN	NaN	NaN	NaN	NaN	NaN	NaN	NaN	NaN	NaN	NaN	NaN	NaN	NaN	NaN	NaN	NaN
2287H913B34H1WP13D11.00-34	NaN	NaN	NaN	NaN	NaN	NaN	NaN	NaN	NaN	NaN	NaN	NaN	NaN	NaN	NaN	NaN	NaN	NaN	NaN	NaN	NaN	NaN	NaN	NaN	NaN	NaN	NaN	NaN	NaN	NaN	NaN	NaN	NaN	NaN	NaN	NaN	NaN	NaN	NaN	NaN	NaN	NaN	NaN	NaN	NaN
2287H913B34H1WP13D11.00-35	0	0	0	0	0	0	0	0	0	0	0	0	0	0	0	0	0	0	0	0	0	0	0	0	0	0	0	0	0	0	0	0	0	0	0	0	0	0	0	0	0	0.52159	0.47841	0	0
2287H913B34H1WP13D11.00-36	NaN	NaN	NaN	NaN	NaN	NaN	NaN	NaN	NaN	NaN	NaN	NaN	NaN	NaN	NaN	NaN	NaN	NaN	NaN	NaN	NaN	NaN	NaN	NaN	NaN	NaN	NaN	NaN	NaN	NaN	NaN	NaN	NaN	NaN	NaN	NaN	NaN	NaN	NaN	NaN	NaN	NaN	NaN	NaN	NaN
2287H913B34H1WP13D11.00-37	NaN	NaN	NaN	NaN	NaN	NaN	NaN	NaN	NaN	NaN	NaN	NaN	NaN	NaN	NaN	NaN	NaN	NaN	NaN	NaN	NaN	NaN	NaN	NaN	NaN	NaN	NaN	NaN	NaN	NaN	NaN	NaN	NaN	NaN	NaN	NaN	NaN	NaN	NaN	NaN	NaN	NaN	NaN	NaN	NaN
2287H913B34H1WP13D11.00-38	NaN	NaN	NaN	NaN	NaN	NaN	NaN	NaN	NaN	NaN	NaN	NaN	NaN	NaN	NaN	NaN	NaN	NaN	NaN	NaN	NaN	NaN	NaN	NaN	NaN	NaN	NaN	NaN	NaN	NaN	NaN	NaN	NaN	NaN	NaN	NaN	NaN	NaN	NaN	NaN	NaN	NaN	NaN	NaN	NaN
2287H913B34H1WP13D11.00-39	NaN	NaN	NaN	NaN	NaN	NaN	NaN	NaN	NaN	NaN	NaN	NaN	NaN	NaN	NaN	NaN	NaN	NaN	NaN	NaN	NaN	NaN	NaN	NaN	NaN	NaN	NaN	NaN	NaN	NaN	NaN	NaN	NaN	NaN	NaN	NaN	NaN	NaN	NaN	NaN	NaN	NaN	NaN	NaN	NaN
2287H913B34H1WP13D11.00-4	NaN	NaN	NaN	NaN	NaN	NaN	NaN	NaN	NaN	NaN	NaN	NaN	NaN	NaN	NaN	NaN	NaN	NaN	NaN	NaN	NaN	NaN	NaN	NaN	NaN	NaN	NaN	NaN	NaN	NaN	NaN	NaN	NaN	NaN	NaN	NaN	NaN	NaN	NaN	NaN	NaN	NaN	NaN	NaN	NaN
2287H913B34H1WP13D11.00-40	NaN	NaN	NaN	NaN	NaN	NaN	NaN	NaN	NaN	NaN	NaN	NaN	NaN	NaN	NaN	NaN	NaN	NaN	NaN	NaN	NaN	NaN	NaN	NaN	NaN	NaN	NaN	NaN	NaN	NaN	NaN	NaN	NaN	NaN	NaN	NaN	NaN	NaN	NaN	NaN	NaN	NaN	NaN	NaN	NaN
2287H913B34H1WP13D11.00-41	NaN	NaN	NaN	NaN	NaN	NaN	NaN	NaN	NaN	NaN	NaN	NaN	NaN	NaN	NaN	NaN	NaN	NaN	NaN	NaN	NaN	NaN	NaN	NaN	NaN	NaN	NaN	NaN	NaN	NaN	NaN	NaN	NaN	NaN	NaN	NaN	NaN	NaN	NaN	NaN	NaN	NaN	NaN	NaN	NaN
2287H913B34H1WP13D11.00-42	NaN	NaN	NaN	NaN	NaN	NaN	NaN	NaN	NaN	NaN	NaN	NaN	NaN	NaN	NaN	NaN	NaN	NaN	NaN	NaN	NaN	NaN	NaN	NaN	NaN	NaN	NaN	NaN	NaN	NaN	NaN	NaN	NaN	NaN	NaN	NaN	NaN	NaN	NaN	NaN	NaN	NaN	NaN	NaN	NaN
2287H913B34H1WP13D11.00-43	NaN	NaN	NaN	NaN	NaN	NaN	NaN	NaN	NaN	NaN	NaN	NaN	NaN	NaN	NaN	NaN	NaN	NaN	NaN	NaN	NaN	NaN	NaN	NaN	NaN	NaN	NaN	NaN	NaN	NaN	NaN	NaN	NaN	NaN	NaN	NaN	NaN	NaN	NaN	NaN	NaN	NaN	NaN	NaN	NaN
2287H913B34H1WP13D11.00-44	NaN	NaN	NaN	NaN	NaN	NaN	NaN	NaN	NaN	NaN	NaN	NaN	NaN	NaN	NaN	NaN	NaN	NaN	NaN	NaN	NaN	NaN	NaN	NaN	NaN	NaN	NaN	NaN	NaN	NaN	NaN	NaN	NaN	NaN	NaN	NaN	NaN	NaN	NaN	NaN	NaN	NaN	NaN	NaN	NaN
2287H913B34H1WP13D11.00-45	NaN	NaN	NaN	NaN	NaN	NaN	NaN	NaN	NaN	NaN	NaN	NaN	NaN	NaN	NaN	NaN	NaN	NaN	NaN	NaN	NaN	NaN	NaN	NaN	NaN	NaN	NaN	NaN	NaN	NaN	NaN	NaN	NaN	NaN	NaN	NaN	NaN	NaN	NaN	NaN	NaN	NaN	NaN	NaN	NaN
2287H913B34H1WP13D11.00-46	NaN	NaN	NaN	NaN	NaN	NaN	NaN	NaN	NaN	NaN	NaN	NaN	NaN	NaN	NaN	NaN	NaN	NaN	NaN	NaN	NaN	NaN	NaN	NaN	NaN	NaN	NaN	NaN	NaN	NaN	NaN	NaN	NaN	NaN	NaN	NaN	NaN	NaN	NaN	NaN	NaN	NaN	NaN	NaN	NaN
2287H913B34H1WP13D11.00-47	NaN	NaN	NaN	NaN	NaN	NaN	NaN	NaN	NaN	NaN	NaN	NaN	NaN	NaN	NaN	NaN	NaN	NaN	NaN	NaN	NaN	NaN	NaN	NaN	NaN	NaN	NaN	NaN	NaN	NaN	NaN	NaN	NaN	NaN	NaN	NaN	NaN	NaN	NaN	NaN	NaN	NaN	NaN	NaN	NaN
2287H913B34H1WP13D11.00-48	NaN	NaN	NaN	NaN	NaN	NaN	NaN	NaN	NaN	NaN	NaN	NaN	NaN	NaN	NaN	NaN	NaN	NaN	NaN	NaN	NaN	NaN	NaN	NaN	NaN	NaN	NaN	NaN	NaN	NaN	NaN	NaN	NaN	NaN	NaN	NaN	NaN	NaN	NaN	NaN	NaN	NaN	NaN	NaN	NaN
2287H913B34H1WP13D11.00-49	NaN	NaN	NaN	NaN	NaN	NaN	NaN	NaN	NaN	NaN	NaN	NaN	NaN	NaN	NaN	NaN	NaN	NaN	NaN	NaN	NaN	NaN	NaN	NaN	NaN	NaN	NaN	NaN	NaN	NaN	NaN	NaN	NaN	NaN	NaN	NaN	NaN	NaN	NaN	NaN	NaN	NaN	NaN	NaN	NaN
2287H913B34H1WP13D11.00-5	NaN	NaN	NaN	NaN	NaN	NaN	NaN	NaN	NaN	NaN	NaN	NaN	NaN	NaN	NaN	NaN	NaN	NaN	NaN	NaN	NaN	NaN	NaN	NaN	NaN	NaN	NaN	NaN	NaN	NaN	NaN	NaN	NaN	NaN	NaN	NaN	NaN	NaN	NaN	NaN	NaN	NaN	NaN	NaN	NaN
2287H913B34H1WP13D11.00-50	NaN	NaN	NaN	NaN	NaN	NaN	NaN	NaN	NaN	NaN	NaN	NaN	NaN	NaN	NaN	NaN	NaN	NaN	NaN	NaN	NaN	NaN	NaN	NaN	NaN	NaN	NaN	NaN	NaN	NaN	NaN	NaN	NaN	NaN	NaN	NaN	NaN	NaN	NaN	NaN	NaN	NaN	NaN	NaN	NaN
2287H913B34H1WP13D11.00-51	NaN	NaN	NaN	NaN	NaN	NaN	NaN	NaN	NaN	NaN	NaN	NaN	NaN	NaN	NaN	NaN	NaN	NaN	NaN	NaN	NaN	NaN	NaN	NaN	NaN	NaN	NaN	NaN	NaN	NaN	NaN	NaN	NaN	NaN	NaN	NaN	NaN	NaN	NaN	NaN	NaN	NaN	NaN	NaN	NaN
2287H913B34H1WP13D11.00-52	NaN	NaN	NaN	NaN	NaN	NaN	NaN	NaN	NaN	NaN	NaN	NaN	NaN	NaN	NaN	NaN	NaN	NaN	NaN	NaN	NaN	NaN	NaN	NaN	NaN	NaN	NaN	NaN	NaN	NaN	NaN	NaN	NaN	NaN	NaN	NaN	NaN	NaN	NaN	NaN	NaN	NaN	NaN	NaN	NaN
2287H913B34H1WP13D11.00-53	NaN	NaN	NaN	NaN	NaN	NaN	NaN	NaN	NaN	NaN	NaN	NaN	NaN	NaN	NaN	NaN	NaN	NaN	NaN	NaN	NaN	NaN	NaN	NaN	NaN	NaN	NaN	NaN	NaN	NaN	NaN	NaN	NaN	NaN	NaN	NaN	NaN	NaN	NaN	NaN	NaN	NaN	NaN	NaN	NaN
2287H913B34H1WP13D11.00-54	0	0	0	0	0	0	0	0	0	0	0	0	0	0	0	0	0	0	0	0	0	1	0	0	0	0	0	0	0	0	0	0	0	0	0	0	0	0	0	0	0	0	0	0	0
2287H913B34H1WP13D11.00-55	0	0	0	0	0	0	0	0	0	0	0	0	0	0	0	0	0	0	0	0	0	0	0	0	0	0	0	0	0	0	0	0	0	0	0	0	0	0	0	0	0	1	0	0	0
2287H913B34H1WP13D11.00-56	NaN	NaN	NaN	NaN	NaN	NaN	NaN	NaN	NaN	NaN	NaN	NaN	NaN	NaN	NaN	NaN	NaN	NaN	NaN	NaN	NaN	NaN	NaN	NaN	NaN	NaN	NaN	NaN	NaN	NaN	NaN	NaN	NaN	NaN	NaN	NaN	NaN	NaN	NaN	NaN	NaN	NaN	NaN	NaN	NaN
2287H913B34H1WP13D11.00-57	NaN	NaN	NaN	NaN	NaN	NaN	NaN	NaN	NaN	NaN	NaN	NaN	NaN	NaN	NaN	NaN	NaN	NaN	NaN	NaN	NaN	NaN	NaN	NaN	NaN	NaN	NaN	NaN	NaN	NaN	NaN	NaN	NaN	NaN	NaN	NaN	NaN	NaN	NaN	NaN	NaN	NaN	NaN	NaN	NaN
2287H913B34H1WP13D11.00-58	NaN	NaN	NaN	NaN	NaN	NaN	NaN	NaN	NaN	NaN	NaN	NaN	NaN	NaN	NaN	NaN	NaN	NaN	NaN	NaN	NaN	NaN	NaN	NaN	NaN	NaN	NaN	NaN	NaN	NaN	NaN	NaN	NaN	NaN	NaN	NaN	NaN	NaN	NaN	NaN	NaN	NaN	NaN	NaN	NaN
2287H913B34H1WP13D11.00-59	NaN	NaN	NaN	NaN	NaN	NaN	NaN	NaN	NaN	NaN	NaN	NaN	NaN	NaN	NaN	NaN	NaN	NaN	NaN	NaN	NaN	NaN	NaN	NaN	NaN	NaN	NaN	NaN	NaN	NaN	NaN	NaN	NaN	NaN	NaN	NaN	NaN	NaN	NaN	NaN	NaN	NaN	NaN	NaN	NaN
2287H913B34H1WP13D11.00-6	NaN	NaN	NaN	NaN	NaN	NaN	NaN	NaN	NaN	NaN	NaN	NaN	NaN	NaN	NaN	NaN	NaN	NaN	NaN	NaN	NaN	NaN	NaN	NaN	NaN	NaN	NaN	NaN	NaN	NaN	NaN	NaN	NaN	NaN	NaN	NaN	NaN	NaN	NaN	NaN	NaN	NaN	NaN	NaN	NaN
2287H913B34H1WP13D11.00-61	NaN	NaN	NaN	NaN	NaN	NaN	NaN	NaN	NaN	NaN	NaN	NaN	NaN	NaN	NaN	NaN	NaN	NaN	NaN	NaN	NaN	NaN	NaN	NaN	NaN	NaN	NaN	NaN	NaN	NaN	NaN	NaN	NaN	NaN	NaN	NaN	NaN	NaN	NaN	NaN	NaN	NaN	NaN	NaN	NaN
2287H913B34H1WP13D11.00-62	NaN	NaN	NaN	NaN	NaN	NaN	NaN	NaN	NaN	NaN	NaN	NaN	NaN	NaN	NaN	NaN	NaN	NaN	NaN	NaN	NaN	NaN	NaN	NaN	NaN	NaN	NaN	NaN	NaN	NaN	NaN	NaN	NaN	NaN	NaN	NaN	NaN	NaN	NaN	NaN	NaN	NaN	NaN	NaN	NaN
2287H913B34H1WP13D11.00-63	NaN	NaN	NaN	NaN	NaN	NaN	NaN	NaN	NaN	NaN	NaN	NaN	NaN	NaN	NaN	NaN	NaN	NaN	NaN	NaN	NaN	NaN	NaN	NaN	NaN	NaN	NaN	NaN	NaN	NaN	NaN	NaN	NaN	NaN	NaN	NaN	NaN	NaN	NaN	NaN	NaN	NaN	NaN	NaN	NaN
2287H913B34H1WP13D11.00-64	NaN	NaN	NaN	NaN	NaN	NaN	NaN	NaN	NaN	NaN	NaN	NaN	NaN	NaN	NaN	NaN	NaN	NaN	NaN	NaN	NaN	NaN	NaN	NaN	NaN	NaN	NaN	NaN	NaN	NaN	NaN	NaN	NaN	NaN	NaN	NaN	NaN	NaN	NaN	NaN	NaN	NaN	NaN	NaN	NaN
2287H913B34H1WP13D11.00-65	NaN	NaN	NaN	NaN	NaN	NaN	NaN	NaN	NaN	NaN	NaN	NaN	NaN	NaN	NaN	NaN	NaN	NaN	NaN	NaN	NaN	NaN	NaN	NaN	NaN	NaN	NaN	NaN	NaN	NaN	NaN	NaN	NaN	NaN	NaN	NaN	NaN	NaN	NaN	NaN	NaN	NaN	NaN	NaN	NaN
2287H913B34H1WP13D11.00-66	NaN	NaN	NaN	NaN	NaN	NaN	NaN	NaN	NaN	NaN	NaN	NaN	NaN	NaN	NaN	NaN	NaN	NaN	NaN	NaN	NaN	NaN	NaN	NaN	NaN	NaN	NaN	NaN	NaN	NaN	NaN	NaN	NaN	NaN	NaN	NaN	NaN	NaN	NaN	NaN	NaN	NaN	NaN	NaN	NaN
2287H913B34H1WP13D11.00-67	0	0	0	0	0	0	0	0	0	0	0	0	0	0	0	0	0	0	0	0	0	0	0	0	0	0	0	0	0	0	0	0	0	0	0	0	0	0	0	0	0	0	1	0	0
2287H913B34H1WP13D11.00-68	NaN	NaN	NaN	NaN	NaN	NaN	NaN	NaN	NaN	NaN	NaN	NaN	NaN	NaN	NaN	NaN	NaN	NaN	NaN	NaN	NaN	NaN	NaN	NaN	NaN	NaN	NaN	NaN	NaN	NaN	NaN	NaN	NaN	NaN	NaN	NaN	NaN	NaN	NaN	NaN	NaN	NaN	NaN	NaN	NaN
2287H913B34H1WP13D11.00-69	NaN	NaN	NaN	NaN	NaN	NaN	NaN	NaN	NaN	NaN	NaN	NaN	NaN	NaN	NaN	NaN	NaN	NaN	NaN	NaN	NaN	NaN	NaN	NaN	NaN	NaN	NaN	NaN	NaN	NaN	NaN	NaN	NaN	NaN	NaN	NaN	NaN	NaN	NaN	NaN	NaN	NaN	NaN	NaN	NaN
2287H913B34H1WP13D11.00-7	NaN	NaN	NaN	NaN	NaN	NaN	NaN	NaN	NaN	NaN	NaN	NaN	NaN	NaN	NaN	NaN	NaN	NaN	NaN	NaN	NaN	NaN	NaN	NaN	NaN	NaN	NaN	NaN	NaN	NaN	NaN	NaN	NaN	NaN	NaN	NaN	NaN	NaN	NaN	NaN	NaN	NaN	NaN	NaN	NaN
2287H913B34H1WP13D11.00-70	NaN	NaN	NaN	NaN	NaN	NaN	NaN	NaN	NaN	NaN	NaN	NaN	NaN	NaN	NaN	NaN	NaN	NaN	NaN	NaN	NaN	NaN	NaN	NaN	NaN	NaN	NaN	NaN	NaN	NaN	NaN	NaN	NaN	NaN	NaN	NaN	NaN	NaN	NaN	NaN	NaN	NaN	NaN	NaN	NaN
2287H913B34H1WP13D11.00-72	NaN	NaN	NaN	NaN	NaN	NaN	NaN	NaN	NaN	NaN	NaN	NaN	NaN	NaN	NaN	NaN	NaN	NaN	NaN	NaN	NaN	NaN	NaN	NaN	NaN	NaN	NaN	NaN	NaN	NaN	NaN	NaN	NaN	NaN	NaN	NaN	NaN	NaN	NaN	NaN	NaN	NaN	NaN	NaN	NaN
2287H913B34H1WP13D11.00-73	NaN	NaN	NaN	NaN	NaN	NaN	NaN	NaN	NaN	NaN	NaN	NaN	NaN	NaN	NaN	NaN	NaN	NaN	NaN	NaN	NaN	NaN	NaN	NaN	NaN	NaN	NaN	NaN	NaN	NaN	NaN	NaN	NaN	NaN	NaN	NaN	NaN	NaN	NaN	NaN	NaN	NaN	NaN	NaN	NaN
2287H913B34H1WP13D11.00-74	NaN	NaN	NaN	NaN	NaN	NaN	NaN	NaN	NaN	NaN	NaN	NaN	NaN	NaN	NaN	NaN	NaN	NaN	NaN	NaN	NaN	NaN	NaN	NaN	NaN	NaN	NaN	NaN	NaN	NaN	NaN	NaN	NaN	NaN	NaN	NaN	NaN	NaN	NaN	NaN	NaN	NaN	NaN	NaN	NaN
2287H913B34H1WP13D11.00-75	NaN	NaN	NaN	NaN	NaN	NaN	NaN	NaN	NaN	NaN	NaN	NaN	NaN	NaN	NaN	NaN	NaN	NaN	NaN	NaN	NaN	NaN	NaN	NaN	NaN	NaN	NaN	NaN	NaN	NaN	NaN	NaN	NaN	NaN	NaN	NaN	NaN	NaN	NaN	NaN	NaN	NaN	NaN	NaN	NaN
2287H913B34H1WP13D11.00-76	NaN	NaN	NaN	NaN	NaN	NaN	NaN	NaN	NaN	NaN	NaN	NaN	NaN	NaN	NaN	NaN	NaN	NaN	NaN	NaN	NaN	NaN	NaN	NaN	NaN	NaN	NaN	NaN	NaN	NaN	NaN	NaN	NaN	NaN	NaN	NaN	NaN	NaN	NaN	NaN	NaN	NaN	NaN	NaN	NaN
2287H913B34H1WP13D11.00-77	0	0	0	0	0	0	0	0	0	0	0	0	0	0	0	0	0	0	0	0	0	0	0	0	0	0	0	0	0	0	0	0	0	0	0	0	0	0	0	0	0	1	0	0	0
2287H913B34H1WP13D11.00-78	NaN	NaN	NaN	NaN	NaN	NaN	NaN	NaN	NaN	NaN	NaN	NaN	NaN	NaN	NaN	NaN	NaN	NaN	NaN	NaN	NaN	NaN	NaN	NaN	NaN	NaN	NaN	NaN	NaN	NaN	NaN	NaN	NaN	NaN	NaN	NaN	NaN	NaN	NaN	NaN	NaN	NaN	NaN	NaN	NaN
2287H913B34H1WP13D11.00-79	NaN	NaN	NaN	NaN	NaN	NaN	NaN	NaN	NaN	NaN	NaN	NaN	NaN	NaN	NaN	NaN	NaN	NaN	NaN	NaN	NaN	NaN	NaN	NaN	NaN	NaN	NaN	NaN	NaN	NaN	NaN	NaN	NaN	NaN	NaN	NaN	NaN	NaN	NaN	NaN	NaN	NaN	NaN	NaN	NaN
2287H913B34H1WP13D11.00-8	NaN	NaN	NaN	NaN	NaN	NaN	NaN	NaN	NaN	NaN	NaN	NaN	NaN	NaN	NaN	NaN	NaN	NaN	NaN	NaN	NaN	NaN	NaN	NaN	NaN	NaN	NaN	NaN	NaN	NaN	NaN	NaN	NaN	NaN	NaN	NaN	NaN	NaN	NaN	NaN	NaN	NaN	NaN	NaN	NaN
2287H913B34H1WP13D11.00-80	NaN	NaN	NaN	NaN	NaN	NaN	NaN	NaN	NaN	NaN	NaN	NaN	NaN	NaN	NaN	NaN	NaN	NaN	NaN	NaN	NaN	NaN	NaN	NaN	NaN	NaN	NaN	NaN	NaN	NaN	NaN	NaN	NaN	NaN	NaN	NaN	NaN	NaN	NaN	NaN	NaN	NaN	NaN	NaN	NaN
2287H913B34H1WP13D11.00-81	NaN	NaN	NaN	NaN	NaN	NaN	NaN	NaN	NaN	NaN	NaN	NaN	NaN	NaN	NaN	NaN	NaN	NaN	NaN	NaN	NaN	NaN	NaN	NaN	NaN	NaN	NaN	NaN	NaN	NaN	NaN	NaN	NaN	NaN	NaN	NaN	NaN	NaN	NaN	NaN	NaN	NaN	NaN	NaN	NaN
2287H913B34H1WP13D11.00-82	NaN	NaN	NaN	NaN	NaN	NaN	NaN	NaN	NaN	NaN	NaN	NaN	NaN	NaN	NaN	NaN	NaN	NaN	NaN	NaN	NaN	NaN	NaN	NaN	NaN	NaN	NaN	NaN	NaN	NaN	NaN	NaN	NaN	NaN	NaN	NaN	NaN	NaN	NaN	NaN	NaN	NaN	NaN	NaN	NaN
2287H913B34H1WP13D11.00-83	0	0	0	0	0	0	0	0	0	0	0	0	0	0	0	0	0	0	0	0	0	0	0	0	0	0	0	0	0	0	0	0	0	0	0	0	0	0	0	0	0	0.53903	0.46097	0	0
2287H913B34H1WP13D11.00-84	NaN	NaN	NaN	NaN	NaN	NaN	NaN	NaN	NaN	NaN	NaN	NaN	NaN	NaN	NaN	NaN	NaN	NaN	NaN	NaN	NaN	NaN	NaN	NaN	NaN	NaN	NaN	NaN	NaN	NaN	NaN	NaN	NaN	NaN	NaN	NaN	NaN	NaN	NaN	NaN	NaN	NaN	NaN	NaN	NaN
2287H913B34H1WP13D11.00-85	NaN	NaN	NaN	NaN	NaN	NaN	NaN	NaN	NaN	NaN	NaN	NaN	NaN	NaN	NaN	NaN	NaN	NaN	NaN	NaN	NaN	NaN	NaN	NaN	NaN	NaN	NaN	NaN	NaN	NaN	NaN	NaN	NaN	NaN	NaN	NaN	NaN	NaN	NaN	NaN	NaN	NaN	NaN	NaN	NaN
2287H913B34H1WP13D11.00-86	NaN	NaN	NaN	NaN	NaN	NaN	NaN	NaN	NaN	NaN	NaN	NaN	NaN	NaN	NaN	NaN	NaN	NaN	NaN	NaN	NaN	NaN	NaN	NaN	NaN	NaN	NaN	NaN	NaN	NaN	NaN	NaN	NaN	NaN	NaN	NaN	NaN	NaN	NaN	NaN	NaN	NaN	NaN	NaN	NaN
2287H913B34H1WP13D11.00-87	NaN	NaN	NaN	NaN	NaN	NaN	NaN	NaN	NaN	NaN	NaN	NaN	NaN	NaN	NaN	NaN	NaN	NaN	NaN	NaN	NaN	NaN	NaN	NaN	NaN	NaN	NaN	NaN	NaN	NaN	NaN	NaN	NaN	NaN	NaN	NaN	NaN	NaN	NaN	NaN	NaN	NaN	NaN	NaN	NaN
2287H913B34H1WP13D11.00-88	NaN	NaN	NaN	NaN	NaN	NaN	NaN	NaN	NaN	NaN	NaN	NaN	NaN	NaN	NaN	NaN	NaN	NaN	NaN	NaN	NaN	NaN	NaN	NaN	NaN	NaN	NaN	NaN	NaN	NaN	NaN	NaN	NaN	NaN	NaN	NaN	NaN	NaN	NaN	NaN	NaN	NaN	NaN	NaN	NaN
2287H913B34H1WP13D11.00-89	NaN	NaN	NaN	NaN	NaN	NaN	NaN	NaN	NaN	NaN	NaN	NaN	NaN	NaN	NaN	NaN	NaN	NaN	NaN	NaN	NaN	NaN	NaN	NaN	NaN	NaN	NaN	NaN	NaN	NaN	NaN	NaN	NaN	NaN	NaN	NaN	NaN	NaN	NaN	NaN	NaN	NaN	NaN	NaN	NaN
2287H913B34H1WP13D11.00-9	NaN	NaN	NaN	NaN	NaN	NaN	NaN	NaN	NaN	NaN	NaN	NaN	NaN	NaN	NaN	NaN	NaN	NaN	NaN	NaN	NaN	NaN	NaN	NaN	NaN	NaN	NaN	NaN	NaN	NaN	NaN	NaN	NaN	NaN	NaN	NaN	NaN	NaN	NaN	NaN	NaN	NaN	NaN	NaN	NaN
2287H913B34H1WP13D11.00-90	NaN	NaN	NaN	NaN	NaN	NaN	NaN	NaN	NaN	NaN	NaN	NaN	NaN	NaN	NaN	NaN	NaN	NaN	NaN	NaN	NaN	NaN	NaN	NaN	NaN	NaN	NaN	NaN	NaN	NaN	NaN	NaN	NaN	NaN	NaN	NaN	NaN	NaN	NaN	NaN	NaN	NaN	NaN	NaN	NaN
2287H913B34H1WP13D11.00-91	NaN	NaN	NaN	NaN	NaN	NaN	NaN	NaN	NaN	NaN	NaN	NaN	NaN	NaN	NaN	NaN	NaN	NaN	NaN	NaN	NaN	NaN	NaN	NaN	NaN	NaN	NaN	NaN	NaN	NaN	NaN	NaN	NaN	NaN	NaN	NaN	NaN	NaN	NaN	NaN	NaN	NaN	NaN	NaN	NaN
2287H913B34H1WP13D11.00-92	NaN	NaN	NaN	NaN	NaN	NaN	NaN	NaN	NaN	NaN	NaN	NaN	NaN	NaN	NaN	NaN	NaN	NaN	NaN	NaN	NaN	NaN	NaN	NaN	NaN	NaN	NaN	NaN	NaN	NaN	NaN	NaN	NaN	NaN	NaN	NaN	NaN	NaN	NaN	NaN	NaN	NaN	NaN	NaN	NaN
2287H913B34H1WP13D11.00-93	0	0	0	0	0	0	0	0	0	0	0	0	0	0	0	0	0	0	0	0	0	0	0	0	0	0	0	0	0	0	0	0	0	0	0	0	0	0	0	0	0	0.38778	0.61222	0	0
2287H913B34H1WP13D11.00-94	NaN	NaN	NaN	NaN	NaN	NaN	NaN	NaN	NaN	NaN	NaN	NaN	NaN	NaN	NaN	NaN	NaN	NaN	NaN	NaN	NaN	NaN	NaN	NaN	NaN	NaN	NaN	NaN	NaN	NaN	NaN	NaN	NaN	NaN	NaN	NaN	NaN	NaN	NaN	NaN	NaN	NaN	NaN	NaN	NaN
2287H913B34H1WP13D11.00-95	NaN	NaN	NaN	NaN	NaN	NaN	NaN	NaN	NaN	NaN	NaN	NaN	NaN	NaN	NaN	NaN	NaN	NaN	NaN	NaN	NaN	NaN	NaN	NaN	NaN	NaN	NaN	NaN	NaN	NaN	NaN	NaN	NaN	NaN	NaN	NaN	NaN	NaN	NaN	NaN	NaN	NaN	NaN	NaN	NaN
2287H913B34H1WP13D11.00-96	NaN	NaN	NaN	NaN	NaN	NaN	NaN	NaN	NaN	NaN	NaN	NaN	NaN	NaN	NaN	NaN	NaN	NaN	NaN	NaN	NaN	NaN	NaN	NaN	NaN	NaN	NaN	NaN	NaN	NaN	NaN	NaN	NaN	NaN	NaN	NaN	NaN	NaN	NaN	NaN	NaN	NaN	NaN	NaN	NaN
2287H913B34H1WP13D11.00-97	NaN	NaN	NaN	NaN	NaN	NaN	NaN	NaN	NaN	NaN	NaN	NaN	NaN	NaN	NaN	NaN	NaN	NaN	NaN	NaN	NaN	NaN	NaN	NaN	NaN	NaN	NaN	NaN	NaN	NaN	NaN	NaN	NaN	NaN	NaN	NaN	NaN	NaN	NaN	NaN	NaN	NaN	NaN	NaN	NaN
2287H913B34H1WP13D11.00-98	NaN	NaN	NaN	NaN	NaN	NaN	NaN	NaN	NaN	NaN	NaN	NaN	NaN	NaN	NaN	NaN	NaN	NaN	NaN	NaN	NaN	NaN	NaN	NaN	NaN	NaN	NaN	NaN	NaN	NaN	NaN	NaN	NaN	NaN	NaN	NaN	NaN	NaN	NaN	NaN	NaN	NaN	NaN	NaN	NaN
2287H913B34H1WP13D11.00-99	NaN	NaN	NaN	NaN	NaN	NaN	NaN	NaN	NaN	NaN	NaN	NaN	NaN	NaN	NaN	NaN	NaN	NaN	NaN	NaN	NaN	NaN	NaN	NaN	NaN	NaN	NaN	NaN	NaN	NaN	NaN	NaN	NaN	NaN	NaN	NaN	NaN	NaN	NaN	NaN	NaN	NaN	NaN	NaN	NaN
2287H913B34H1WP13D11.00	0	0	0	0	0	0	0	0	0	0	0	0	0	0	0	0	0	0	0	0	0	1	0	0	0	0	0	0	0	0	0	0	0	0	0	0	0	0	0	0	0	6.0969	2.9031	0	1
247H913B27H2P11R76.25-1	0.0094382	0.0073034	0.003174	0.17025	0.018695	0	0.017304	0.095525	0.011268	0	0.0034815	0	0.0030942	0.010347	0.0041937	0	0.0066231	0.0048882	0.0082392	0.0013102	0.0043684	0.0046805	0.045203	0.019765	0.0044578	0.013943	0.0019915	0.0010422	0.013794	0.013559	0.00074597	0.082617	0.026499	0.0044323	0.0016058	0.011487	0.0088694	0.0059566	0	0.0017037	0.0038197	0.29346	0.059714	0	0.0011544
247H913B27H2P11R76.25-10	0	0.023925	0.022066	0.43365	0.047843	0.008961	0.023216	0.11927	0.0030637	0	0	0	0.01789	0	0	0	0.015022	0.056868	0.053121	0.0060492	0	0.0036221	0.0042004	0	0	0	0	0	0.01839	0	0.014135	0.032427	0.0036317	0	0	0	0	0	0.010814	0.0049462	0.0085301	0.0091618	0.059195	0	0
247H913B27H2P11R76.25-100	0	0.016622	0.023039	0.30364	0.085315	0.052202	0.031201	0.030009	0.0080243	0	0.0067237	0	0.0053894	0	0	0	0.020341	0.018187	0.064529	0.0049473	0.023504	0.012249	0	0	0	0	0	0	0.010947	0.011241	0.0098312	0.02302	0.013876	0.019327	0	0	0.0060465	0.011552	0	0.010758	0.0059409	0.073505	0.079274	0.018756	0
247H913B27H2P11R76.25-101	0	0	0	0	0	0	0	0	0	0	0	0	0	0	0	0	0	0	0	0	0	0	0	0	0	0	0	0	0	0	0	0	0	0	0	0	0	0	0	0	0	0	1	0	0
247H913B27H2P11R76.25-102	0	0	0	0	0	0	0	0	0	0	0	0	0	0	0	0	0	0	0	0	0	0	0	0	0	0	0	0	0	0.50062	0	0	0	0	0	0	0	0	0	0	0	0.49938	0	0	0
247H913B27H2P11R76.25-103	0	0	0	0	0	0	0	0	0	0	0	0	0	0	0	0	0	0	0	0	0	0	0	0	0	0	0	0	0	0	0	0	0	0	0	0	0	0	0	0	0	0.90324	0.096755	0	0
247H913B27H2P11R76.25-104	0	0	0	0.37195	0.10827	0	0	0.19316	0	0	0	0	0.041654	0	0	0	0.046879	0.11727	0.05687	0	0	0	0	0	0	0	0	0	0	0	0	0.033487	0	0	0	0	0	0	0	0	0	0.030467	0	0	0
247H913B27H2P11R76.25-105	0	0	0	0	0	0	0	0	0	0	0	0	0	0	0	0	0	0	0	0	0	0	0	0	0	0	0	0	0	0	0	0	0	0	0	0	0	0	0	0	0	0.80438	0.19562	0	0
247H913B27H2P11R76.25-106	0	0	0	0.28184	0	0	0	0	0	0	0	0	0	0	0	0	0	0	0.12329	0.21725	0.13422	0	0	0	0	0	0	0	0	0	0	0	0	0	0	0	0	0	0	0.075766	0.080096	0	0.087542	0	0
247H913B27H2P11R76.25-11	0	0	0	0	0	0	0	0	0	0	0	0	0	0	0	0	0	0	0	0	0	0	0	0	0	0	0	0	0	0	0	0	0	0	0	0	0	0	0	0	0	1	0	0	0
247H913B27H2P11R76.25-12	0	0	0	0.29572	0	0	0	0.27363	0	0	0	0	0.080805	0	0	0	0	0.077704	0.13491	0	0	0	0	0	0	0	0	0	0	0	0	0	0	0.063703	0	0	0	0	0	0	0	0.07353	0	0	0
247H913B27H2P11R76.25-13	NaN	NaN	NaN	NaN	NaN	NaN	NaN	NaN	NaN	NaN	NaN	NaN	NaN	NaN	NaN	NaN	NaN	NaN	NaN	NaN	NaN	NaN	NaN	NaN	NaN	NaN	NaN	NaN	NaN	NaN	NaN	NaN	NaN	NaN	NaN	NaN	NaN	NaN	NaN	NaN	NaN	NaN	NaN	NaN	NaN
247H913B27H2P11R76.25-14	0	0	0	0	0	0	0	0	0	0	0	0	0	0	0	0	0	0	0	0	0	0	0	0	0	0	0	0	0	0	0	0	0	0	0	0	0	0	1	0	0	0	0	0	0
247H913B27H2P11R76.25-15	NaN	NaN	NaN	NaN	NaN	NaN	NaN	NaN	NaN	NaN	NaN	NaN	NaN	NaN	NaN	NaN	NaN	NaN	NaN	NaN	NaN	NaN	NaN	NaN	NaN	NaN	NaN	NaN	NaN	NaN	NaN	NaN	NaN	NaN	NaN	NaN	NaN	NaN	NaN	NaN	NaN	NaN	NaN	NaN	NaN
247H913B27H2P11R76.25-16	0	0	0.02193	0.36466	0.048577	0	0.031883	0.11184	0	0	0	0	0.011696	0	0	0	0.022975	0.070597	0.095732	0	0.0046214	0.039829	0.022788	0.0085125	0	0	0	0	0	0	0	0.034853	0	0	0	0	0	0.011765	0.0067462	0	0.01078	0.039444	0.040769	0	0
247H913B27H2P11R76.25-17	0.018777	0.0061545	0.0010727	0.12363	0.023822	0.018786	0.01291	0.047823	0.010796	0	0.0021278	0	0.0011172	0.029771	0.0031453	0	0.014401	0.026973	0.083398	0.0040677	0.0011115	0.012289	0.0025433	0.0011115	0.0039793	0	0	0	0.086108	0.020763	0.013717	0.12169	0.012907	0.0079291	0	0.0033446	0.016621	0.005564	0.0114	0.0030906	0.012496	0.15628	0.07527	0	0.0030049
247H913B27H2P11R76.25-18	NaN	NaN	NaN	NaN	NaN	NaN	NaN	NaN	NaN	NaN	NaN	NaN	NaN	NaN	NaN	NaN	NaN	NaN	NaN	NaN	NaN	NaN	NaN	NaN	NaN	NaN	NaN	NaN	NaN	NaN	NaN	NaN	NaN	NaN	NaN	NaN	NaN	NaN	NaN	NaN	NaN	NaN	NaN	NaN	NaN
247H913B27H2P11R76.25-19	NaN	NaN	NaN	NaN	NaN	NaN	NaN	NaN	NaN	NaN	NaN	NaN	NaN	NaN	NaN	NaN	NaN	NaN	NaN	NaN	NaN	NaN	NaN	NaN	NaN	NaN	NaN	NaN	NaN	NaN	NaN	NaN	NaN	NaN	NaN	NaN	NaN	NaN	NaN	NaN	NaN	NaN	NaN	NaN	NaN
247H913B27H2P11R76.25-2	0	0	0	0.38174	0.032571	0	0.029102	0.12468	0	0	0	0	0	0	0	0	0	0.048681	0.11313	0	0	0.061593	0	0	0	0	0	0	0.030483	0	0	0.093834	0	0	0	0	0	0	0.034855	0	0.025501	0.02383	0	0	0
247H913B27H2P11R76.25-20	0	0	0	0.50254	0	0	0	0	0	0	0	0	0	0	0	0	0	0	0	0	0	0	0	0	0	0	0	0	0	0	0	0	0	0	0	0	0	0	0	0	0	0.49746	0	0	0
247H913B27H2P11R76.25-21	0	0	0	0	0	0	0	0	0	0	0	0	0	0	0	0	0	0	0	0	0	0	0	0	0	0	0	0	0	0	0	0	0	0	0	0	0	0	0	0	0	0.38629	0.61371	0	0
247H913B27H2P11R76.25-22	0	0	0	0	0	1	0	0	0	0	0	0	0	0	0	0	0	0	0	0	0	0	0	0	0	0	0	0	0	0	0	0	0	0	0	0	0	0	0	0	0	0	0	0	0
247H913B27H2P11R76.25-23	0	0	0	0	0	0	0	0	0	0	0	0	0	0	0	0	0	0	0	0	0	0	0	0	0	0	0	0	0	0	0	0	0	0	0	0	0	0	0	0	0	0.3355	0.6645	0	0
247H913B27H2P11R76.25-24	0	0	0	0	0	0	0	0	0	0	0	0	0	0	0	0	0	0	1	0	0	0	0	0	0	0	0	0	0	0	0	0	0	0	0	0	0	0	0	0	0	0	0	0	0
247H913B27H2P11R76.25-25	0	0	0	0.035224	0	0	0	0.047424	0	0	0	0	0	0	0	0	0	0	0	0	0	0	0.045441	0	0	0	0	0	0	0	0	0.09225	0	0	0	0	0	0	0	0	0	0.5782	0.20146	0	0
247H913B27H2P11R76.25-26	NaN	NaN	NaN	NaN	NaN	NaN	NaN	NaN	NaN	NaN	NaN	NaN	NaN	NaN	NaN	NaN	NaN	NaN	NaN	NaN	NaN	NaN	NaN	NaN	NaN	NaN	NaN	NaN	NaN	NaN	NaN	NaN	NaN	NaN	NaN	NaN	NaN	NaN	NaN	NaN	NaN	NaN	NaN	NaN	NaN
247H913B27H2P11R76.25-27	NaN	NaN	NaN	NaN	NaN	NaN	NaN	NaN	NaN	NaN	NaN	NaN	NaN	NaN	NaN	NaN	NaN	NaN	NaN	NaN	NaN	NaN	NaN	NaN	NaN	NaN	NaN	NaN	NaN	NaN	NaN	NaN	NaN	NaN	NaN	NaN	NaN	NaN	NaN	NaN	NaN	NaN	NaN	NaN	NaN
247H913B27H2P11R76.25-29	0	0	0	0	0	0	0	0	0	0	0	0	0	0	0	0	0	0	0	0	0	0	0	0	0	0	0	0	0	0	0	0.047334	0	0	0	0	0	0	0	0	0	0.59478	0.35788	0	0
247H913B27H2P11R76.25-3	0	0	0	0	0	0	0	0	0	0	0	0	0	0	0	0	0	0	0	0	0	0	0	0	0	0	0	0	0	0	0	0.048018	0	0	0	0	0	0	0	0	0	0.75152	0.20046	0	0
247H913B27H2P11R76.25-30	0	0.027883	0.024193	0.37705	0.038889	0.010716	0.0054506	0.10683	0	0	0	0	0.0092265	0.0060105	0	0	0.010486	0.0559	0.07428	0	0	0.0027188	0.017869	0.010589	0	0	0.0041817	0	0.023512	0	0.017242	0.033249	0	0	0	0	0.0032108	0.018714	0.028188	0	0.027635	0.0033549	0.062621	0	0
247H913B27H2P11R76.25-31	0	0	0	0	0	0	0	0	0	0	0	0	0	0	0	0	0	0	0	0	0	0	0	0	0	0	0	0	0	0	0	0.070938	0	0	0	0	0	0	0	0	0	0.77435	0.15471	0	0
247H913B27H2P11R76.25-32	NaN	NaN	NaN	NaN	NaN	NaN	NaN	NaN	NaN	NaN	NaN	NaN	NaN	NaN	NaN	NaN	NaN	NaN	NaN	NaN	NaN	NaN	NaN	NaN	NaN	NaN	NaN	NaN	NaN	NaN	NaN	NaN	NaN	NaN	NaN	NaN	NaN	NaN	NaN	NaN	NaN	NaN	NaN	NaN	NaN
247H913B27H2P11R76.25-33	0	0	0	0	0	0	0	0	0	0	0	0	0	0	0	0	0	0	0	0	0	0	0	0	0	0	0	0	0	0	0	0	0	0	0	0	0	0	0	0	0	1	0	0	0
247H913B27H2P11R76.25-34	NaN	NaN	NaN	NaN	NaN	NaN	NaN	NaN	NaN	NaN	NaN	NaN	NaN	NaN	NaN	NaN	NaN	NaN	NaN	NaN	NaN	NaN	NaN	NaN	NaN	NaN	NaN	NaN	NaN	NaN	NaN	NaN	NaN	NaN	NaN	NaN	NaN	NaN	NaN	NaN	NaN	NaN	NaN	NaN	NaN
247H913B27H2P11R76.25-35	0	0	0	0.16162	0	0	0.30547	0	0	0	0	0	0	0.12687	0	0	0	0	0	0	0	0	0	0	0.27821	0	0	0	0	0	0	0.12783	0	0	0	0	0	0	0	0	0	0	0	0	0
247H913B27H2P11R76.25-36	NaN	NaN	NaN	NaN	NaN	NaN	NaN	NaN	NaN	NaN	NaN	NaN	NaN	NaN	NaN	NaN	NaN	NaN	NaN	NaN	NaN	NaN	NaN	NaN	NaN	NaN	NaN	NaN	NaN	NaN	NaN	NaN	NaN	NaN	NaN	NaN	NaN	NaN	NaN	NaN	NaN	NaN	NaN	NaN	NaN
247H913B27H2P11R76.25-37	0	0.04771	0	0.11101	0.012587	0	0.0072862	0.094068	0.0034061	0	0	0	0	0.0071655	0	0	0.0033303	0	0	0.0021779	0	0	0.0096529	0.0051107	0.0026145	0	0	0	0	0.011749	0.010331	0.057812	0.0041891	0	0	0.0098599	0	0.0037565	0	0	0	0.30548	0.2907	0	0
247H913B27H2P11R76.25-38	0.015145	0	0.029774	0.40118	0.02104	0.014029	0.024872	0.094298	0	0	0	0	0	0	0	0	0.033488	0.08634	0.14943	0	0	0.012267	0	0	0	0	0	0	0.0092688	0	0	0.074396	0	0	0	0	0	0	0	0	0.010086	0.0086789	0.015717	0	0
247H913B27H2P11R76.25-39	NaN	NaN	NaN	NaN	NaN	NaN	NaN	NaN	NaN	NaN	NaN	NaN	NaN	NaN	NaN	NaN	NaN	NaN	NaN	NaN	NaN	NaN	NaN	NaN	NaN	NaN	NaN	NaN	NaN	NaN	NaN	NaN	NaN	NaN	NaN	NaN	NaN	NaN	NaN	NaN	NaN	NaN	NaN	NaN	NaN
247H913B27H2P11R76.25-4	0.035182	0	0	0.17646	0.013902	0.035318	0.042456	0.095008	0	0	0	0	0	0.01992	0	0	0.036085	0.038505	0.13851	0.043676	0.010894	0	0	0	0	0	0	0	0.012896	0	0	0.078252	0	0	0	0	0	0.012246	0.069994	0	0.027028	0.06643	0.047242	0	0
247H913B27H2P11R76.25-40	NaN	NaN	NaN	NaN	NaN	NaN	NaN	NaN	NaN	NaN	NaN	NaN	NaN	NaN	NaN	NaN	NaN	NaN	NaN	NaN	NaN	NaN	NaN	NaN	NaN	NaN	NaN	NaN	NaN	NaN	NaN	NaN	NaN	NaN	NaN	NaN	NaN	NaN	NaN	NaN	NaN	NaN	NaN	NaN	NaN
247H913B27H2P11R76.25-41	0	0	0	0	0	0	0	0	0	0	0	0	0	0	0	0	0	0	0	0	0	0	0	0	0	0	0	0	0	0	0	0.02282	0	0	0	0	0	0	0	0	0	0.72151	0.25567	0	0
247H913B27H2P11R76.25-42	0	0	0	0	0	0	0	0	0	0	0	0	0	0	0	0	0	0	0	0	0	0	0	0	0	0	0	0	0	0	0	0	0	0	0	0	0	0	0	0	0	1	0	0	0
247H913B27H2P11R76.25-43	0	0	0	0	0	0	0	0	0	0	0	0	0	0	0	0	0	0	0	0	0	0	0	0	0	0	0	0	0	0	0	0	0	0	0	0	0	0	0	0	0	0.36904	0.63096	0	0
247H913B27H2P11R76.25-44	0	0.015104	0.035669	0.53991	0.058289	0.0060034	0.0089291	0.031613	0.0049743	0	0	0	0	0.0034355	0	0	0	0.029523	0.030339	0	0	0	0	0.01375	0	0	0	0	0	0	0.033472	0.071854	0	0	0	0	0	0	0.0090628	0.0085335	0	0.031577	0.067961	0	0
247H913B27H2P11R76.25-45	NaN	NaN	NaN	NaN	NaN	NaN	NaN	NaN	NaN	NaN	NaN	NaN	NaN	NaN	NaN	NaN	NaN	NaN	NaN	NaN	NaN	NaN	NaN	NaN	NaN	NaN	NaN	NaN	NaN	NaN	NaN	NaN	NaN	NaN	NaN	NaN	NaN	NaN	NaN	NaN	NaN	NaN	NaN	NaN	NaN
247H913B27H2P11R76.25-46	0	0	0	0	0	0.20541	0	0.21276	0	0	0	0	0	0	0	0	0	0	0.23616	0	0	0	0	0	0	0	0	0	0	0	0	0	0	0	0	0	0	0	0	0	0.18494	0.16072	0	0	0
247H913B27H2P11R76.25-47	0	0	0	0	0	0	0	0	0	0	0	0	0	0	0	0	0	0	0	0	0	0	0	0	0	0	0	0	0	0	0	0	0	0	0	0	0	0	0	0	0	1	0	0	0
247H913B27H2P11R76.25-48	0.0028415	0.019889	0.031182	0.34762	0.071244	0.0063194	0.0087856	0.093799	0	0	0.0063551	0	0.0083275	0.0066371	0.0056534	0	0.015789	0.0065098	0.025846	0.0022751	0.003436	0	0.0016254	0.015197	0	0.011551	0	0	0.0018504	0	0.035686	0.048038	0.044285	0	0.0019	0.0076324	0.0066018	0.0014543	0.016522	0.0082774	0.0042532	0.0093899	0.12323	0	0
247H913B27H2P11R76.25-49	0	0	0	0	0	0	0	0	0	0	0	0	0	0	0	0	0	0	0	0	0	0	0	0	0	0	0	0	0	0	0	0	0	0	0	0	0	0	0	0	0	1	0	0	0
247H913B27H2P11R76.25-5	0	0	0	0.12457	0.018153	0	0.017634	0.059944	0	0	0.020556	0	0	0	0	0	0	0	0	0	0	0	0.028846	0.061228	0	0	0	0	0	0	0	0.060895	0.11782	0	0	0	0	0	0	0	0	0.41996	0.070385	0	0
247H913B27H2P11R76.25-50	0.025976	0.01552	0.019318	0.22641	0.040639	0.010723	0.019133	0.12219	0	0	0	0	0	0	0.0049698	0	0.061538	0.091588	0.08385	0.0082748	0.0094234	0.0045878	0.029739	0.0035757	0	0.0042762	0	0	0.010349	0	0	0.035388	0	0	0	0	0	0.012715	0.027575	0.0072808	0.024653	0.03482	0.056686	0	0.0087986
247H913B27H2P11R76.25-51	NaN	NaN	NaN	NaN	NaN	NaN	NaN	NaN	NaN	NaN	NaN	NaN	NaN	NaN	NaN	NaN	NaN	NaN	NaN	NaN	NaN	NaN	NaN	NaN	NaN	NaN	NaN	NaN	NaN	NaN	NaN	NaN	NaN	NaN	NaN	NaN	NaN	NaN	NaN	NaN	NaN	NaN	NaN	NaN	NaN
247H913B27H2P11R76.25-52	NaN	NaN	NaN	NaN	NaN	NaN	NaN	NaN	NaN	NaN	NaN	NaN	NaN	NaN	NaN	NaN	NaN	NaN	NaN	NaN	NaN	NaN	NaN	NaN	NaN	NaN	NaN	NaN	NaN	NaN	NaN	NaN	NaN	NaN	NaN	NaN	NaN	NaN	NaN	NaN	NaN	NaN	NaN	NaN	NaN
247H913B27H2P11R76.25-53	NaN	NaN	NaN	NaN	NaN	NaN	NaN	NaN	NaN	NaN	NaN	NaN	NaN	NaN	NaN	NaN	NaN	NaN	NaN	NaN	NaN	NaN	NaN	NaN	NaN	NaN	NaN	NaN	NaN	NaN	NaN	NaN	NaN	NaN	NaN	NaN	NaN	NaN	NaN	NaN	NaN	NaN	NaN	NaN	NaN
247H913B27H2P11R76.25-54	0	0.025292	0.020018	0.49483	0.044583	0.011344	0.018098	0.10988	0	0	0	0	0.0051074	0.014444	0	0	0	0.024465	0.023298	0	0.0044331	0	0	0.0083105	0	0	0	0	0	0.0041783	0.017834	0.05654	0	0	0	0.003975	0	0	0.014352	0.012581	0	0.026258	0.053269	0	0.0069115
247H913B27H2P11R76.25-55	NaN	NaN	NaN	NaN	NaN	NaN	NaN	NaN	NaN	NaN	NaN	NaN	NaN	NaN	NaN	NaN	NaN	NaN	NaN	NaN	NaN	NaN	NaN	NaN	NaN	NaN	NaN	NaN	NaN	NaN	NaN	NaN	NaN	NaN	NaN	NaN	NaN	NaN	NaN	NaN	NaN	NaN	NaN	NaN	NaN
247H913B27H2P11R76.25-56	0	0.03132	0.01838	0.20131	0.038683	0.032369	0.01891	0.070067	0	0	0	0	0.010115	0.009399	0	0	0.0054014	0.0052194	0.022857	0	0.0056365	0.0023578	0	0.0026053	0	0	0.0032234	0	0.0031317	0.038849	0.022357	0.075278	0.02011	0.016392	0	0.020322	0.006366	0.0046672	0.006026	0.008177	0.0023241	0.15035	0.12291	0.022137	0.002757
247H913B27H2P11R76.25-57	0	0	0	0.015505	0	0	0	0.032029	0	0	0.0090907	0	0	0	0	0	0	0	0	0	0	0	0.0092047	0.011967	0	0	0	0	0	0	0	0.094454	0.012822	0	0	0	0	0	0	0	0	0.71124	0.10368	0	0
247H913B27H2P11R76.25-58	0	0.12661	0	0.09442	0.15285	0	0.032681	0.089436	0	0	0	0	0	0	0	0	0.019018	0	0.11431	0	0	0	0	0.013573	0	0	0	0	0	0.019002	0.021289	0.12588	0	0	0	0	0.013226	0	0	0.046935	0.01263	0.026891	0.091253	0	0
247H913B27H2P11R76.25-59	0.013828	0	0	0.085864	0.0081593	0.0018356	0.0092105	0.038295	0.0024124	0	0	0	0	0	0	0	0.0073993	0.031987	0.067982	0.0036162	0.0087115	0.012884	0.03059	0	0	0	0	0	0.026892	0.012218	0	0.085166	0.012212	0.0030536	0	0	0	0.0048799	0.0074609	0.0055027	0.01299	0.43139	0.075457	0	0
247H913B27H2P11R76.25-6	0.015648	0.011196	0.018916	0.2423	0.046174	0.037831	0.019179	0.09448	0.010106	0	0.002486	0	0.0048163	0.019007	0.0019377	0	0.024127	0.034717	0.037508	0.0027526	0.0028552	0.009562	0.0035001	0.0020335	0.0058268	0.001119	0.00074999	0	0.033986	0.024469	0.01136	0.085546	0.0071358	0.0039962	0.00070888	0.0080963	0.025444	0.0054621	0.00631	0.0039524	0.0045205	0.041955	0.086254	0	0.0019726
247H913B27H2P11R76.25-60	0	0.044876	0.024499	0.30405	0.063993	0.0056172	0.0057566	0.13739	0.0046632	0	0.0036942	0	0	0.012541	0.0080303	0	0.0037579	0.0053284	0.015173	0	0.0036954	0	0	0.018094	0	0.0051895	0.0018887	0	0.0034141	0.017862	0.017497	0.079624	0.054037	0	0	0.021379	0.019307	0	0.010639	0	0	0.017557	0.085829	0	0.0046197
247H913B27H2P11R76.25-61	NaN	NaN	NaN	NaN	NaN	NaN	NaN	NaN	NaN	NaN	NaN	NaN	NaN	NaN	NaN	NaN	NaN	NaN	NaN	NaN	NaN	NaN	NaN	NaN	NaN	NaN	NaN	NaN	NaN	NaN	NaN	NaN	NaN	NaN	NaN	NaN	NaN	NaN	NaN	NaN	NaN	NaN	NaN	NaN	NaN
247H913B27H2P11R76.25-62	0	0.022945	0.0061485	0.41333	0.032917	0.016897	0	0.087975	0	0	0	0	0.0084338	0.0075812	0	0	0.0057657	0.036423	0.083944	0	0	0.0038422	0	0.019993	0	0	0	0	0.0080508	0	0.02165	0.054119	0.023957	0	0	0.0073997	0.014548	0.040782	0.016314	0	0.009397	0.017441	0.040147	0	0
247H913B27H2P11R76.25-63	NaN	NaN	NaN	NaN	NaN	NaN	NaN	NaN	NaN	NaN	NaN	NaN	NaN	NaN	NaN	NaN	NaN	NaN	NaN	NaN	NaN	NaN	NaN	NaN	NaN	NaN	NaN	NaN	NaN	NaN	NaN	NaN	NaN	NaN	NaN	NaN	NaN	NaN	NaN	NaN	NaN	NaN	NaN	NaN	NaN
247H913B27H2P11R76.25-64	0	0	0	0.13436	0	0	0	0	0	0	0	0	0	0	0	0	0	0	0.14242	0	0	0	0.22143	0	0	0	0	0	0	0	0	0.11285	0	0	0	0	0	0	0	0	0.19741	0.19152	0	0	0
247H913B27H2P11R76.25-66	NaN	NaN	NaN	NaN	NaN	NaN	NaN	NaN	NaN	NaN	NaN	NaN	NaN	NaN	NaN	NaN	NaN	NaN	NaN	NaN	NaN	NaN	NaN	NaN	NaN	NaN	NaN	NaN	NaN	NaN	NaN	NaN	NaN	NaN	NaN	NaN	NaN	NaN	NaN	NaN	NaN	NaN	NaN	NaN	NaN
247H913B27H2P11R76.25-67	0	0	0	0	0	0	0	0	0	0	0	0	0	0	0	0	0	0	0	0	0	0	0	0	0	0	0	0	0	0	0	0	0	0	0	0	0	0	0	0	0	0.91126	0.088736	0	0
247H913B27H2P11R76.25-68	0	0.049199	0.051771	0.17118	0.064334	0.027722	0	0.22383	0	0	0	0	0	0	0	0	0.039574	0.089328	0.043717	0	0	0.013707	0.0085681	0	0	0	0	0	0.012055	0	0	0.0074179	0.0061794	0.009101	0	0	0	0	0.057226	0.01571	0.034076	0.043693	0.03161	0	0
247H913B27H2P11R76.25-69	0	0	0	0	0	0	0	0	0	0	0	0	0	0	0	0	0	0	0	0	0	0	0	0	0	0	0	0	0	0	0	0	0	0	0	0	0	0	0	0	0	1	0	0	0
247H913B27H2P11R76.25-7	0	0.056497	0.014378	0.17132	0.088767	0.017187	0.0078794	0.034268	0.013728	0	0.0067572	0	0	0.013133	0.0069082	0	0.013384	0.022022	0.046149	0.0034952	0.0057236	0.013171	0.0079452	0.0041258	0	0	0.003079	0.0018569	0.0058257	0.024334	0.027371	0.12354	0.0055879	0	0.0016921	0.032263	0.020918	0.005204	0.0071565	0.011786	0.045024	0.006206	0.094759	0.03655	0
247H913B27H2P11R76.25-70	0	0	0	0	0	0	0	0	0	0	0	0	0	1	0	0	0	0	0	0	0	0	0	0	0	0	0	0	0	0	0	0	0	0	0	0	0	0	0	0	0	0	0	0	0
247H913B27H2P11R76.25-71	0	0	0	0	0	0	0	0	0	0	0	0	0	0	0	0	0	0	0	0	0	0	0	0	0	0	0	0	0	0	0	0	0	0	0	0	0	0	0	0	0	0.68059	0.31941	0	0
247H913B27H2P11R76.25-72	0	0	0	0.18917	0	0	0	0.056671	0	0	0	0	0	0	0	0	0	0.066852	0.17576	0	0.068149	0	0.1054	0	0	0	0	0	0	0	0	0.041159	0	0.040458	0	0	0	0	0	0	0	0.20237	0.054007	0	0
247H913B27H2P11R76.25-73	0	0	0	0	0	0	0	0	0	0	0	0	0	0	0	0	0	0	0	0	0	0	0	0	0	0	0	0	0	0	0	0	0	0	0	0	0	0	0	0	0	0.4948	0.5052	0	0
247H913B27H2P11R76.25-74	0	0	0.027251	0.31519	0.041206	0	0	0.10296	0	0	0	0	0	0	0	0	0.036361	0.1027	0.084181	0	0	0.061714	0	0	0	0	0	0	0	0	0	0.023658	0	0	0	0	0	0	0.039356	0	0	0.11236	0.053069	0	0
247H913B27H2P11R76.25-75	0	0	0	0	0	0	0	0	0	0	0	0	0	0	0	0	0	0	0	0	0	0	0	0	0	0	0	0	0	0	0	0.064874	0.018793	0	0	0	0	0	0	0	0	0.56739	0.34894	0	0
247H913B27H2P11R76.25-76	0	0	0	0.36369	0	0	0	0.27397	0	0	0	0	0	0	0	0	0	0.028712	0.028052	0	0	0.044832	0.032518	0	0	0	0	0	0	0	0	0.035908	0	0.034182	0	0	0	0	0	0	0	0.15813	0	0	0
247H913B27H2P11R76.25-77	0	0	0	0	0	0	0	0	0	0	0	0	0	0	0	0	0	0	0	0	0	0	0	0	0	0	0	0	0	0	0	0	0	0	0	0	0	0	0	0	0	0.74989	0.25011	0	0
247H913B27H2P11R76.25-78	0	0	0.015953	0.39887	0.04646	0.026979	0.011311	0.086273	0	0	0	0	0.0084063	0	0	0	0.025648	0.055502	0.066063	0	0.0052586	0	0.013318	0	0	0	0	0.0055259	0	0	0	0.075601	0	0	0	0	0	0.010372	0.025727	0	0	0.080598	0.042134	0	0
247H913B27H2P11R76.25-79	0	0	0	0	0	0	0	0	0	0	0	0	0	0	0	0	0	0	0	0	0	0	0	0	0	0	0	0	0	0	0	0	0	0	0	0	0	0	0	0	0	0.58305	0.41695	0	0
247H913B27H2P11R76.25-8	0	0.10251	0.036309	0.13821	0.083098	0.014117	0.030197	0.05138	0	0	0	0	0	0	0	0	0.022166	0.023304	0.048309	0	0.0077883	0	0	0	0	0.010023	0.0097364	0	0	0	0.024279	0.11015	0	0	0.0065274	0	0	0.015081	0.044778	0.045847	0.049	0	0.12116	0	0.0060295
247H913B27H2P11R76.25-80	0	0	0.0092671	0.36596	0.018887	0.018985	0.009021	0.17859	0	0	0	0	0.010897	0	0	0	0.013843	0.052435	0.070902	0	0.0062908	0.026804	0.029676	0	0	0	0	0	0.0073268	0	0	0.042548	0	0.010432	0	0	0	0.009306	0	0	0.013965	0.095213	0.0096543	0	0
247H913B27H2P11R76.25-81	0	0	0	0	0	0	0	0	0	0	0	0	0	0	0	0	0	0	0	0	0	0	1	0	0	0	0	0	0	0	0	0	0	0	0	0	0	0	0	0	0	0	0	0	0
247H913B27H2P11R76.25-82	0	0.17469	0	0.085239	0.041748	0	0	0	0.056222	0	0	0	0	0	0	0	0	0	0.25156	0	0	0	0	0	0	0	0	0	0	0	0	0	0	0	0	0	0	0	0	0.094916	0.29562	0	0	0	0
247H913B27H2P11R76.25-83	0	0.0044254	0	0.091226	0.002625	0	0.0090728	0.033562	0	0	0	0	0	0.006189	0	0	0.0026062	0	0.0020903	0	0	0	0.032212	0.016635	0.0040203	0.0035189	0.0020176	0	0.0018936	0.0019569	0	0.041039	0.031624	0	0	0	0	0	0	0	0	0.57225	0.14104	0	0
247H913B27H2P11R76.25-84	0	0	0	0.076286	0	0	0	0.038814	0	0	0	0	0	0	0	0	0	0	0.26333	0.046167	0.09875	0	0	0	0	0	0	0	0	0	0	0.06469	0	0	0	0	0	0	0	0.1361	0.27586	0	0	0	0
247H913B27H2P11R76.25-85	0	0	0	0	0	0	0	0.012821	0	0	0	0	0	0	0	0	0	0	0	0	0	0	0	0	0	0	0	0	0	0	0	0.01226	0	0	0	0	0	0	0	0	0	0.8031	0.17182	0	0
247H913B27H2P11R76.25-86	0	0	0	0	0	0	0	0	0	0	0	0	0	0	0	0	0	0	0	0	0	0	0	0	0	0	0	0	0	0	0	0	0	0	0	0	0	0	0	0	0	1	0	0	0
247H913B27H2P11R76.25-87	0	0	0	0	0	0	0	0	0	0	0	0	0	0	0	0	0	0	0	0	0	0	0	0	0	0	0	0	0	0	0	0	0	0	0	0	0	0	0	0	0	0.22221	0.77779	0	0
247H913B27H2P11R76.25-88	0	0.031929	0.050681	0.31012	0.1181	0.01943	0	0.044201	0	0	0	0	0	0	0	0	0.02065	0	0	0	0	0.020526	0.016086	0	0	0	0	0	0.048345	0	0.082103	0.044356	0	0	0	0	0.067126	0	0	0	0.015944	0	0.089803	0	0.020594
247H913B27H2P11R76.25-89	0	0	0	0	0	0	0	0	0	0	0	0	0	0	0	0	0	0	0	0	0	0	0	0	0	0	0	0	0	0	0	0	0	0	0	0	0	0	0	0	0	0.65814	0.34186	0	0
247H913B27H2P11R76.25-9	0	0	0	0	0	0	0	0	0	0	0	0	0	0	0	0	0	0	0	0	0	0	0	0	0	0	0	0	0	0	0	0	0	0	0	0	0	0	0	0	0	0.53339	0.46661	0	0
247H913B27H2P11R76.25-90	0	0	0	0.20237	0.043592	0.12446	0.055476	0.19766	0	0	0	0	0.02805	0	0	0	0	0	0	0	0	0	0	0	0	0	0	0	0	0.013171	0.01443	0.15047	0	0.033688	0	0.035336	0.0329	0.0207	0	0	0	0.047698	0	0	0
247H913B27H2P11R76.25-91	0	0	0	0	0	0	0	0	0	0	0	0	0	0	0	0	0	0	0	0	0	0	0	0	0	0	0	0	0	0	0	0	0	0	0	0	0	0	0	0	0	0.76874	0.23126	0	0
247H913B27H2P11R76.25-92	0	0	0	0	0.070909	0.1012	0	0.077678	0.10062	0	0.049746	0	0	0	0	0	0	0.072737	0	0	0	0.069876	0	0	0	0	0	0	0	0.054488	0.079169	0.10357	0	0.047033	0	0	0	0.032877	0	0	0	0.14009	0	0	0
247H913B27H2P11R76.25-93	0	0	0	0	0	0	0	0	0	0	0	0	0	0	0	0	0	0	0	0	0	0	0.1629	0	0	0	0	0	0	0	0	0	0	0	0	0	0	0	0	0	0	0.8371	0	0	0
247H913B27H2P11R76.25-94	NaN	NaN	NaN	NaN	NaN	NaN	NaN	NaN	NaN	NaN	NaN	NaN	NaN	NaN	NaN	NaN	NaN	NaN	NaN	NaN	NaN	NaN	NaN	NaN	NaN	NaN	NaN	NaN	NaN	NaN	NaN	NaN	NaN	NaN	NaN	NaN	NaN	NaN	NaN	NaN	NaN	NaN	NaN	NaN	NaN
247H913B27H2P11R76.25-95	0	0.025206	0	0.043679	0.0046932	0	0	0.045906	0.0032937	0	0	0	0	0	0	0	0.0017308	0.0018379	0	0	0	0.0010185	0.018239	0.01095	0.0023612	0	0.0021539	0	0	0.0010847	0.0014063	0.044213	0.027177	0	0	0.0015468	0	0	0	0	0	0.42486	0.33865	0	0
247H913B27H2P11R76.25-96	NaN	NaN	NaN	NaN	NaN	NaN	NaN	NaN	NaN	NaN	NaN	NaN	NaN	NaN	NaN	NaN	NaN	NaN	NaN	NaN	NaN	NaN	NaN	NaN	NaN	NaN	NaN	NaN	NaN	NaN	NaN	NaN	NaN	NaN	NaN	NaN	NaN	NaN	NaN	NaN	NaN	NaN	NaN	NaN	NaN
247H913B27H2P11R76.25-97	0	0	0	0	0	0	0	0	0	0	0	0	0	0	0	0	0	0	0	0	0	0	0	0	0	0	0	0	0	0	0	0	0	0	0	0	0	0	0	0	0	0	1	0	0
247H913B27H2P11R76.25-98	0.04434	0.022448	0.012689	0.24243	0.042782	0.022809	0.010197	0.14557	0.0044899	0	0	0	0.0066509	0.002822	0.00063829	0	0.042058	0.039013	0.054202	0.0022859	0.011207	0.012051	0.0072606	0.0037885	0	0.014224	0	0	0.0092196	0.0033631	0.00078171	0.047775	0.00078556	0.00085778	0.004754	0.0072995	0.0098935	0.014944	0.018207	0.0094951	0.023774	0.012811	0.088265	0	0.0038111
247H913B27H2P11R76.25-99	0	0	0	0	0	0	0	0	0	0	0	0	0	0	0	0	0	0	0	0	0	0	0	0	0	0	0	0	0	0	0	0	0	0	0	0	0	0	0	0	0	1	0	0	0
247H913B27H2P11R76.25	0.181176	0.909254	0.517678	10.8816	1.6944	1.84725	0.822622	4.21758	0.237068	0	0.111018	0	0.261677	1.29527	0.0354767	0	0.570448	1.42212	4.11344	0.348345	0.420078	0.446182	1.90676	0.250915	0.30147	0.0638446	0.0290222	0.008425	0.377738	0.772908	0.476687	3.09369	0.443628	0.294585	0.0171882	0.169941	0.251078	0.247999	1.46871	0.511358	1.41829	28.2763	12.1497	0.077443	0.0596533
247H913B27H2P6D76.25-1	0.015014	0.01759	0.0072817	0.16425	0.02113	0.0091488	0.01345	0.087151	0.020467	0	0.0057267	0	0.0021029	0.01722	0.006158	0	0.016678	0.020408	0.028725	0.0014469	0.0051021	0.0071424	0.022512	0.017172	0.0042362	0.022124	0.0018036	0.0017631	0.019581	0.021968	0.006326	0.077686	0.03043	0.0038161	0.0065797	0.05897	0.057596	0.007939	0.0082165	0.0065935	0.012809	0.074468	0.070413	0	0.00080347
247H913B27H2P6D76.25-10	0.0025255	0.0034223	0.017785	0.31327	0.057637	0.010815	0.034767	0.13447	0	0	0	0	0	0	0.0044143	0	0.016201	0.036134	0.032269	0	0	0.010509	0.042013	0.01215	0	0	0	0	0.0027943	0	0	0.059023	0.023957	0	0	0	0	0.0031815	0.0038493	0	0.0052352	0.11348	0.051371	0	0.0087284
247H913B27H2P6D76.25-100	NaN	NaN	NaN	NaN	NaN	NaN	NaN	NaN	NaN	NaN	NaN	NaN	NaN	NaN	NaN	NaN	NaN	NaN	NaN	NaN	NaN	NaN	NaN	NaN	NaN	NaN	NaN	NaN	NaN	NaN	NaN	NaN	NaN	NaN	NaN	NaN	NaN	NaN	NaN	NaN	NaN	NaN	NaN	NaN	NaN
247H913B27H2P6D76.25-11	0	0	0	0	0	0	0	0	0	0	0	0	0	0	0	0	0	0	0	0	0	0	0	0	0	0	0	0	0	0	0	0.017956	0	0	0	0	0	0	0	0	0	0.71443	0.26761	0	0
247H913B27H2P6D76.25-12	NaN	NaN	NaN	NaN	NaN	NaN	NaN	NaN	NaN	NaN	NaN	NaN	NaN	NaN	NaN	NaN	NaN	NaN	NaN	NaN	NaN	NaN	NaN	NaN	NaN	NaN	NaN	NaN	NaN	NaN	NaN	NaN	NaN	NaN	NaN	NaN	NaN	NaN	NaN	NaN	NaN	NaN	NaN	NaN	NaN
247H913B27H2P6D76.25-13	NaN	NaN	NaN	NaN	NaN	NaN	NaN	NaN	NaN	NaN	NaN	NaN	NaN	NaN	NaN	NaN	NaN	NaN	NaN	NaN	NaN	NaN	NaN	NaN	NaN	NaN	NaN	NaN	NaN	NaN	NaN	NaN	NaN	NaN	NaN	NaN	NaN	NaN	NaN	NaN	NaN	NaN	NaN	NaN	NaN
247H913B27H2P6D76.25-14	0	0	0	0	0	0	0	0	0	0	0	0	0	0	0	0	0	0	0	0	0	0	0.20157	0	0	0	0	0	0	0	0	0	0	0.15982	0	0	0	0	0	0	0	0.63861	0	0	0
247H913B27H2P6D76.25-15	0.017244	0.0082493	0.002122	0.12951	0.01305	0.0045521	0.0093062	0.1071	0.012032	0	0.003012	0	0.0032896	0.020714	0.0072223	0	0.012395	0.020019	0.038114	0.0015098	0.0080506	0.0068032	0.013728	0.0065749	0.0023072	0.0039127	0	0	0.03909	0.018472	0.003276	0.10757	0.022688	0.0044413	0.0025389	0.01206	0.032905	0.00711	0.0066365	0.00333	0.0080129	0.19782	0.080599	0	0.0026339
247H913B27H2P6D76.25-16	0	0.050802	0.011966	0.14497	0.070903	0.013082	0.0037068	0.040713	0.012969	0	0	0	0.0050031	0.019445	0.0075882	0	0.0083528	0.01678	0.042807	0.0026839	0.0033056	0.004631	0.0095867	0.00469	0.0022367	0.0064363	0.0012552	0.001837	0.0021246	0.028937	0.031257	0.15577	0.007192	0.0033037	0.0034498	0.025625	0.011919	0.0082507	0.0064518	0.016093	0.026966	0.046407	0.12053	0.01997	0
247H913B27H2P6D76.25-17	NaN	NaN	NaN	NaN	NaN	NaN	NaN	NaN	NaN	NaN	NaN	NaN	NaN	NaN	NaN	NaN	NaN	NaN	NaN	NaN	NaN	NaN	NaN	NaN	NaN	NaN	NaN	NaN	NaN	NaN	NaN	NaN	NaN	NaN	NaN	NaN	NaN	NaN	NaN	NaN	NaN	NaN	NaN	NaN	NaN
247H913B27H2P6D76.25-18	0	0	0	0.27702	0.47121	0	0.25177	0	0	0	0	0	0	0	0	0	0	0	0	0	0	0	0	0	0	0	0	0	0	0	0	0	0	0	0	0	0	0	0	0	0	0	0	0	0
247H913B27H2P6D76.25-19	0	0	0	0	0	0	0	0	0	0	0	0	0	0	0	0	0	0	0	0	0	0	0	0	0	0	0	0	0	0	0	0	0	0	0	0	0	0	0	0	0	0.93393	0.066069	0	0
247H913B27H2P6D76.25-2	0	0.077395	0	0.19425	0.098882	0	0	0.12268	0	0	0	0	0	0	0	0	0	0	0.11182	0.03941	0	0	0.14156	0	0	0	0	0	0	0	0	0	0	0	0	0	0	0.044002	0.083531	0	0.035317	0.051155	0	0	0
247H913B27H2P6D76.25-20	0	0.078325	0	0.083108	0	0	0	0.26515	0	0	0	0	0	0	0	0	0	0.040423	0.12648	0.039626	0.021086	0	0.069934	0	0	0	0	0	0	0	0.01494	0.046981	0	0	0	0	0.022767	0	0	0.02058	0.1706	0	0	0	0
247H913B27H2P6D76.25-21	0.023467	0.028613	0	0.066375	0.036296	0	0.044711	0.13649	0	0	0	0	0	0	0.014136	0	0	0.011784	0	0	0	0	0	0.1056	0	0.026561	0	0	0	0	0	0.1469	0.056713	0.0094875	0.010688	0.021104	0	0	0	0	0	0.14847	0.11261	0	0
247H913B27H2P6D76.25-22	0	0	0	0.19239	0	0	0.041253	0.024497	0	0	0	0	0	0	0	0	0.046156	0.021111	0.026168	0	0.019756	0	0	0	0	0	0	0	0	0	0	0.095656	0	0	0	0	0	0.015171	0	0	0	0.51784	0	0	0
247H913B27H2P6D76.25-23	NaN	NaN	NaN	NaN	NaN	NaN	NaN	NaN	NaN	NaN	NaN	NaN	NaN	NaN	NaN	NaN	NaN	NaN	NaN	NaN	NaN	NaN	NaN	NaN	NaN	NaN	NaN	NaN	NaN	NaN	NaN	NaN	NaN	NaN	NaN	NaN	NaN	NaN	NaN	NaN	NaN	NaN	NaN	NaN	NaN
247H913B27H2P6D76.25-24	0	0	0	0	0	0	0	0	0	0	0	0	0	0	0	0	0	0	0	0	0	0	0	0	0	0	0	0	0	0	0	1	0	0	0	0	0	0	0	0	0	0	0	0	0
247H913B27H2P6D76.25-25	NaN	NaN	NaN	NaN	NaN	NaN	NaN	NaN	NaN	NaN	NaN	NaN	NaN	NaN	NaN	NaN	NaN	NaN	NaN	NaN	NaN	NaN	NaN	NaN	NaN	NaN	NaN	NaN	NaN	NaN	NaN	NaN	NaN	NaN	NaN	NaN	NaN	NaN	NaN	NaN	NaN	NaN	NaN	NaN	NaN
247H913B27H2P6D76.25-26	0	0	0	0.088678	0.088391	0	0	0	0	0	0	0	0	0	0	0	0	0	0.1548	0	0	0	0.082614	0	0	0	0	0	0	0	0	0.092933	0	0.046453	0	0	0	0.052805	0	0	0.051124	0.3422	0	0	0
247H913B27H2P6D76.25-27	0.010614	0.0088337	0.0020231	0.084952	0.023352	0.022063	0.0084678	0.033079	0.025863	0	0	0	0	0.037511	0.0053859	0	0.021459	0.012212	0.037967	0.0033212	0.0042754	0.01056	0.0049023	0	0.010685	0	0.0018756	0	0.096332	0.028755	0.012247	0.17625	0.044006	0.0092454	0.0023231	0.056748	0.066011	0.0044143	0.0017311	0.0084256	0.0040787	0.061794	0.055692	0	0.0025406
247H913B27H2P6D76.25-28	0.030989	0	0	0.27234	0.03107	0	0	0.18983	0	0	0	0	0	0	0	0	0	0.046282	0.043021	0	0.036256	0	0.045065	0	0	0	0	0	0	0	0	0.13075	0	0	0	0.031686	0	0	0.031531	0	0.026597	0	0.08458	0	0
247H913B27H2P6D76.25-29	NaN	NaN	NaN	NaN	NaN	NaN	NaN	NaN	NaN	NaN	NaN	NaN	NaN	NaN	NaN	NaN	NaN	NaN	NaN	NaN	NaN	NaN	NaN	NaN	NaN	NaN	NaN	NaN	NaN	NaN	NaN	NaN	NaN	NaN	NaN	NaN	NaN	NaN	NaN	NaN	NaN	NaN	NaN	NaN	NaN
247H913B27H2P6D76.25-3	0	0	0	0	0	0	0	0	0	0	0	0	0	0	0	0	0	0	0	0	0	0	0	0	0	0	0	0	0	0	0	0.055025	0	0	0	0	0	0	0	0	0	0.71081	0.23417	0	0
247H913B27H2P6D76.25-30	0	0	0	0.096981	0	0	0	0.037549	0	0	0	0	0	0	0	0	0	0.024797	0.11288	0	0.03374	0	0.067419	0	0	0	0	0	0	0	0	0	0	0	0	0	0	0	0.020244	0	0	0.57859	0.027805	0	0
247H913B27H2P6D76.25-31	0.0069382	0.00636	0	0.1068	0.0080624	0.0070079	0	0.058417	0.0074422	0	0.0091409	0	0	0.084232	0	0	0.014282	0.0072894	0.043617	0	0.014049	0.0065288	0	0	0	0	0	0	0.064038	0	0.017884	0.15455	0.019464	0	0	0.024785	0.058564	0	0.0072848	0.0072881	0.0068978	0.11245	0.13933	0	0.0073031
247H913B27H2P6D76.25-32	NaN	NaN	NaN	NaN	NaN	NaN	NaN	NaN	NaN	NaN	NaN	NaN	NaN	NaN	NaN	NaN	NaN	NaN	NaN	NaN	NaN	NaN	NaN	NaN	NaN	NaN	NaN	NaN	NaN	NaN	NaN	NaN	NaN	NaN	NaN	NaN	NaN	NaN	NaN	NaN	NaN	NaN	NaN	NaN	NaN
247H913B27H2P6D76.25-33	0	0.03004	0	0.099618	0.008244	0	0	0.080909	0.0048856	0	0.0040749	0	0	0.0034528	0.0022279	0	0.0024191	0	0.00498	0	0	0.0016108	0.019253	0.0079078	0.0036048	0	0.002188	0	0	0.010627	0.0085747	0.044167	0.021973	0.0023288	0	0.0076504	0.0024812	0.0060052	0	0	0	0.37864	0.24214	0	0
247H913B27H2P6D76.25-34	0.045978	0	0	0.10131	0.010989	0	0.019909	0.031211	0	0	0	0	0	0.017942	0	0	0	0.067899	0.17409	0.018003	0.01283	0.025148	0	0	0	0	0	0	0.071203	0	0	0.07209	0	0	0	0	0	0	0.010503	0	0.027446	0.26807	0.025381	0	0
247H913B27H2P6D76.25-35	0	0	0	0	0	0	0	0	0	0	0	0	0	0	0	0	0	0	0	0	0	0	0	0	0	0	0	0	0	0	0	0.1316	0	0	0	0	0	0	0	0	0	0.11066	0.75774	0	0
247H913B27H2P6D76.25-36	0	0	0	0	0	0	0	0	0	0	0	0	0	0	0	0	0	0	0	0	0	0	0	0	0	0	0	0	0	0	0	0	0	0	0	0	0	0	1	0	0	0	0	0	0
247H913B27H2P6D76.25-38	0	0.015424	0.0057774	0.46894	0.030064	0.011036	0.015413	0.075342	0.0059038	0	0.0073758	0	0.004679	0.0015309	0	0	0.0082017	0.015144	0.023746	0	0.0014438	0.0085744	0.0084564	0.009769	0	0.0032442	0.0045047	0.0018636	0.022678	0.0037059	0.0068378	0.061642	0.016292	0	0	0.0027075	0.0068674	0.0042508	0.0039051	0.0016076	0.0035264	0.040599	0.097	0	0.0019444
247H913B27H2P6D76.25-39	0	0	0	0.011077	0	0	0	0.036985	0	0	0	0	0	0	0	0	0	0	0	0	0	0	0	0.010036	0	0	0	0	0	0	0	0.021605	0.01158	0	0	0	0	0	0	0	0	0.79511	0.11361	0	0
247H913B27H2P6D76.25-4	0.033422	0	0	0.11069	0	0	0	0	0	0	0	0	0	0	0	0	0	0.026577	0.14103	0	0	0	0	0	0	0	0	0	0	0	0	0.050894	0	0	0	0	0	0	0.032942	0	0	0.60445	0	0	0
247H913B27H2P6D76.25-40	0.0046441	0.023586	0.023521	0.29293	0.046463	0.010332	0.017926	0.1353	0.0071615	0	0.0076388	0	0.0045197	0.0024529	0.0028851	0	0.018261	0.024306	0.024661	0.00079525	0.0055112	0.002791	0.024177	0.033559	0	0.027628	0.00061301	0.0019984	0.0026871	0.0017566	0.0066023	0.055341	0.027493	0.0023493	0.0054594	0.034292	0.017385	0.0037655	0.007561	0.0054262	0.0079985	0.011998	0.064396	0	0.0018297
247H913B27H2P6D76.25-41	0	0.079264	0	0.1374	0.01424	0	0.0056097	0.066128	0.0037555	0	0	0	0	0.0049719	0	0	0.0065323	0	0	0.0048613	0	0	0.010146	0.0063367	0.0058918	0	0.0066263	0	0	0.020534	0.017877	0.074378	0.0095512	0	0	0.025357	0	0	0	0	0	0.29448	0.20606	0	0
247H913B27H2P6D76.25-42	0.044653	0.0061708	0	0.20567	0.033237	0.0052105	0.013667	0.090278	0.0090928	0	0.0021986	0	0.0018892	0.003837	0.00264	0	0.0094634	0.026327	0.055969	0.0034864	0.014183	0.016249	0.082334	0.0065697	0.0047568	0.014174	0	0	0.0092569	0.0039993	0	0.086644	0.01517	0.0019749	0.011097	0.013903	0.027698	0.016124	0.005182	0.0089568	0.010841	0.084979	0.049429	0	0.0026886
247H913B27H2P6D76.25-43	0	0	0	0	0	0	0	0.039124	0	0	0	0	0	0	0	0	0	0	0	0	0	0	0	0	0	0	0	0	0	0	0	0	0	0	0	0	0	0	0	0	0	0.3866	0.57428	0	0
247H913B27H2P6D76.25-44	0	0.067965	0	0.081907	0	0	0.060984	0.14578	0.093575	0	0	0	0	0.038905	0	0	0	0	0.048169	0	0	0	0	0	0	0	0	0	0	0	0	0	0	0	0	0	0	0	0	0.077325	0.14667	0.09225	0.14647	0	0
247H913B27H2P6D76.25-45	0	0	0	0	0	0	0	0	0	0	0	0	0	0	0	0	0	0	0	0	0	0	0	0	0	0	0	0	0	0	0	1	0	0	0	0	0	0	0	0	0	0	0	0	0
247H913B27H2P6D76.25-46	0.042994	0.0097608	0	0.12447	0.038551	0.018422	0	0.13546	0	0	0	0	0.0082297	0	0.01427	0	0.011491	0.07905	0.068026	0	0	0.006282	0.075921	0	0	0	0	0	0	0.011264	0	0.098995	0	0	0	0	0.021432	0.040834	0.02992	0.039455	0.021206	0.048055	0.043618	0	0.012295
247H913B27H2P6D76.25-47	0	0	0	0	0	0	0	0	0	0	0	0	0	0	0	0	0	0	0	0	0	0	0	0	0	0	0	0	0	0	0	0	0	0	0	0	0	0	0	0	0	0.76461	0.23539	0	0
247H913B27H2P6D76.25-48	NaN	NaN	NaN	NaN	NaN	NaN	NaN	NaN	NaN	NaN	NaN	NaN	NaN	NaN	NaN	NaN	NaN	NaN	NaN	NaN	NaN	NaN	NaN	NaN	NaN	NaN	NaN	NaN	NaN	NaN	NaN	NaN	NaN	NaN	NaN	NaN	NaN	NaN	NaN	NaN	NaN	NaN	NaN	NaN	NaN
247H913B27H2P6D76.25-49	0	0	0	0	0	0	0	0	0	0	0	0	0	0	0	0	0	0	0	0	0	0	0	0	0	0	0	0	0	0	0	0	0	0	0	0	0	0	0	0	0	0	1	0	0
247H913B27H2P6D76.25-5	NaN	NaN	NaN	NaN	NaN	NaN	NaN	NaN	NaN	NaN	NaN	NaN	NaN	NaN	NaN	NaN	NaN	NaN	NaN	NaN	NaN	NaN	NaN	NaN	NaN	NaN	NaN	NaN	NaN	NaN	NaN	NaN	NaN	NaN	NaN	NaN	NaN	NaN	NaN	NaN	NaN	NaN	NaN	NaN	NaN
247H913B27H2P6D76.25-50	0	0	0	0.26771	0	0	0	0	0	0	0	0	0	0	0	0	0	0	0.1301	0	0	0	0	0	0	0	0	0	0	0	0	0	0	0	0	0	0	0	0	0	0.080292	0.38661	0.13529	0	0
247H913B27H2P6D76.25-51	0	0	0	0	0	0	0	0.049389	0	0	0	0	0	0	0	0	0	0	0	0	0	0	0	0	0	0	0	0	0	0	0	0.12204	0.055316	0	0	0	0	0	0	0	0	0.5689	0.20436	0	0
247H913B27H2P6D76.25-52	0	0	0	0.27989	0.034225	0	0	0.08984	0	0	0	0	0	0	0	0	0	0.04574	0	0	0	0	0.02505	0	0	0	0	0	0	0.038223	0	0	0	0	0	0	0	0.030342	0	0	0	0.45669	0	0	0
247H913B27H2P6D76.25-53	0.0063339	0.0039218	0.0022745	0.14298	0.016951	0.0022696	0.01232	0.084004	0.0098557	0	0.0030796	0	0.0010188	0.011228	0.0024917	0	0.0038481	0.0057938	0.014203	0.00074508	0.0066476	0.0083262	0.048197	0.012352	0.0042216	0.00394	0	0.0014002	0.019649	0.01543	0.00093576	0.092534	0.028381	0.0045784	0.00096938	0.0081277	0.015876	0.0062684	0.00067074	0.0017384	0.003002	0.32298	0.068679	0	0.0017766
247H913B27H2P6D76.25-54	0	0.18109	0.024452	0.14116	0	0	0	0.044294	0.01076	0	0	0	0	0	0	0	0.00952	0.037375	0.0099867	0.012099	0	0	0.0097766	0	0	0.011536	0	0	0	0.0080184	0.018777	0.11849	0.050143	0	0.010037	0	0.016086	0	0.018	0	0.014395	0.10743	0.14657	0	0
247H913B27H2P6D76.25-55	0	0	0	0	0	0	0	0	0	0	0	0	0	0	0	0	0	0	0	0	0	0	0	0	0	0	0	0	0	0	0	0	0	0	0	0	0	0	0	0	0	0.67252	0.32748	0	0
247H913B27H2P6D76.25-56	0.034598	0.0093506	0	0.11634	0.011837	0.012742	0	0.073198	0	0	0.013288	0	0	0	0	0	0.018122	0.091796	0.078097	0	0.024554	0	0.14035	0	0	0	0	0	0	0.0087255	0	0.07336	0.032169	0	0	0	0	0	0.043686	0	0.020453	0.1898	0.0075424	0	0
247H913B27H2P6D76.25-57	0.021323	0.010155	0	0.082041	0.028474	0.03715	0.048311	0.06135	0.011808	0	0	0	0.0021564	0.020729	0.0049913	0	0.0098026	0.047725	0.045106	0	0.0055502	0.018508	0.01146	0.0043809	0.01426	0.0024197	0.0023947	0	0.047914	0.018769	0.0070325	0.11916	0.043924	0.00297	0	0.038135	0.0401	0.013991	0.013392	0.013796	0.025402	0.031874	0.093448	0	0
247H913B27H2P6D76.25-58	NaN	NaN	NaN	NaN	NaN	NaN	NaN	NaN	NaN	NaN	NaN	NaN	NaN	NaN	NaN	NaN	NaN	NaN	NaN	NaN	NaN	NaN	NaN	NaN	NaN	NaN	NaN	NaN	NaN	NaN	NaN	NaN	NaN	NaN	NaN	NaN	NaN	NaN	NaN	NaN	NaN	NaN	NaN	NaN	NaN
247H913B27H2P6D76.25-59	NaN	NaN	NaN	NaN	NaN	NaN	NaN	NaN	NaN	NaN	NaN	NaN	NaN	NaN	NaN	NaN	NaN	NaN	NaN	NaN	NaN	NaN	NaN	NaN	NaN	NaN	NaN	NaN	NaN	NaN	NaN	NaN	NaN	NaN	NaN	NaN	NaN	NaN	NaN	NaN	NaN	NaN	NaN	NaN	NaN
247H913B27H2P6D76.25-6	0.012506	0.017654	0	0.4007	0.042063	0.025532	0.040669	0.070391	0.010868	0	0	0	0	0	0	0	0.017866	0.06737	0.051731	0	0	0	0.068731	0.01345	0	0	0	0	0.01557	0	0	0.04932	0.01139	0	0	0	0	0	0	0	0.018752	0.065434	0	0	0
247H913B27H2P6D76.25-60	0	0.02031	0.0067617	0.29285	0.042612	0.010358	0.01239	0.029807	0.0051329	0	0.0070587	0	0.0048392	0.0039644	0.0060678	0	0.022137	0.024754	0.055587	0.012335	0.0053026	0.0057639	0.016986	0.0022767	0	0	0	0	0.00243	0.033497	0.012166	0.084738	0.0078397	0.0039641	0	0.0074253	0.0076908	0	0.0032597	0.0065676	0.029298	0.10682	0.089965	0.015314	0.0017324
247H913B27H2P6D76.25-61	0	0	0	0	0	0	0	0	0	0	0	0	0	0	0	0	0	0	0	0	0	0	0	0	0	0	0	0	0	0	0	0	0	0	0	0	0	0	0	0	0	0.87296	0.12704	0	0
247H913B27H2P6D76.25-62	0	0.013976	0.023593	0.36561	0.04277	0.012134	0.017306	0.19643	0	0	0	0	0	0	0	0	0.016225	0.03286	0.029557	0	0.0021121	0.010166	0.017919	0.0073612	0	0.01001	0	0	0.0037952	0	0	0.043946	0.019472	0	0	0	0	0.0073399	0.010143	0.013595	0.0065827	0.040081	0.057014	0	0
247H913B27H2P6D76.25-63	0	0	0	0	0	0	0	0	0	0	0	0	0	0	0	0	0	0	0	0	0	0	0	0	0	0	0	0	0	0	0	0	0	0	0	0	0	0	0	0	0	0	1	0	0
247H913B27H2P6D76.25-64	0	0.0076387	0.016506	0.4454	0.016215	0.0054747	0.012014	0.1756	0.0037633	0	0	0	0	0	0	0	0.0089075	0.050988	0.035293	0	0.0019485	0.006628	0.015669	0.006377	0	0.0041895	0	0.0031688	0.007549	0	0.013993	0.026074	0.019354	0	0	0	0	0.0051156	0.016386	0	0.010237	0.031225	0.054289	0	0
247H913B27H2P6D76.25-65	NaN	NaN	NaN	NaN	NaN	NaN	NaN	NaN	NaN	NaN	NaN	NaN	NaN	NaN	NaN	NaN	NaN	NaN	NaN	NaN	NaN	NaN	NaN	NaN	NaN	NaN	NaN	NaN	NaN	NaN	NaN	NaN	NaN	NaN	NaN	NaN	NaN	NaN	NaN	NaN	NaN	NaN	NaN	NaN	NaN
247H913B27H2P6D76.25-66	0	0	0	0.17103	0.029556	0	0	0.044697	0	0	0	0	0	0	0	0	0	0.024121	0.12018	0	0.038788	0	0.066662	0	0	0	0	0	0	0	0	0.092002	0	0	0	0	0	0	0.026383	0	0	0.38658	0	0	0
247H913B27H2P6D76.25-67	0.00082594	0.028062	0.013448	0.20169	0.037402	0.011399	0.0028656	0.071024	0.0055801	0	0.0020773	0	0.003425	0.0161	0.0068688	0	0.013592	0.0086409	0.026183	0	0.00092098	0	0.0047555	0.015674	0	0.0033146	0.0037383	0.0010179	0.0065758	0.032409	0.015776	0.095528	0.035239	0	0.0010602	0.016734	0.0171	0.0049635	0.0052136	0.0041514	0.0020185	0.13952	0.14195	0.0031552	0
247H913B27H2P6D76.25-68	NaN	NaN	NaN	NaN	NaN	NaN	NaN	NaN	NaN	NaN	NaN	NaN	NaN	NaN	NaN	NaN	NaN	NaN	NaN	NaN	NaN	NaN	NaN	NaN	NaN	NaN	NaN	NaN	NaN	NaN	NaN	NaN	NaN	NaN	NaN	NaN	NaN	NaN	NaN	NaN	NaN	NaN	NaN	NaN	NaN
247H913B27H2P6D76.25-69	0	0	0	0	0	0	0	0	0	0	0	0	0	0	0	0	0	0	0	0	0	0	0	0	0	0	0	0	0	0	0	0	0	0	0	0	0	0	0	0	0	0.63132	0.36868	0	0
247H913B27H2P6D76.25-7	0	0	0	0	0	0	0	0	0	0	0	0	0	0	0	0	0	0	0	0	0	0	0	0	0	0	0	0	0	0	0	0	0	0	0	0	0	0	0	0	0	0.47604	0.52396	0	0
247H913B27H2P6D76.25-70	0.014085	0.0035601	0	0.1179	0.011502	0.019051	0.0050898	0.054132	0.015578	0	0.013312	0	0	0	0	0	0.020968	0.048027	0.085501	0	0.00425	0.023185	0.12032	0	0.0044571	0	0	0	0.043774	0.0096952	0.0044235	0.14559	0.043848	0.0064834	0	0.031467	0.05301	0.01122	0.034817	0	0.020717	0.014393	0.019652	0	0
247H913B27H2P6D76.25-71	0	0	0	0	0	0	0	0	0	0	0	0	0	0	0	0	0	0	0	0	0	0	0	0	0	0	0	0	0	0	0	0.093943	0	0	0	0	0	0	0	0	0	0.55359	0.35247	0	0
247H913B27H2P6D76.25-72	0	0	0	0	0.16763	0	0	0	0	0	0	0	0	0	0	0	0	0	0	0	0	0	0	0	0	0	0	0	0	0	0	0.21978	0	0.12688	0	0	0	0	0	0	0.080909	0.40479	0	0	0
247H913B27H2P6D76.25-73	NaN	NaN	NaN	NaN	NaN	NaN	NaN	NaN	NaN	NaN	NaN	NaN	NaN	NaN	NaN	NaN	NaN	NaN	NaN	NaN	NaN	NaN	NaN	NaN	NaN	NaN	NaN	NaN	NaN	NaN	NaN	NaN	NaN	NaN	NaN	NaN	NaN	NaN	NaN	NaN	NaN	NaN	NaN	NaN	NaN
247H913B27H2P6D76.25-74	0	0	0	0.28206	0.069978	0.024184	0.01905	0.025034	0	0	0	0	0	0.010758	0	0	0	0.0086013	0.14601	0	0	0	0	0	0	0	0	0	0	0.020447	0	0.044935	0	0	0	0.013424	0	0.029139	0.0091505	0.01446	0.014411	0.22217	0.046194	0	0
247H913B27H2P6D76.25-75	0	0	0	0.022341	0	0	0	0	0	0	0	0	0	0	0	0	0	0	0	0	0	0	0	0	0	0	0	0	0	0	0	0	0	0	0	0	0	0	0	0	0	0.485	0.49265	0	0
247H913B27H2P6D76.25-76	NaN	NaN	NaN	NaN	NaN	NaN	NaN	NaN	NaN	NaN	NaN	NaN	NaN	NaN	NaN	NaN	NaN	NaN	NaN	NaN	NaN	NaN	NaN	NaN	NaN	NaN	NaN	NaN	NaN	NaN	NaN	NaN	NaN	NaN	NaN	NaN	NaN	NaN	NaN	NaN	NaN	NaN	NaN	NaN	NaN
247H913B27H2P6D76.25-77	0	0	0	0	0	0	0	0.014859	0	0	0	0	0	0	0	0	0	0	0	0	0	0	0	0	0	0	0	0	0	0	0	0.060517	0	0	0	0	0	0	0	0	0	0.8233	0.10133	0	0
247H913B27H2P6D76.25-78	0	0.26318	0.026855	0.084733	0.046213	0.010326	0.016005	0.12644	0.0048612	0	0	0	0	0	0	0	0.01171	0.033963	0.047852	0	0	0.00566	0	0	0	0	0	0.010369	0	0	0.012186	0.050188	0	0	0	0.014077	0	0	0	0.0079332	0.082025	0.065608	0.079817	0	0
247H913B27H2P6D76.25-79	0	0	0	0	0	0	0	0.11741	0	0	0	0	0	0	0	0	0	0	0	0	0	0	0	0	0	0	0	0	0	0	0	0	0	0	0	0	0	0	0	0	0	0.51767	0.36492	0	0
247H913B27H2P6D76.25-8	0.04129	0.0063887	0.011331	0.15867	0.01547	0.0027088	0.018664	0.1581	0.0034276	0	0	0	0.010721	0.0020454	0.0045761	0	0.015843	0.049752	0.027984	0.0049162	0.02014	0.0026448	0.034843	0.017317	0	0.028568	0	0	0.0034142	0	0	0.11362	0.0034285	0	0	0	0	0.014598	0.0057516	0.010883	0.01355	0.11586	0.079457	0	0.0040373
247H913B27H2P6D76.25-80	0.074581	0.019104	0	0.1121	0.01906	0.0074394	0.029786	0.11927	0.0089373	0	0.0071427	0	0	0	0	0	0.0079386	0.048069	0.080578	0	0.0048876	0.052313	0	0	0	0	0	0	0.031666	0	0.016426	0.093493	0	0.0092165	0	0.0074593	0	0.0055891	0.028496	0.010676	0.075012	0.034029	0.089661	0	0.0070742
247H913B27H2P6D76.25-81	0	0	0	0	0	0	0	0	0	0	0	0	0	0	0	0	0	0	0	0	0	0	0	0	0	0	0	0	0	0	0	0	0	0	0	0	0	0	0	0	0	0.85362	0.14638	0	0
247H913B27H2P6D76.25-82	0	0	0	0.15108	0	0	0	0.025308	0	0	0	0	0	0	0	0	0	0	0.030207	0	0	0	0.052497	0	0	0	0	0	0	0	0	0.084785	0	0	0	0	0	0.025498	0	0	0	0.63063	0	0	0
247H913B27H2P6D76.25-83	NaN	NaN	NaN	NaN	NaN	NaN	NaN	NaN	NaN	NaN	NaN	NaN	NaN	NaN	NaN	NaN	NaN	NaN	NaN	NaN	NaN	NaN	NaN	NaN	NaN	NaN	NaN	NaN	NaN	NaN	NaN	NaN	NaN	NaN	NaN	NaN	NaN	NaN	NaN	NaN	NaN	NaN	NaN	NaN	NaN
247H913B27H2P6D76.25-84	0	0.02636	0.046187	0.27516	0.028042	0.015408	0.0060514	0.16958	0	0	0	0	0	0.014547	0	0	0.0054155	0.013184	0.024527	0	0	0.0049325	0.0091019	0.02925	0	0	0	0	0	0.0041808	0.010149	0.021935	0.097462	0	0	0	0	0.013256	0.020629	0.0096713	0	0.10545	0.049517	0	0
247H913B27H2P6D76.25-85	0	0	0	0	0	0	0	0	0	0	0	0	0	0	0	0	0	0	0	0	0	0	0	0	0	0	0	0	0	0	0	0	0	0	0	0	0	0	0	0	0	0.558	0.442	0	0
247H913B27H2P6D76.25-86	0.028876	0.032785	0.021823	0.18881	0.025307	0.0066243	0.013144	0.18731	0.0031061	0	0.0017221	0	0.0086513	0.0090213	0.0028818	0	0.031205	0.036324	0.026921	0	0.0085567	0.0055199	0.032527	0.037893	0	0.017318	0	0	0.0052781	0.0011096	0.00098387	0.071894	0.0193	0	0.0011292	0.010518	0.013396	0.0092228	0.0045989	0.012651	0.019754	0.033164	0.068671	0	0.0020017
247H913B27H2P6D76.25-87	0	0	0	0	0	0	0	0	0	0	0	0	0	0	0	0	0	0	0	0	0	0	0	0	0	0	0	0	0	0	0	0.016001	0	0	0	0	0	0	0	0	0	0.75761	0.22639	0	0
247H913B27H2P6D76.25-88	0	0	0	0.16545	0.17406	0.12274	0	0	0	0	0	0	0	0	0	0	0	0	0	0	0	0	0	0	0	0	0	0	0	0	0	0.12026	0.26461	0	0	0	0	0	0	0.15288	0	0	0	0	0
247H913B27H2P6D76.25-89	NaN	NaN	NaN	NaN	NaN	NaN	NaN	NaN	NaN	NaN	NaN	NaN	NaN	NaN	NaN	NaN	NaN	NaN	NaN	NaN	NaN	NaN	NaN	NaN	NaN	NaN	NaN	NaN	NaN	NaN	NaN	NaN	NaN	NaN	NaN	NaN	NaN	NaN	NaN	NaN	NaN	NaN	NaN	NaN	NaN
247H913B27H2P6D76.25-9	0	0	0	0	0	0	0	0	0	0	0	0	0	0	0	0	0	0	0	0	0	0	0	0	0	0	0	0	0	0	0	0	0	0	0	0	0	0	0	0	0	0.56042	0.43958	0	0
247H913B27H2P6D76.25-90	0	0	0.040934	0.10745	0.017895	0.016971	0.023794	0.091959	0	0	0	0	0	0	0	0	0.020891	0.044368	0	0	0	0.017542	0.027282	0.051101	0	0	0	0	0	0	0	0.021981	0.026994	0.018405	0	0	0	0	0.014964	0	0.014473	0.44299	0	0	0
247H913B27H2P6D76.25-91	0	0	0	0	0	0	0	0	0	0	0	0	0	0	0	0	0	0	0	0	0	0	0	0	0	0	0	0	0	0	0	0	0	0	0	0	0	0	0	0	0	0	1	0	0
247H913B27H2P6D76.25-92	0	0	0	0	1	0	0	0	0	0	0	0	0	0	0	0	0	0	0	0	0	0	0	0	0	0	0	0	0	0	0	0	0	0	0	0	0	0	0	0	0	0	0	0	0
247H913B27H2P6D76.25-93	0	0.24243	0	0	0	0	0	0	0	0	0	0	0	0	0	0	0	0	0	0	0	0	0	0	0	0	0	0	0	0	0	0	0	0	0	0	0	0	0	0	0	0.2566	0.50097	0	0
247H913B27H2P6D76.25-94	0	0.022297	0.022986	0.16866	0.047907	0	0	0.10179	0	0	0	0	0	0	0	0	0	0.032268	0	0	0.033488	0	0	0	0	0	0	0	0.026752	0.066896	0	0	0	0	0	0.13018	0	0.07356	0.032272	0	0.022946	0.097704	0.12028	0	0
247H913B27H2P6D76.25-95	0	0	0	0	0	0	0	0	0	0	0	0	0	0	0	0	0	0	0	0	0	0	0	0	0	0	0	0	0	0	0	0	0	0	0	0	0	0	0	0	0	0.61253	0.38747	0	0
247H913B27H2P6D76.25-96	NaN	NaN	NaN	NaN	NaN	NaN	NaN	NaN	NaN	NaN	NaN	NaN	NaN	NaN	NaN	NaN	NaN	NaN	NaN	NaN	NaN	NaN	NaN	NaN	NaN	NaN	NaN	NaN	NaN	NaN	NaN	NaN	NaN	NaN	NaN	NaN	NaN	NaN	NaN	NaN	NaN	NaN	NaN	NaN	NaN
247H913B27H2P6D76.25-97	0	0.0024881	0	0.048153	0.0054039	0	0	0.0046956	0	0	0	0	0	0.0022846	0	0	0	0	0	0	0	0.0016278	0.023898	0.003108	0	0	0.0019433	0.0024367	0	0.001875	0	0.019143	0.0117	0	0	0	0	0	0	0	0	0.54694	0.3243	0	0
247H913B27H2P6D76.25-98	0	0	0	0.32306	0.015358	0	0	0.080599	0	0	0	0	0	0	0	0	0.021668	0.020456	0	0	0	0	0	0	0	0	0	0	0	0	0	0.023135	0	0	0	0	0	0.035452	0	0	0	0.48027	0	0	0
247H913B27H2P6D76.25-99	0	0	0	0	0	0	0	0	0	0	0	0	0	0	0	0	0	0	0	0	0	0	0	0	0	0	0	0	0	0	0	0.049884	0	0	0	0	0	0	0	0	0	0.65157	0.29854	0	0
247H913B27H2P6D76.25	0.512902	1.42255	0.327627	8.96193	3.0477	0.454181	0.8184	4.34015	0.296826	0	0.0868481	0	0.0605249	0.342892	0.0948052	0	0.447552	1.26872	2.40494	0.145239	0.336735	0.269647	1.64722	0.420906	0.0566572	0.185376	0.0269427	0.0258547	0.544152	0.409294	0.23867	6.18268	1.07708	0.415717	0.0553317	0.592435	0.488884	0.499408	1.5473	0.454084	1.11955	24.4336	13.8428	0.0384392	0.0573894
24H913B20H3P4D49.75-1	0	0	0	0.18193	0	0	0.021149	0.01771	0	0	0	0	0	0	0	0	0	0	0	0	0	0	0.080553	0.014921	0	0	0	0.022196	0	0	0	0.048467	0.017972	0	0	0	0	0	0	0	0	0.55689	0.038214	0	0
24H913B20H3P4D49.75-10	NaN	NaN	NaN	NaN	NaN	NaN	NaN	NaN	NaN	NaN	NaN	NaN	NaN	NaN	NaN	NaN	NaN	NaN	NaN	NaN	NaN	NaN	NaN	NaN	NaN	NaN	NaN	NaN	NaN	NaN	NaN	NaN	NaN	NaN	NaN	NaN	NaN	NaN	NaN	NaN	NaN	NaN	NaN	NaN	NaN
24H913B20H3P4D49.75-11	0.019544	0.074559	0.032226	0.24184	0.03913	0.01387	0.0031332	0.064949	0.012666	0	0.004637	0	0.012533	0	0	0	0.0086106	0.027671	0.14804	0.010788	0.0087346	0	0	0	0	0.0081255	0	0	0.0084841	0	0	0.0087659	0	0	0	0.0092083	0.011536	0.011029	0.052736	0.037588	0.080085	0.0034544	0.046051	0	0
24H913B20H3P4D49.75-12	0	0	0	0.033056	0	0	0	0	0	0	0	0	0	0	0	0	0	0	0	0	0	0	0	0	0	0	0	0	0	0	0	0.033869	0	0	0	0	0	0	0	0	0	0.66032	0.27275	0	0
24H913B20H3P4D49.75-13	NaN	NaN	NaN	NaN	NaN	NaN	NaN	NaN	NaN	NaN	NaN	NaN	NaN	NaN	NaN	NaN	NaN	NaN	NaN	NaN	NaN	NaN	NaN	NaN	NaN	NaN	NaN	NaN	NaN	NaN	NaN	NaN	NaN	NaN	NaN	NaN	NaN	NaN	NaN	NaN	NaN	NaN	NaN	NaN	NaN
24H913B20H3P4D49.75-14	0	0	0.006844	0.0096679	0	0	0	0.040268	0	0	0	0	0	0	0	0	0	0	0	0	0	0	0	0	0	0	0	0	0	0	0	0.023741	0	0	0	0	0	0	0	0	0	0.39136	0.52812	0	0
24H913B20H3P4D49.75-15	0	0	0	0.16235	0	0	0.029981	0.03863	0	0	0	0	0	0	0	0	0	0	0	0	0	0	0.37774	0	0.027186	0	0	0	0	0	0	0.23862	0.053615	0.021506	0	0.050372	0	0	0	0	0	0	0	0	0
24H913B20H3P4D49.75-16	0	0	0	0	0	0	0	0	0	0	0	0	0	0	0	0	0	0	0	0	0	0	0	0	0	0	0	0	0	0	0	0	0	0	0	0	0	0	0	0	0	0.68722	0.31278	0	0
24H913B20H3P4D49.75-17	0.027201	0.012296	0.018528	0.27052	0.04161	0.014511	0.019199	0.15109	0.0071942	0	0.0053492	0	0.006073	0.0040301	0.0017008	0	0.029133	0.040039	0.044293	0.00091316	0.011615	0.0097387	0.018279	0.014774	0	0.018236	0.000484	0	0.0075188	0.0010483	0.0031126	0.043646	0.0063819	0.00053105	0.0026108	0.01167	0.012403	0.0081968	0.0070172	0.0085244	0.01904	0.017239	0.081737	0	0.0025163
24H913B20H3P4D49.75-18	NaN	NaN	NaN	NaN	NaN	NaN	NaN	NaN	NaN	NaN	NaN	NaN	NaN	NaN	NaN	NaN	NaN	NaN	NaN	NaN	NaN	NaN	NaN	NaN	NaN	NaN	NaN	NaN	NaN	NaN	NaN	NaN	NaN	NaN	NaN	NaN	NaN	NaN	NaN	NaN	NaN	NaN	NaN	NaN	NaN
24H913B20H3P4D49.75-2	0	0	0	0	0	0	0	0.0096691	0	0	0	0	0	0	0	0	0	0	0	0	0	0	0	0.027579	0	0	0	0	0	0	0	0.014805	0	0	0	0	0	0	0	0	0	0.58663	0.36132	0	0
24H913B20H3P4D49.75-3	0	0	0	0	0	0	0	0	0	0	0	0	0	0	1	0	0	0	0	0	0	0	0	0	0	0	0	0	0	0	0	0	0	0	0	0	0	0	0	0	0	0	0	0	0
24H913B20H3P4D49.75-4	0	0	0	0.025525	0.0041939	0	0.0086165	0.018906	0	0	0.0035286	0	0	0	0	0	0	0	0.0046031	0	0	0	0.022066	0.020288	0.0046148	0.0047166	0	0	0.0056455	0.0081222	0	0.092808	0.021319	0	0	0.0038025	0	0	0	0	0	0.591	0.16024	0	0
24H913B20H3P4D49.75-5	NaN	NaN	NaN	NaN	NaN	NaN	NaN	NaN	NaN	NaN	NaN	NaN	NaN	NaN	NaN	NaN	NaN	NaN	NaN	NaN	NaN	NaN	NaN	NaN	NaN	NaN	NaN	NaN	NaN	NaN	NaN	NaN	NaN	NaN	NaN	NaN	NaN	NaN	NaN	NaN	NaN	NaN	NaN	NaN	NaN
24H913B20H3P4D49.75-6	NaN	NaN	NaN	NaN	NaN	NaN	NaN	NaN	NaN	NaN	NaN	NaN	NaN	NaN	NaN	NaN	NaN	NaN	NaN	NaN	NaN	NaN	NaN	NaN	NaN	NaN	NaN	NaN	NaN	NaN	NaN	NaN	NaN	NaN	NaN	NaN	NaN	NaN	NaN	NaN	NaN	NaN	NaN	NaN	NaN
24H913B20H3P4D49.75-7	NaN	NaN	NaN	NaN	NaN	NaN	NaN	NaN	NaN	NaN	NaN	NaN	NaN	NaN	NaN	NaN	NaN	NaN	NaN	NaN	NaN	NaN	NaN	NaN	NaN	NaN	NaN	NaN	NaN	NaN	NaN	NaN	NaN	NaN	NaN	NaN	NaN	NaN	NaN	NaN	NaN	NaN	NaN	NaN	NaN
24H913B20H3P4D49.75-8	0	0	0	0	0.15133	0	0	0	0	0	0	0	0	0	0	0	0	0	0	0	0	0	0	0	0	0	0	0	0	0	0	0	0	0	0	0	0	0	0	0	0	0.84867	0	0	0
24H913B20H3P4D49.75-9	0	0	0	0.051385	0	0	0	0	0	0	0	0	0	0	0	0	0	0	0	0	0	0	0.046721	0.10146	0	0	0	0	0	0	0	0.050789	0	0	0	0	0	0	0	0	0	0.74965	0	0	0
24H913B20H3P4D49.75	0.046745	0.086855	0.057598	0.976274	0.236264	0.028381	0.0820787	0.341222	0.0198602	0	0.0135148	0	0.018606	0.0040301	1.0017	0	0.0377436	0.06771	0.196936	0.0117012	0.0203496	0.0097387	0.545359	0.179022	0.0318008	0.0310781	0.000484	0.022196	0.0216484	0.0091705	0.0031126	0.555511	0.0992879	0.0220371	0.0026108	0.0750528	0.023939	0.0192258	0.0597532	0.0461124	0.099125	5.09243	1.80121	0	0.0025163
24H913B20H3P9R49.75-1	NaN	NaN	NaN	NaN	NaN	NaN	NaN	NaN	NaN	NaN	NaN	NaN	NaN	NaN	NaN	NaN	NaN	NaN	NaN	NaN	NaN	NaN	NaN	NaN	NaN	NaN	NaN	NaN	NaN	NaN	NaN	NaN	NaN	NaN	NaN	NaN	NaN	NaN	NaN	NaN	NaN	NaN	NaN	NaN	NaN
24H913B20H3P9R49.75-10	NaN	NaN	NaN	NaN	NaN	NaN	NaN	NaN	NaN	NaN	NaN	NaN	NaN	NaN	NaN	NaN	NaN	NaN	NaN	NaN	NaN	NaN	NaN	NaN	NaN	NaN	NaN	NaN	NaN	NaN	NaN	NaN	NaN	NaN	NaN	NaN	NaN	NaN	NaN	NaN	NaN	NaN	NaN	NaN	NaN
24H913B20H3P9R49.75-11	NaN	NaN	NaN	NaN	NaN	NaN	NaN	NaN	NaN	NaN	NaN	NaN	NaN	NaN	NaN	NaN	NaN	NaN	NaN	NaN	NaN	NaN	NaN	NaN	NaN	NaN	NaN	NaN	NaN	NaN	NaN	NaN	NaN	NaN	NaN	NaN	NaN	NaN	NaN	NaN	NaN	NaN	NaN	NaN	NaN
24H913B20H3P9R49.75-12	NaN	NaN	NaN	NaN	NaN	NaN	NaN	NaN	NaN	NaN	NaN	NaN	NaN	NaN	NaN	NaN	NaN	NaN	NaN	NaN	NaN	NaN	NaN	NaN	NaN	NaN	NaN	NaN	NaN	NaN	NaN	NaN	NaN	NaN	NaN	NaN	NaN	NaN	NaN	NaN	NaN	NaN	NaN	NaN	NaN
24H913B20H3P9R49.75-13	0	0	0	0.44557	0	0	0	0	0	0	0	0	0	0	0	0	0	0	0.55443	0	0	0	0	0	0	0	0	0	0	0	0	0	0	0	0	0	0	0	0	0	0	0	0	0	0
24H913B20H3P9R49.75-14	NaN	NaN	NaN	NaN	NaN	NaN	NaN	NaN	NaN	NaN	NaN	NaN	NaN	NaN	NaN	NaN	NaN	NaN	NaN	NaN	NaN	NaN	NaN	NaN	NaN	NaN	NaN	NaN	NaN	NaN	NaN	NaN	NaN	NaN	NaN	NaN	NaN	NaN	NaN	NaN	NaN	NaN	NaN	NaN	NaN
24H913B20H3P9R49.75-15	0	0	0	0.084502	0.076604	0	0	0.072742	0	0	0	0	0.17626	0	0	0	0	0.080145	0.12329	0	0	0	0	0	0	0	0	0	0	0	0	0.093715	0	0	0	0	0	0	0	0.084736	0.10768	0	0.10033	0	0
24H913B20H3P9R49.75-16	0.0024929	0.0024511	0.0037379	0.17282	0.019446	0.0013448	0.016388	0.089594	0.0086825	0	0.0031671	0	0.0025492	0.010094	0.0038371	0	0.0061194	0.0060807	0.011922	0	0.0020955	0.0024823	0.033716	0.017409	0.0016726	0.0055679	0.0010031	0.0012797	0.013146	0.015587	0	0.067534	0.029025	0.0016714	0.00099466	0.0027764	0.0018365	0.0038623	0.00093471	0.0012015	0.0040476	0.36243	0.067647	0	0.0013509
24H913B20H3P9R49.75-17	0	0	0	0.49804	0	0	0	0	0	0	0	0	0	0	0	0	0	0.50196	0	0	0	0	0	0	0	0	0	0	0	0	0	0	0	0	0	0	0	0	0	0	0	0	0	0	0
24H913B20H3P9R49.75-18	NaN	NaN	NaN	NaN	NaN	NaN	NaN	NaN	NaN	NaN	NaN	NaN	NaN	NaN	NaN	NaN	NaN	NaN	NaN	NaN	NaN	NaN	NaN	NaN	NaN	NaN	NaN	NaN	NaN	NaN	NaN	NaN	NaN	NaN	NaN	NaN	NaN	NaN	NaN	NaN	NaN	NaN	NaN	NaN	NaN
24H913B20H3P9R49.75-19	0	0	0	1	0	0	0	0	0	0	0	0	0	0	0	0	0	0	0	0	0	0	0	0	0	0	0	0	0	0	0	0	0	0	0	0	0	0	0	0	0	0	0	0	0
24H913B20H3P9R49.75-2	NaN	NaN	NaN	NaN	NaN	NaN	NaN	NaN	NaN	NaN	NaN	NaN	NaN	NaN	NaN	NaN	NaN	NaN	NaN	NaN	NaN	NaN	NaN	NaN	NaN	NaN	NaN	NaN	NaN	NaN	NaN	NaN	NaN	NaN	NaN	NaN	NaN	NaN	NaN	NaN	NaN	NaN	NaN	NaN	NaN
24H913B20H3P9R49.75-20	0.0080193	0.0059596	0	0.10478	0.01046	0.0037971	0.006485	0.06544	0.0056353	0	0.0019784	0	0	0.012869	0.0039954	0	0.0066831	0.022083	0.031222	0.0012928	0.0039788	0.0034003	0.0382	0.0039555	0.0031654	0.0032347	0	0	0.034036	0.015778	0.00090765	0.082255	0.020571	0.0051249	0	0.0059351	0.0078783	0.0037851	0.0039986	0.0032066	0.0074567	0.3772	0.082959	0	0.0022784
24H913B20H3P9R49.75-21	0.077192	0	0	0.15025	0.051442	0.0097638	0.02107	0.045174	0	0	0	0	0	0	0	0	0	0.086475	0.20633	0	0.006202	0.020719	0.018147	0	0	0	0	0	0	0	0	0.035249	0	0	0	0	0	0.0090331	0.0374	0.0073242	0.062713	0.11681	0.038706	0	0
24H913B20H3P9R49.75-22	0	0	0	0	0	0	0	0	0	0	0	0	0	0	0	0	0	0	0	0	0	0	0	0	0	0	0	0	0	0	0	0	0	0	0	0	0	0	0	0	0	0.93613	0.063875	0	0
24H913B20H3P9R49.75-23	0.17413	0	0	0.18011	0	0	0	0	0	0	0	0	0	0	0	0	0	0.28197	0	0	0	0	0	0	0	0	0	0	0	0	0	0	0	0	0	0	0	0	0	0	0	0	0.36379	0	0
24H913B20H3P9R49.75-24	0	0	0.0051585	0.16893	0.026471	0.009061	0.01368	0.05856	0.0073518	0	0.0035986	0	0.002563	0.0052437	0	0	0.0027796	0.019447	0.044872	0	0	0.0053915	0.024228	0.0078117	0	0	0	0.0043345	0.0072179	0.0062551	0	0.067666	0.0080301	0.0063981	0	0	0	0.0090639	0.0028104	0.0031201	0.0052031	0.36879	0.10596	0	0
24H913B20H3P9R49.75-25	0	0	0	0.45499	0	0	0	0	0	0	0	0	0	0	0	0	0	0	0	0	0	0	0	0	0	0	0	0	0	0	0	0	0	0	0	0	0	0	0	0.3551	0	0	0.18991	0	0
24H913B20H3P9R49.75-26A	0	0	0	0	0	0	0	0	0	0	0	0	0	0	0	0	0	0	0	0	0	0	0	0	0	0	0	0	0	0	0	0	0	0	0	0	0	0	0	0	0	1	0	0	0
24H913B20H3P9R49.75-26B	0	0	0	0	0.26793	0	0	0	0	0	0	0	0	0	0	0	0	0	0.53971	0	0	0	0	0	0	0	0	0	0	0	0	0	0	0	0	0	0	0	0	0	0.19236	0	0	0	0
24H913B20H3P9R49.75-27	NaN	NaN	NaN	NaN	NaN	NaN	NaN	NaN	NaN	NaN	NaN	NaN	NaN	NaN	NaN	NaN	NaN	NaN	NaN	NaN	NaN	NaN	NaN	NaN	NaN	NaN	NaN	NaN	NaN	NaN	NaN	NaN	NaN	NaN	NaN	NaN	NaN	NaN	NaN	NaN	NaN	NaN	NaN	NaN	NaN
24H913B20H3P9R49.75-28	0	0.025776	0.067249	0.22237	0.063595	0.027165	0.025835	0.084629	0.0082445	0	0	0	0.0049918	0.0016306	0	0	0.025223	0.039988	0.068326	0	0.0023005	0.0070145	0.001958	0	0	0.012909	0	0.0021598	0.016597	0	0.030518	0.031342	0.0047546	0	0.0032075	0.017025	0.016721	0.0092634	0.017677	0.019494	0.025969	0.0047198	0.11135	0	0
24H913B20H3P9R49.75-29	NaN	NaN	NaN	NaN	NaN	NaN	NaN	NaN	NaN	NaN	NaN	NaN	NaN	NaN	NaN	NaN	NaN	NaN	NaN	NaN	NaN	NaN	NaN	NaN	NaN	NaN	NaN	NaN	NaN	NaN	NaN	NaN	NaN	NaN	NaN	NaN	NaN	NaN	NaN	NaN	NaN	NaN	NaN	NaN	NaN
24H913B20H3P9R49.75-3	0.046747	0.021786	0	0.013462	0.024758	0.0016212	0.042094	0.16584	0.010203	0.010277	0.0053855	0	0.017868	0	0.0038689	0.0042158	0.02219	0.1287	0.0055509	0.0091187	0.0078098	0.0012749	0.0039862	0	0	0	0.00082716	0	0.017762	0.0080791	0.017002	0.00039595	0	0.00051363	0	0	0.00040398	0.04305	0.1163	0.025649	0.028734	0.0035876	0.15341	0	0.03752
24H913B20H3P9R49.75-30	NaN	NaN	NaN	NaN	NaN	NaN	NaN	NaN	NaN	NaN	NaN	NaN	NaN	NaN	NaN	NaN	NaN	NaN	NaN	NaN	NaN	NaN	NaN	NaN	NaN	NaN	NaN	NaN	NaN	NaN	NaN	NaN	NaN	NaN	NaN	NaN	NaN	NaN	NaN	NaN	NaN	NaN	NaN	NaN	NaN
24H913B20H3P9R49.75-31	NaN	NaN	NaN	NaN	NaN	NaN	NaN	NaN	NaN	NaN	NaN	NaN	NaN	NaN	NaN	NaN	NaN	NaN	NaN	NaN	NaN	NaN	NaN	NaN	NaN	NaN	NaN	NaN	NaN	NaN	NaN	NaN	NaN	NaN	NaN	NaN	NaN	NaN	NaN	NaN	NaN	NaN	NaN	NaN	NaN
24H913B20H3P9R49.75-32	NaN	NaN	NaN	NaN	NaN	NaN	NaN	NaN	NaN	NaN	NaN	NaN	NaN	NaN	NaN	NaN	NaN	NaN	NaN	NaN	NaN	NaN	NaN	NaN	NaN	NaN	NaN	NaN	NaN	NaN	NaN	NaN	NaN	NaN	NaN	NaN	NaN	NaN	NaN	NaN	NaN	NaN	NaN	NaN	NaN
24H913B20H3P9R49.75-33	0	0	0	0	0	0	0	0	0	0	0	0	0	0	0	0	0	0	0	0	0	0	0	0	0	0	0	0	0	0	0	1	0	0	0	0	0	0	0	0	0	0	0	0	0
24H913B20H3P9R49.75-34	0.12949	0.40428	0	0.16705	0	0	0	0	0	0	0	0	0	0	0	0	0	0.29917	0	0	0	0	0	0	0	0	0	0	0	0	0	0	0	0	0	0	0	0	0	0	0	0	0	0	0
24H913B20H3P9R49.75-35	0.018786	0.011052	0.0057259	0.13524	0.021109	0.0022714	0.013497	0.099181	0.017539	0	0.0073403	0	0.00047173	0.01822	0.0080149	0	0.013115	0.01283	0.017894	0.001885	0.0068876	0.0064745	0.040109	0.021171	0.0040689	0.022323	0.001454	0	0.016618	0.024503	0.0021769	0.092564	0.034746	0.006165	0.008106	0.060996	0.057901	0.010587	0.0022053	0.002725	0.0063378	0.1127	0.054069	0	0.00094198
24H913B20H3P9R49.75-36	NaN	NaN	NaN	NaN	NaN	NaN	NaN	NaN	NaN	NaN	NaN	NaN	NaN	NaN	NaN	NaN	NaN	NaN	NaN	NaN	NaN	NaN	NaN	NaN	NaN	NaN	NaN	NaN	NaN	NaN	NaN	NaN	NaN	NaN	NaN	NaN	NaN	NaN	NaN	NaN	NaN	NaN	NaN	NaN	NaN
24H913B20H3P9R49.75-37	NaN	NaN	NaN	NaN	NaN	NaN	NaN	NaN	NaN	NaN	NaN	NaN	NaN	NaN	NaN	NaN	NaN	NaN	NaN	NaN	NaN	NaN	NaN	NaN	NaN	NaN	NaN	NaN	NaN	NaN	NaN	NaN	NaN	NaN	NaN	NaN	NaN	NaN	NaN	NaN	NaN	NaN	NaN	NaN	NaN
24H913B20H3P9R49.75-38	0	0	0	0	0	0	0	0	0	0	0	0	0	0	0	0	0	0	0	1	0	0	0	0	0	0	0	0	0	0	0	0	0	0	0	0	0	0	0	0	0	0	0	0	0
24H913B20H3P9R49.75-39	0	0	0	0	0	0	0	0	0	0	0	0	0	0	0	0	0	0	0	0	0	0	0	0	0	0	0	0	0	0	0	0	0	0	0	0	0	0	0	0	0	0.88526	0.11474	0	0
24H913B20H3P9R49.75-4	0	0	0	0	0	0	0	0	0	0	0	0	0	0	0	0	0	0	0	0	0	0	0	0	0	0	0	0	0	0	0	1	0	0	0	0	0	0	0	0	0	0	0	0	0
24H913B20H3P9R49.75-40	0	0	0	0	0	0	0	0	0	0	0	0	0	0	0	0	0	0	0	0	0	0	0	0	0	0	0	0	0	0	0	0	0	0	0	0	0	1	0	0	0	0	0	0	0
24H913B20H3P9R49.75-41	0	0	0	0.177	0	0	0	0	0	0	0	0	0	0	0	0	0	0	0	0	0	0	0	0	0	0	0	0	0	0	0	0	0	0	0	0	0	0	0	0	0	0	0.823	0	0
24H913B20H3P9R49.75-42	NaN	NaN	NaN	NaN	NaN	NaN	NaN	NaN	NaN	NaN	NaN	NaN	NaN	NaN	NaN	NaN	NaN	NaN	NaN	NaN	NaN	NaN	NaN	NaN	NaN	NaN	NaN	NaN	NaN	NaN	NaN	NaN	NaN	NaN	NaN	NaN	NaN	NaN	NaN	NaN	NaN	NaN	NaN	NaN	NaN
24H913B20H3P9R49.75-43	0	0.027572	0.0098635	0.18588	0.012795	0.0027521	0.011247	0.083208	0.018313	0	0.010878	0	0	0.0087542	0	0	0.0049167	0.013036	0.040468	0.0024547	0.0021144	0.0082468	0.0075976	0.0032913	0.006218	0	0	0	0.0045816	0.032512	0.0099141	0.060169	0.020568	0.004603	0	0.024407	0.011839	0.0017629	0.0088416	0.008539	0.079912	0.1212	0.12901	0.022539	0
24H913B20H3P9R49.75-44	NaN	NaN	NaN	NaN	NaN	NaN	NaN	NaN	NaN	NaN	NaN	NaN	NaN	NaN	NaN	NaN	NaN	NaN	NaN	NaN	NaN	NaN	NaN	NaN	NaN	NaN	NaN	NaN	NaN	NaN	NaN	NaN	NaN	NaN	NaN	NaN	NaN	NaN	NaN	NaN	NaN	NaN	NaN	NaN	NaN
24H913B20H3P9R49.75-45	NaN	NaN	NaN	NaN	NaN	NaN	NaN	NaN	NaN	NaN	NaN	NaN	NaN	NaN	NaN	NaN	NaN	NaN	NaN	NaN	NaN	NaN	NaN	NaN	NaN	NaN	NaN	NaN	NaN	NaN	NaN	NaN	NaN	NaN	NaN	NaN	NaN	NaN	NaN	NaN	NaN	NaN	NaN	NaN	NaN
24H913B20H3P9R49.75-46	0	0	0	0	0	0	0	0.18864	0	0	0	0	0	0	0	0	0	0.11546	0.045495	0	0.039744	0	0	0	0	0	0	0	0	0	0	0	0	0	0	0	0	0	0.48061	0.052418	0	0	0.077637	0	0
24H913B20H3P9R49.75-47	0	0	0	0.022439	0	0	0.017803	0.067259	0	0	0	0	0	0	0	0	0	0	0	0	0	0	0.030567	0	0	0	0	0	0	0	0	0.022368	0.034592	0	0	0	0	0	0	0	0	0.65218	0.15279	0	0
24H913B20H3P9R49.75-48	0	0	0	0	0	0	0	0	0	0	0	0	0	0	0	0	0	0	0	0	0	0	0	0	0	0	0	0	0	0	0	0	0	0	0	0	0	0	0	0	0	1	0	0	0
24H913B20H3P9R49.75-49	NaN	NaN	NaN	NaN	NaN	NaN	NaN	NaN	NaN	NaN	NaN	NaN	NaN	NaN	NaN	NaN	NaN	NaN	NaN	NaN	NaN	NaN	NaN	NaN	NaN	NaN	NaN	NaN	NaN	NaN	NaN	NaN	NaN	NaN	NaN	NaN	NaN	NaN	NaN	NaN	NaN	NaN	NaN	NaN	NaN
24H913B20H3P9R49.75-5	NaN	NaN	NaN	NaN	NaN	NaN	NaN	NaN	NaN	NaN	NaN	NaN	NaN	NaN	NaN	NaN	NaN	NaN	NaN	NaN	NaN	NaN	NaN	NaN	NaN	NaN	NaN	NaN	NaN	NaN	NaN	NaN	NaN	NaN	NaN	NaN	NaN	NaN	NaN	NaN	NaN	NaN	NaN	NaN	NaN
24H913B20H3P9R49.75-50	NaN	NaN	NaN	NaN	NaN	NaN	NaN	NaN	NaN	NaN	NaN	NaN	NaN	NaN	NaN	NaN	NaN	NaN	NaN	NaN	NaN	NaN	NaN	NaN	NaN	NaN	NaN	NaN	NaN	NaN	NaN	NaN	NaN	NaN	NaN	NaN	NaN	NaN	NaN	NaN	NaN	NaN	NaN	NaN	NaN
24H913B20H3P9R49.75-51	0	0	0	0.17768	0.093673	0.079745	0	0.10465	0	0	0	0	0	0	0	0	0	0	0	0	0	0	0	0	0	0	0	0	0	0	0	0.24957	0	0	0	0	0	0	0.2076	0	0	0	0.087078	0	0
24H913B20H3P9R49.75-52	NaN	NaN	NaN	NaN	NaN	NaN	NaN	NaN	NaN	NaN	NaN	NaN	NaN	NaN	NaN	NaN	NaN	NaN	NaN	NaN	NaN	NaN	NaN	NaN	NaN	NaN	NaN	NaN	NaN	NaN	NaN	NaN	NaN	NaN	NaN	NaN	NaN	NaN	NaN	NaN	NaN	NaN	NaN	NaN	NaN
24H913B20H3P9R49.75-53	NaN	NaN	NaN	NaN	NaN	NaN	NaN	NaN	NaN	NaN	NaN	NaN	NaN	NaN	NaN	NaN	NaN	NaN	NaN	NaN	NaN	NaN	NaN	NaN	NaN	NaN	NaN	NaN	NaN	NaN	NaN	NaN	NaN	NaN	NaN	NaN	NaN	NaN	NaN	NaN	NaN	NaN	NaN	NaN	NaN
24H913B20H3P9R49.75-54	NaN	NaN	NaN	NaN	NaN	NaN	NaN	NaN	NaN	NaN	NaN	NaN	NaN	NaN	NaN	NaN	NaN	NaN	NaN	NaN	NaN	NaN	NaN	NaN	NaN	NaN	NaN	NaN	NaN	NaN	NaN	NaN	NaN	NaN	NaN	NaN	NaN	NaN	NaN	NaN	NaN	NaN	NaN	NaN	NaN
24H913B20H3P9R49.75-55	0.0025659	0.0044989	0	0.073904	0.0042371	0	0.0064793	0.039018	0.0020923	0	0.0052731	0	0	0.0043478	0	0	0.0037843	0.0059189	0.023878	0.0020654	0.0047398	0.004081	0.056964	0	0	0	0	0	0.030045	0.015545	0	0.11447	0.024038	0.0050552	0	0.0025604	0.0030529	0	0.0019408	0	0	0.4621	0.097344	0	0
24H913B20H3P9R49.75-56	0	0	0.049081	0.24096	0.080867	0	0	0.35351	0	0	0	0	0	0	0	0	0	0	0.10088	0	0	0	0	0	0	0	0	0	0	0	0	0.035497	0	0	0	0	0	0	0	0	0.095671	0	0.043528	0	0
24H913B20H3P9R49.75-57	NaN	NaN	NaN	NaN	NaN	NaN	NaN	NaN	NaN	NaN	NaN	NaN	NaN	NaN	NaN	NaN	NaN	NaN	NaN	NaN	NaN	NaN	NaN	NaN	NaN	NaN	NaN	NaN	NaN	NaN	NaN	NaN	NaN	NaN	NaN	NaN	NaN	NaN	NaN	NaN	NaN	NaN	NaN	NaN	NaN
24H913B20H3P9R49.75-58	0	0	0	0	0	0	0	0	0	0	0	0	0	0	0	0	0	0	1	0	0	0	0	0	0	0	0	0	0	0	0	0	0	0	0	0	0	0	0	0	0	0	0	0	0
24H913B20H3P9R49.75-59	0	0	0	0	0	0	0	0	0	0	0	0	0	0	0	0	0	0	0	0	0	0	0	0	0	0	0	0	0	0	0	0	0	0	0	0	0	0	0	0	0	0	1	0	0
24H913B20H3P9R49.75-6	0.0032732	0.0051156	0	0.058042	0.0071614	0	0.0047541	0.039531	0.0020941	0	0.0027651	0	0	0.0032595	0	0	0.0044035	0.007248	0.018594	0	0.0046647	0.004914	0.043318	0	0.0021347	0	0	0	0.029918	0.014129	0	0.087332	0.012505	0.004893	0	0	0.0020728	0	0	0.0065497	0.0024939	0.56415	0.064686	0	0
24H913B20H3P9R49.75-60	NaN	NaN	NaN	NaN	NaN	NaN	NaN	NaN	NaN	NaN	NaN	NaN	NaN	NaN	NaN	NaN	NaN	NaN	NaN	NaN	NaN	NaN	NaN	NaN	NaN	NaN	NaN	NaN	NaN	NaN	NaN	NaN	NaN	NaN	NaN	NaN	NaN	NaN	NaN	NaN	NaN	NaN	NaN	NaN	NaN
24H913B20H3P9R49.75-61	0.00067886	0.047434	0.009882	0.18966	0.022151	0.0022796	0.011456	0.077857	0.01262	0	0.0069429	0	0.0020354	0.0075521	0.0037806	0	0.013407	0.0062594	0.0086942	0.0010338	0.0028928	0.0041497	0.026737	0.028437	0.0037787	0.025555	0.0072943	0.0021057	0.0038077	0.020193	0.012469	0.05812	0.048271	0.0034219	0.0081136	0.047067	0.027106	0.0052732	0.0041013	0.0007242	0.0061899	0.14099	0.088733	0	0.00074055
24H913B20H3P9R49.75-62	0	0.014916	0.032426	0.33984	0.059071	0	0	0.19626	0	0	0	0	0.02407	0.0082198	0	0	0	0.075333	0.089362	0	0	0.014851	0	0	0	0	0	0	0.035287	0	0	0	0	0	0	0	0	0.01597	0.013189	0	0.013411	0	0.067794	0	0
24H913B20H3P9R49.75-63	0	0.02315	0	0.020751	0	0	0	0.10018	0.014485	0	0	0	0	0	0	0	0	0	0	0	0	0	0.0081082	0.024076	0	0	0	0	0	0	0	0.15738	0.16454	0	0	0	0	0	0	0	0	0.4313	0.056036	0	0
24H913B20H3P9R49.75-7
24H913B20H3P9R49.75-8	0	0	0	0.029767	0	0	0	0.13169	0	0	0	0	0	0	0	0	0	0	0	0	0	0	0	0	0	0	0	0	0	0	0	0.027153	0	0	0	0	0	0	0	0	0	0.69708	0.11431	0	0
24H913B20H3P9R49.75-9	NaN	NaN	NaN	NaN	NaN	NaN	NaN	NaN	NaN	NaN	NaN	NaN	NaN	NaN	NaN	NaN	NaN	NaN	NaN	NaN	NaN	NaN	NaN	NaN	NaN	NaN	NaN	NaN	NaN	NaN	NaN	NaN	NaN	NaN	NaN	NaN	NaN	NaN	NaN	NaN	NaN	NaN	NaN	NaN	NaN
24H913B20H3P9R49.75	0.463375	0.593991	0.183124	5.31404	0.84177	0.139801	0.190788	2.06296	0.107261	0.010277	0.047329	0	0.230809	0.0801907	0.0234969	0.0042158	0.102622	1.7021	2.93092	1.01785	0.0834299	0.0829995	0.333636	0.106151	0.0210383	0.0695896	0.0105786	0.0098797	0.209016	0.152581	0.0729877	3.28278	0.401641	0.0378461	0.0204218	0.160767	0.128811	1.11165	0.897609	0.570787	0.638179	8.23663	4.24869	0.022539	0.0428318
271H913B27H4P3D26.75-1	NaN	NaN	NaN	NaN	NaN	NaN	NaN	NaN	NaN	NaN	NaN	NaN	NaN	NaN	NaN	NaN	NaN	NaN	NaN	NaN	NaN	NaN	NaN	NaN	NaN	NaN	NaN	NaN	NaN	NaN	NaN	NaN	NaN	NaN	NaN	NaN	NaN	NaN	NaN	NaN	NaN	NaN	NaN	NaN	NaN
271H913B27H4P3D26.75-10	0	0	0	0	0	0	0	0	0	0	0	0	0	0	0	0	0	0	0	0	0	0	0	0	0	0	0	0	0	0	1	0	0	0	0	0	0	0	0	0	0	0	0	0	0
271H913B27H4P3D26.75-12	0	0	0	0.13652	0	0	0	0.14501	0	0	0	0	0	0	0	0	0	0	0	0	0	0	0	0	0	0	0	0	0	0	0	0	0	0	0	0	0	0	0	0	0	0.15375	0.56472	0	0
271H913B27H4P3D26.75-3	0	0	0	0.037941	0	0	0.01741	0.071419	0	0	0	0	0	0.015489	0.017201	0	0	0.015832	0	0	0	0	0.028939	0.018265	0	0.014697	0	0	0	0	0	0.086527	0	0	0	0	0	0	0	0	0	0.41155	0.26473	0	0
271H913B27H4P3D26.75-4	NaN	NaN	NaN	NaN	NaN	NaN	NaN	NaN	NaN	NaN	NaN	NaN	NaN	NaN	NaN	NaN	NaN	NaN	NaN	NaN	NaN	NaN	NaN	NaN	NaN	NaN	NaN	NaN	NaN	NaN	NaN	NaN	NaN	NaN	NaN	NaN	NaN	NaN	NaN	NaN	NaN	NaN	NaN	NaN	NaN
271H913B27H4P3D26.75-5	0	0	0	0	0.052908	0	0.028128	0.21836	0	0	0.0313	0	0	0	0	0	0	0	0	0	0	0	0	0.033855	0	0.11944	0	0	0	0	0	0	0	0	0.35735	0	0	0	0	0	0	0.047487	0.08087	0.030304	0
271H913B27H4P3D26.75-6	NaN	NaN	NaN	NaN	NaN	NaN	NaN	NaN	NaN	NaN	NaN	NaN	NaN	NaN	NaN	NaN	NaN	NaN	NaN	NaN	NaN	NaN	NaN	NaN	NaN	NaN	NaN	NaN	NaN	NaN	NaN	NaN	NaN	NaN	NaN	NaN	NaN	NaN	NaN	NaN	NaN	NaN	NaN	NaN	NaN
271H913B27H4P3D26.75-7	0	0	0	0	0	0	0	0	0	0	0	0	0	0	0	0	0	0	0	0	0	0	0	0	0	0	0	0	0	0	0	0	0	0	0	0	0	0	0	0	0	0	1	0	0
271H913B27H4P3D26.75-8	0.024841	0.01512	0.0078553	0.14471	0.026959	0.01506	0.017248	0.084489	0.012294	0	0.0088695	0	0.0031236	0.011275	0.0031194	0	0.023241	0.026921	0.047836	0.0034684	0.0089898	0.025711	0.019171	0.0084562	0.0019066	0.0071734	0.00068053	0	0.037422	0.021063	0.006519	0.10451	0.024755	0.010657	0.0029159	0.025055	0.045705	0.0083789	0.01305	0.0081029	0.016412	0.05838	0.067056	0	0.0015027
271H913B27H4P3D26.75-9	NaN	NaN	NaN	NaN	NaN	NaN	NaN	NaN	NaN	NaN	NaN	NaN	NaN	NaN	NaN	NaN	NaN	NaN	NaN	NaN	NaN	NaN	NaN	NaN	NaN	NaN	NaN	NaN	NaN	NaN	NaN	NaN	NaN	NaN	NaN	NaN	NaN	NaN	NaN	NaN	NaN	NaN	NaN	NaN	NaN
271H913B27H4P3D26.75	0.024841	0.01512	0.0078553	0.319171	0.079867	0.01506	0.062786	0.519278	0.012294	0	0.0401695	0	0.0031236	0.026764	0.0203204	0	0.023241	0.042753	0.047836	0.0034684	0.0089898	0.025711	0.04811	0.0605762	0.0019066	0.14131	0.00068053	0	0.037422	0.021063	1.00652	0.191037	0.024755	0.010657	0.360266	0.025055	0.045705	0.0083789	0.01305	0.0081029	0.016412	0.671167	1.97738	0.030304	0.0015027
290H913B27H5P3D77.00-1	NaN	NaN	NaN	NaN	NaN	NaN	NaN	NaN	NaN	NaN	NaN	NaN	NaN	NaN	NaN	NaN	NaN	NaN	NaN	NaN	NaN	NaN	NaN	NaN	NaN	NaN	NaN	NaN	NaN	NaN	NaN	NaN	NaN	NaN	NaN	NaN	NaN	NaN	NaN	NaN	NaN	NaN	NaN	NaN	NaN
290H913B27H5P3D77.00-10	0	0	0	0	0	0	0	0	0	0	0	0	0	0	0.019382	0	0	0	0	0	0	0	0	0	0	0	0	0	0	0	0	0	0	0	0	0	0	0	0	0	0	0.41404	0.56658	0	0
290H913B27H5P3D77.00-11	0	0.019999	0	0.029455	0	0	0	0.12871	0.039039	0	0	0	0	0	0	0	0	0	0	0	0	0	0.023452	0.076886	0	0	0	0	0	0	0	0.10326	0.13232	0	0	0	0	0	0	0	0	0.32474	0.12215	0	0
290H913B27H5P3D77.00-12	NaN	NaN	NaN	NaN	NaN	NaN	NaN	NaN	NaN	NaN	NaN	NaN	NaN	NaN	NaN	NaN	NaN	NaN	NaN	NaN	NaN	NaN	NaN	NaN	NaN	NaN	NaN	NaN	NaN	NaN	NaN	NaN	NaN	NaN	NaN	NaN	NaN	NaN	NaN	NaN	NaN	NaN	NaN	NaN	NaN
290H913B27H5P3D77.00-13	0	0	0	0	0	0	0	0.29403	0.21805	0	0	0	0.041974	0	0	0	0	0	0	0	0	0	0	0	0	0	0.36725	0	0	0	0	0	0	0	0	0	0	0.041984	0	0	0	0	0.036706	0	0
290H913B27H5P3D77.00-14	0	0	0	0	0	0	0	0	0	0	0	0	0	0	0	0	0	0	0	0	0	0	0	0	0	0	0	0	0	0	0	0	0	0	0	0	0	0	0	0	0	0.35933	0.64067	0	0
290H913B27H5P3D77.00-15	0	0	0	0.1954	0	0	0	0	0	0	0	0	0	0	0	0	0	0	0	0	0	0	0	0	0	0	0	0	0.60356	0	0	0	0	0	0	0	0	0	0	0	0	0.20103	0	0	0
290H913B27H5P3D77.00-16	0	0	0	0	0	0	0.008387	0.013451	0.10969	0	0.013134	0	0	0	0	0	0	0	0	0	0	0	0	0	0	0	0.011301	0.023214	0	0	0.0077691	0	0.041103	0.016297	0	0	0.010038	0	0	0	0	0.5931	0.15252	0	0
290H913B27H5P3D77.00-17	0	0	0	0.1011	0	0.053595	0	0.048205	0	0	0	0	0	0.086174	0	0	0	0.048871	0.051303	0	0	0	0	0	0	0	0	0	0	0.037938	0	0.33406	0	0	0	0.037188	0	0	0	0	0	0.20156	0	0	0
290H913B27H5P3D77.00-18	0	0	0	0	0	0	0	0	0	0	0	0	0	0	0	0	0	0	0	0	0	0	0	0	0	0	0	0	0	0	0	0	0	0	0	0	0	0	0	0	0	0.62501	0.37499	0	0
290H913B27H5P3D77.00-19	NaN	NaN	NaN	NaN	NaN	NaN	NaN	NaN	NaN	NaN	NaN	NaN	NaN	NaN	NaN	NaN	NaN	NaN	NaN	NaN	NaN	NaN	NaN	NaN	NaN	NaN	NaN	NaN	NaN	NaN	NaN	NaN	NaN	NaN	NaN	NaN	NaN	NaN	NaN	NaN	NaN	NaN	NaN	NaN	NaN
290H913B27H5P3D77.00-20	NaN	NaN	NaN	NaN	NaN	NaN	NaN	NaN	NaN	NaN	NaN	NaN	NaN	NaN	NaN	NaN	NaN	NaN	NaN	NaN	NaN	NaN	NaN	NaN	NaN	NaN	NaN	NaN	NaN	NaN	NaN	NaN	NaN	NaN	NaN	NaN	NaN	NaN	NaN	NaN	NaN	NaN	NaN	NaN	NaN
290H913B27H5P3D77.00-21	0	0	0	0	0	0	0	0	0	0	0	0	0	0	0	0	0	0	0	0	0	0	0	0	0	0	0	0	0	0	0	0.033584	0	0	0	0	0	0	0	0	0	0.49078	0.47563	0	0
290H913B27H5P3D77.00-22	0	0	0	0.086784	0	0	0	0	0	0	0	0	0	0	0	0	0	0	0	0	0	0	0	0	0	0	0	0	0	0	0	0.14156	0	0	0	0	0	0	0	0	0	0.41707	0.35459	0	0
290H913B27H5P3D77.00-23	0	0.0092535	0	0.049345	0.0045197	0.0029407	0.0010458	0.17262	0.0083344	0	0.0036968	0	0.0013975	0.010011	0.011441	0.0018144	0.014809	0.007139	0.00071235	0	0.00085547	0.0013981	0.0016636	0.012394	0	0.012904	0.00095697	0.0027375	0	0.082066	0.043962	0.013324	0.021671	0.0027332	0.077074	0.0018998	0.006185	0.0047051	0.0042439	0.0064548	0	0.19225	0.15082	0.051933	0.0086833
290H913B27H5P3D77.00-25	NaN	NaN	NaN	NaN	NaN	NaN	NaN	NaN	NaN	NaN	NaN	NaN	NaN	NaN	NaN	NaN	NaN	NaN	NaN	NaN	NaN	NaN	NaN	NaN	NaN	NaN	NaN	NaN	NaN	NaN	NaN	NaN	NaN	NaN	NaN	NaN	NaN	NaN	NaN	NaN	NaN	NaN	NaN	NaN	NaN
290H913B27H5P3D77.00-26	0	0	0	0	0	0	0	0	0	0	0	0	0	0	0	0	0	0	0	0	0	0	0	0	0	0	0	0	0	0	0	0	0	0	0	0	0	0	0	0	0	0	1	0	0
290H913B27H5P3D77.00-27	0	0	0	0.11416	0.043633	0.021496	0.016825	0.043988	0.01288	0	0	0	0	0.084977	0	0	0.011625	0.033687	0	0	0	0	0	0	0	0	0	0	0	0.029108	0.028985	0.14608	0.011451	0.01608	0	0.03739	0.017418	0	0.015975	0	0	0.31425	0	0	0
290H913B27H5P3D77.00-28	0	0	0	0.028053	0	0	0.017397	0	0	0	0	0	0	0	0.018206	0	0	0	0.022578	0	0	0	0	0	0	0	0	0	0	0	0	0	0	0	0	0	0	0	0	0	0	0.44496	0.4688	0	0
290H913B27H5P3D77.00-29	0	0	0	0	0	0	0	0	0	0	0	0	0	0	0	0	0	0	0	0	0	0	0	0	0	0	0	0	0	0	0	0.059385	0	0	0	0	0	0	0	0	0	0.57302	0.36759	0	0
290H913B27H5P3D77.00-3	0	0	0	0	0	0	0	0	0	0	0	0	0	0	0	0	0	0	0	0	0	0	1	0	0	0	0	0	0	0	0	0	0	0	0	0	0	0	0	0	0	0	0	0	0
290H913B27H5P3D77.00-30	0	0	0	0	0	0	0	0.17312	0.14447	0	0	0	0	0	0.018158	0	0	0.016235	0	0	0	0	0	0	0	0	0	0.021375	0	0	0	0	0.16474	0	0	0	0	0	0	0.01574	0	0.3641	0.062967	0	0.019097
290H913B27H5P3D77.00-31	0	0	0	0.12156	0	0.058794	0	0.108	0	0	0	0	0	0	0.019011	0.021279	0.03523	0	0.020155	0	0	0.016881	0	0	0	0	0.030283	0	0	0	0	0.042702	0.088538	0	0	0.20421	0.15256	0	0	0	0.022294	0	0.058512	0	0
290H913B27H5P3D77.00-32	NaN	NaN	NaN	NaN	NaN	NaN	NaN	NaN	NaN	NaN	NaN	NaN	NaN	NaN	NaN	NaN	NaN	NaN	NaN	NaN	NaN	NaN	NaN	NaN	NaN	NaN	NaN	NaN	NaN	NaN	NaN	NaN	NaN	NaN	NaN	NaN	NaN	NaN	NaN	NaN	NaN	NaN	NaN	NaN	NaN
290H913B27H5P3D77.00-4	0	0	0	0	0	0	0	0	0	0	0	0	0	0	0	0	0	0	0	0	0	0	0.091926	0	0	0	0.82403	0	0	0	0	0	0	0	0	0	0	0	0	0	0	0	0.084048	0	0
290H913B27H5P3D77.00-5	0.033558	0.03808	0.0052515	0.10226	0.03046	0.0078882	0.010141	0.10398	0.017073	0	0.016486	0	0.0032377	0.013094	0.0026662	0	0.00863	0.032474	0.033092	0.0016831	0.020311	0.025013	0.016729	0.0077066	0.0039429	0.003819	0	0	0.016818	0.026122	0.0088276	0.10993	0.016269	0.012682	0.0048255	0.010172	0.024812	0.010294	0.0085163	0.018561	0.018988	0.093754	0.078807	0	0.0030484
290H913B27H5P3D77.00-6	NaN	NaN	NaN	NaN	NaN	NaN	NaN	NaN	NaN	NaN	NaN	NaN	NaN	NaN	NaN	NaN	NaN	NaN	NaN	NaN	NaN	NaN	NaN	NaN	NaN	NaN	NaN	NaN	NaN	NaN	NaN	NaN	NaN	NaN	NaN	NaN	NaN	NaN	NaN	NaN	NaN	NaN	NaN	NaN	NaN
290H913B27H5P3D77.00-7	0	0	0	0.01456	0.014004	0.0090307	0	0.19183	0.16806	0	0.026707	0	0	0	0.011785	0.012523	0.0089252	0.038972	0	0.01061	0	0	0	0	0	0	0.047877	0.0096063	0.012911	0.0209	0	0.010606	0.104	0.030907	0	0	0	0	0	0	0	0.066447	0.18168	0	0.0080713
290H913B27H5P3D77.00-9	0	0	0	0.018216	0.0054491	0	0.0064779	0.12002	0.10527	0	0.0094982	0	0	0	0.0107	0.0027887	0.004804	0.023014	0	0	0.0019878	0	0.0057009	0	0	0	0	0.01708	0.002433	0.016951	0.0077919	0.0071762	0.10123	0.015742	0.0038562	0.010865	0.014849	0.0147	0.0027207	0.01223	0.0022822	0.32168	0.11754	0	0.01695
290H913B27H5P3D77.00	0.033558	0.0673325	0.0052515	0.860893	0.0980658	0.153745	0.0602737	1.39795	0.822866	0	0.069522	0	0.0466092	0.194256	0.111349	0.0384051	0.0840232	0.200392	0.12784	0.0122931	0.0231543	0.0432921	1.13947	0.0969866	0.0039429	0.016723	1.2817	0.0740128	0.635722	0.213085	0.0973356	1.00167	0.681322	0.0944412	0.0857557	0.301725	0.225862	0.0716831	0.0314559	0.0529858	0.0435642	5.99712	5.2946	0.051933	0.05585
38H913B21H3P2R9.25-1	0	0	0	0.30291	0.045649	0	0	0.059411	0.041698	0	0	0	0	0	0	0	0	0	0.091789	0	0	0	0	0	0	0	0	0	0	0	0.020492	0.05732	0.042137	0	0	0	0	0	0	0	0.16898	0.034965	0.13465	0	0
38H913B21H3P2R9.25-10	0.029784	0	0	0.039538	0.011705	0	0	0.052097	0.098326	0	0.026146	0.014541	0.024494	0	0.022978	0.0086496	0	0.027879	0	0.009197	0.050049	0.022422	0.04858	0	0	0	0.0077742	0	0.062787	0.055491	0.043197	0.023566	0.022615	0	0.062	0.010271	0	0.03311	0.083264	0.036763	0.01765	0.026811	0.028315	0	0
38H913B21H3P2R9.25-2	0	0	0	0	0	0	0	0	0	0	0	0	0	0	0	0	0	0	0	0	0	0	0	0	0	0	0	0	0	0	0	0	0	0	0	0	0	0	0	0	0	0.25866	0.74134	0	0
38H913B21H3P2R9.25-3	0.097108	0	0	0.4116	0	0	0	0.068885	0	0	0	0	0	0	0	0	0	0.089004	0.079757	0	0	0	0	0	0	0	0	0	0	0	0	0.051064	0.11021	0	0	0	0	0	0	0	0	0.092365	0	0	0
38H913B21H3P2R9.25-4	0	0	0	0	0	0	0	0	0	0	0	0	0	0	0	0	0	0	0	0	0	0	0	0	0	0	0	0	0	0	0	0	0	0	0	0	0	0	0	0	0	0.26351	0.73649	0	0
38H913B21H3P2R9.25-6	0	0	0.021905	0.369	0.034722	0	0.034828	0.11091	0.011009	0	0	0	0	0	0	0	0	0.033052	0.068311	0	0	0.020918	0.02326	0.012712	0	0	0	0.01663	0.0096994	0	0	0.03595	0	0.03487	0	0	0.0079989	0.013926	0.012046	0.015059	0	0.082479	0.030722	0	0
38H913B21H3P2R9.25-7	0.0067109	0	0	0.088351	0.0074743	0	0.011277	0.07271	0	0	0.0062494	0	0	0.0088803	0.0042209	0	0	0	0.0040645	0	0	0.0088513	0.04334	0.049844	0.012062	0.010945	0	0	0.017141	0	0	0.143	0.018822	0	0	0.0093289	0.0031532	0	0	0	0	0.37803	0.095534	0	0
38H913B21H3P2R9.25-8	0	0	0	0.13469	0	0	0	0.16883	0	0	0	0	0	0	0	0	0	0	0	0	0	0	0	0	0	0	0	0	0	0	0	0	0	0	0	0	0	0	0	0	0	0.69648	0	0	0
38H913B21H3P2R9.25-9	0	0	0	0	0	0	0	0	0	0	0	0	0	0	0	0	0	0	0	0	0	0	0	0	0	0	0	0	0	0	0	0	0	0	0	0	0	0	0	0	0	0.58237	0.41763	0	0
290H913B27H5P3D77.00	0.133603	0	0.021905	1.34609	0.0995503	0	0.046105	0.532843	0.151033	0	0.0323954	0.014541	0.024494	0.0088803	0.0271989	0.0086496	0	0.149935	0.243921	0.009197	0.050049	0.0521913	0.11518	0.062556	0.012062	0.010945	0.0077742	0.01663	0.0896274	0.055491	0.063689	0.3109	0.193784	0.03487	0.062	0.0195999	0.0111521	0.047036	0.09531	0.051822	0.18663	2.41567	2.18468	0	0
38H913B21H3P6D9.25-1	0	0.012925	0.011074	0.28299	0.042144	0	0.035991	0.11928	0.023122	0	0.0092177	0	0.0111	0	0	0	0	0	0.10461	0	0	0	0	0	0	0	0	0	0	0.031413	0.0459	0.13303	0	0	0	0	0	0	0	0	0.055848	0.050811	0.030546	0	0
38H913B21H3P6D9.25-10	0.034072	0	0	0.16122	0.016013	0	0	0.067547	0	0	0	0	0	0	0	0	0.023384	0.043777	0.13538	0	0.030265	0	0.076886	0	0	0	0	0	0.011806	0	0	0.022779	0	0	0	0	0	0.014417	0.066202	0.027749	0.018699	0.23751	0.012284	0	0
38H913B21H3P6D9.25-101X	0	0	0	0	0	0	0	0.49071	0	0	0	0	0	0	0	0	0	0.50929	0	0	0	0	0	0	0	0	0	0	0	0	0	0	0	0	0	0	0	0	0	0	0	0	0	0	0
38H913B21H3P6D9.25-11	0	0	0	0	0	0	0	0	0	0	0	0	0	0	0	0	0	0	0	0	0	0	0.21015	0	0	0	0	0	0	0	0	0	0	0	0	0	0	0	0	0	0	0.52925	0.2606	0	0
38H913B21H3P6D9.25-12	0	0	0	0	0	0	0	0.63508	0	0	0	0	0	0	0	0	0	0	0	0.10066	0	0	0	0	0	0	0	0	0	0	0	0	0	0	0	0	0	0	0	0.18617	0	0	0.078086	0	0
38H913B21H3P6D9.25-13	NaN	NaN	NaN	NaN	NaN	NaN	NaN	NaN	NaN	NaN	NaN	NaN	NaN	NaN	NaN	NaN	NaN	NaN	NaN	NaN	NaN	NaN	NaN	NaN	NaN	NaN	NaN	NaN	NaN	NaN	NaN	NaN	NaN	NaN	NaN	NaN	NaN	NaN	NaN	NaN	NaN	NaN	NaN	NaN	NaN
38H913B21H3P6D9.25-14	NaN	NaN	NaN	NaN	NaN	NaN	NaN	NaN	NaN	NaN	NaN	NaN	NaN	NaN	NaN	NaN	NaN	NaN	NaN	NaN	NaN	NaN	NaN	NaN	NaN	NaN	NaN	NaN	NaN	NaN	NaN	NaN	NaN	NaN	NaN	NaN	NaN	NaN	NaN	NaN	NaN	NaN	NaN	NaN	NaN
38H913B21H3P6D9.25-15	NaN	NaN	NaN	NaN	NaN	NaN	NaN	NaN	NaN	NaN	NaN	NaN	NaN	NaN	NaN	NaN	NaN	NaN	NaN	NaN	NaN	NaN	NaN	NaN	NaN	NaN	NaN	NaN	NaN	NaN	NaN	NaN	NaN	NaN	NaN	NaN	NaN	NaN	NaN	NaN	NaN	NaN	NaN	NaN	NaN
38H913B21H3P6D9.25-16	0.015569	0.010433	0	0.16365	0.014424	0.019543	0.020619	0.076986	0	0	0	0	0	0	0	0	0	0.086027	0.070409	0	0.012342	0	0.064791	0	0	0.013811	0	0	0	0	0	0.077426	0.017635	0	0	0	0	0.011338	0.033106	0	0	0.27626	0.015637	0	0
38H913B21H3P6D9.25-17	0	0	0	0	0	0	0	0	0	0	0	0	0	0	0	0	0	0	0	0	0	0	0	0	0	0	0	0	0	0	0	0	0	0	0	0	0	0	0	0	0	0.76061	0.23939	0	0
38H913B21H3P6D9.25-18	0.032776	0.026668	0.016493	0.25446	0.041482	0.018501	0.019772	0.095645	0.0053717	0	0.0040906	0	0.0068022	0.0012942	0.00077174	0	0.021294	0.042401	0.045387	0.0031014	0.011207	0.008797	0.019047	0.01296	0	0.019753	0.00047623	0.00052842	0.0072383	0.0036646	0.0036808	0.046276	0.010021	0.0015358	0.0017668	0.029378	0.022794	0.0070244	0.014524	0.012073	0.028167	0.010593	0.089982	0	0.0021999
38H913B21H3P6D9.25-19	0	0	0	0	0	0	0	0	0	0	0	0	0	0	0	0	0	0	0	0	0	0	0	0	0	0	0	0	0	0	0	0	0	0	0	0	0	0	0	0	0	1	0	0	0
38H913B21H3P6D9.25-2
38H913B21H3P6D9.25-20	NaN	NaN	NaN	NaN	NaN	NaN	NaN	NaN	NaN	NaN	NaN	NaN	NaN	NaN	NaN	NaN	NaN	NaN	NaN	NaN	NaN	NaN	NaN	NaN	NaN	NaN	NaN	NaN	NaN	NaN	NaN	NaN	NaN	NaN	NaN	NaN	NaN	NaN	NaN	NaN	NaN	NaN	NaN	NaN	NaN
38H913B21H3P6D9.25-21	0	0.029585	0.018372	0.085904	0	0	0	0.044628	0	0	0.014306	0	0.029095	0	0	0	0	0	0	0.010787	0.0090495	0	0	0.01274	0	0	0	0	0	0.019842	0.0085677	0.052752	0	0.023493	0.051019	0.013849	0	0.053854	0.056367	0.024902	0.030905	0.092434	0.082667	0.21262	0.022262
38H913B21H3P6D9.25-22	0	0.13244	0.021943	0.1063	0.017242	0	0	0.21168	0.011192	0	0	0	0	0	0	0	0	0	0.031646	0	0	0.0073061	0	0	0	0	0	0.011767	0	0	0.0094296	0.028837	0	0	0	0	0	0	0	0.038936	0.13726	0.11497	0.11904	0	0
38H913B21H3P6D9.25-23
38H913B21H3P6D9.25-24	NaN	NaN	NaN	NaN	NaN	NaN	NaN	NaN	NaN	NaN	NaN	NaN	NaN	NaN	NaN	NaN	NaN	NaN	NaN	NaN	NaN	NaN	NaN	NaN	NaN	NaN	NaN	NaN	NaN	NaN	NaN	NaN	NaN	NaN	NaN	NaN	NaN	NaN	NaN	NaN	NaN	NaN	NaN	NaN	NaN
38H913B21H3P6D9.25-25	0	0	0	0	0	0	0	0	0	0	0	0	0	0	0	0	0	0	0	0	0	0	0	0	0	0	0	0	0	0	0	0	0	0	0	0	0	0	0	0	0	0.7444	0.2556	0	0
38H913B21H3P6D9.25-26	NaN	NaN	NaN	NaN	NaN	NaN	NaN	NaN	NaN	NaN	NaN	NaN	NaN	NaN	NaN	NaN	NaN	NaN	NaN	NaN	NaN	NaN	NaN	NaN	NaN	NaN	NaN	NaN	NaN	NaN	NaN	NaN	NaN	NaN	NaN	NaN	NaN	NaN	NaN	NaN	NaN	NaN	NaN	NaN	NaN
38H913B21H3P6D9.25-27	0	0	0	0	0	0	0	0	0	0	0	0	0	0	0	0	0	0	0	0	0	0	0	0	0	0	0	0	0	0	0	0	0	0	0	0	0	0	0	0	0	0.55783	0.44217	0	0
38H913B21H3P6D9.25-28	NaN	NaN	NaN	NaN	NaN	NaN	NaN	NaN	NaN	NaN	NaN	NaN	NaN	NaN	NaN	NaN	NaN	NaN	NaN	NaN	NaN	NaN	NaN	NaN	NaN	NaN	NaN	NaN	NaN	NaN	NaN	NaN	NaN	NaN	NaN	NaN	NaN	NaN	NaN	NaN	NaN	NaN	NaN	NaN	NaN
38H913B21H3P6D9.25-29	0	0	0	0	0	0	0	0.032115	0	0	0	0	0	0	0	0	0	0	0	0	0	0	0	0	0	0	0	0	0	0	0	0.033496	0	0	0	0	0	0	0	0	0	0.51017	0.42422	0	0
38H913B21H3P6D9.25-3	0	0	0	0	0	0	0	0	0	0	0	0	0	0	0	0	0	0	0	0	0	0	0	0	0	0	0	0	0	1	0	0	0	0	0	0	0	0	0	0	0	0	0	0	0
38H913B21H3P6D9.25-30	0	0	0	0	0	0	0	0	0	0	0	0	0	0	0	0	0	0	0.093535	0	0	0	0	0	0	0	0	0	0	0	0	0	0	0.13731	0	0	0	0	0	0	0	0.76915	0	0	0
38H913B21H3P6D9.25-31	NaN	NaN	NaN	NaN	NaN	NaN	NaN	NaN	NaN	NaN	NaN	NaN	NaN	NaN	NaN	NaN	NaN	NaN	NaN	NaN	NaN	NaN	NaN	NaN	NaN	NaN	NaN	NaN	NaN	NaN	NaN	NaN	NaN	NaN	NaN	NaN	NaN	NaN	NaN	NaN	NaN	NaN	NaN	NaN	NaN
38H913B21H3P6D9.25-32	0.0099525	0.028101	0.0059619	0.014642	0.0044839	0.0027047	0.010352	0.19415	0.020026	0	0.024899	0	0.059594	0	0.013451	0.0034424	0	0.020659	0.0073724	0.018116	0.023008	0.010395	0	0	0	0.0088117	0.0038631	0.0038805	0.0019388	0.02632	0.017054	0.01291	0	0	0.062766	0	0	0.020929	0.10305	0.068605	0.018497	0.017011	0.079614	0.069037	0.014406
38H913B21H3P6D9.25-4	0	0	0.060756	0.2576	0.029837	0	0.013787	0.089541	0	0	0	0	0	0	0	0	0	0.035903	0.089493	0	0	0.0088609	0.025981	0	0	0	0	0	0	0	0	0.031656	0	0.01713	0	0	0	0	0.031886	0.024515	0.0099899	0.25879	0.014275	0	0
38H913B21H3P6D9.25-5	0	0.013834	0.016672	0.4584	0.034554	0.016122	0.0086223	0.078756	0.0053819	0	0	0	0.0086673	0	0	0	0.0059471	0.032933	0.11629	0	0	0	0.0064807	0	0	0	0	0.0057169	0.0068106	0	0	0.0095094	0.0096676	0	0	0	0.0042806	0.0092633	0.0096959	0.018017	0.0093943	0.03386	0.081125	0	0
38H913B21H3P6D9.25-6	0	0	0	0	0	0	0	0.34685	0	0	0	0	0	0	0.28501	0.15661	0	0	0	0	0	0	0	0	0	0	0	0	0	0	0	0	0	0	0	0	0	0	0.21153	0	0	0	0	0	0
38H913B21H3P6D9.25-7	NaN	NaN	NaN	NaN	NaN	NaN	NaN	NaN	NaN	NaN	NaN	NaN	NaN	NaN	NaN	NaN	NaN	NaN	NaN	NaN	NaN	NaN	NaN	NaN	NaN	NaN	NaN	NaN	NaN	NaN	NaN	NaN	NaN	NaN	NaN	NaN	NaN	NaN	NaN	NaN	NaN	NaN	NaN	NaN	NaN
38H913B21H3P6D9.25-8	0	0	0	0.11381	0	0	0	0	0	0	0	0	0	0	0	0	0	0	0.23842	0	0	0	0	0	0	0	0	0	0	0	0	0	0	0.096197	0	0	0	0	0	0	0	0.55156	0	0	0
38H913B21H3P6D9.25-9	0	0	0	0	0	0	0	0	0	0	0	0	0	0	0	0	0	0	0	0	0	0	0	0	0	0	0	0	0	0	0	0	0	0	0	0	0	0	0	0	0	0.84019	0.15981	0	0
38H913B21H3P6D9.25	0.0099525	0.041935	0.0833899	0.844452	0.0688749	0.0188267	0.0327613	0.741412	0.0254079	0	0.024899	0	0.0682613	0	0.298461	0.160052	0.0059471	0.089495	0.54511	0.018116	0.023008	0.0192559	0.0324617	0	0	0.0088117	0.0038631	0.0095974	0.0087494	1.02632	0.017054	0.0875714	0.0096676	0.250637	0.062766	0	0.0042806	0.0301923	0.356162	0.111137	0.0378812	4.28296	1.45681	0.069037	0.014406
45H913B21H4P4D76.75-1	NaN	NaN	NaN	NaN	NaN	NaN	NaN	NaN	NaN	NaN	NaN	NaN	NaN	NaN	NaN	NaN	NaN	NaN	NaN	NaN	NaN	NaN	NaN	NaN	NaN	NaN	NaN	NaN	NaN	NaN	NaN	NaN	NaN	NaN	NaN	NaN	NaN	NaN	NaN	NaN	NaN	NaN	NaN	NaN	NaN
45H913B21H4P4D76.75-10	NaN	NaN	NaN	NaN	NaN	NaN	NaN	NaN	NaN	NaN	NaN	NaN	NaN	NaN	NaN	NaN	NaN	NaN	NaN	NaN	NaN	NaN	NaN	NaN	NaN	NaN	NaN	NaN	NaN	NaN	NaN	NaN	NaN	NaN	NaN	NaN	NaN	NaN	NaN	NaN	NaN	NaN	NaN	NaN	NaN
45H913B21H4P4D76.75-100	NaN	NaN	NaN	NaN	NaN	NaN	NaN	NaN	NaN	NaN	NaN	NaN	NaN	NaN	NaN	NaN	NaN	NaN	NaN	NaN	NaN	NaN	NaN	NaN	NaN	NaN	NaN	NaN	NaN	NaN	NaN	NaN	NaN	NaN	NaN	NaN	NaN	NaN	NaN	NaN	NaN	NaN	NaN	NaN	NaN
45H913B21H4P4D76.75-11	NaN	NaN	NaN	NaN	NaN	NaN	NaN	NaN	NaN	NaN	NaN	NaN	NaN	NaN	NaN	NaN	NaN	NaN	NaN	NaN	NaN	NaN	NaN	NaN	NaN	NaN	NaN	NaN	NaN	NaN	NaN	NaN	NaN	NaN	NaN	NaN	NaN	NaN	NaN	NaN	NaN	NaN	NaN	NaN	NaN
45H913B21H4P4D76.75-12	0	0	0	0	0	0	0	0.0087001	0	0	0	0	0	0	0.011412	0	0	0	0	0	0	0	0.0098657	0	0	0	0	0	0	0	0	0.046474	0	0	0	0	0	0	0	0	0	0.54228	0.38127	0	0
45H913B21H4P4D76.75-13	0	0.0094056	0	0.19886	0.007579	0	0.026012	0.041499	0	0	0.013793	0	0	0	0	0	0	0	0.0067232	0	0.010556	0.0080716	0.15513	0.025976	0	0	0	0	0.011688	0.0093324	0	0.11448	0.038136	0.00948	0	0	0.017062	0.0087943	0	0	0	0.27045	0.016981	0	0
45H913B21H4P4D76.75-14	NaN	NaN	NaN	NaN	NaN	NaN	NaN	NaN	NaN	NaN	NaN	NaN	NaN	NaN	NaN	NaN	NaN	NaN	NaN	NaN	NaN	NaN	NaN	NaN	NaN	NaN	NaN	NaN	NaN	NaN	NaN	NaN	NaN	NaN	NaN	NaN	NaN	NaN	NaN	NaN	NaN	NaN	NaN	NaN	NaN
45H913B21H4P4D76.75-15	0	0	0	0	0	0	0	0	0	0	0	0	0	0	0	0	0	0	0	0	0	0	0	0	0	0	0	0	0	0	0	0.41653	0	0	0	0	0	0	0	0.58347	0	0	0	0	0
45H913B21H4P4D76.75-16	NaN	NaN	NaN	NaN	NaN	NaN	NaN	NaN	NaN	NaN	NaN	NaN	NaN	NaN	NaN	NaN	NaN	NaN	NaN	NaN	NaN	NaN	NaN	NaN	NaN	NaN	NaN	NaN	NaN	NaN	NaN	NaN	NaN	NaN	NaN	NaN	NaN	NaN	NaN	NaN	NaN	NaN	NaN	NaN	NaN
45H913B21H4P4D76.75-17	NaN	NaN	NaN	NaN	NaN	NaN	NaN	NaN	NaN	NaN	NaN	NaN	NaN	NaN	NaN	NaN	NaN	NaN	NaN	NaN	NaN	NaN	NaN	NaN	NaN	NaN	NaN	NaN	NaN	NaN	NaN	NaN	NaN	NaN	NaN	NaN	NaN	NaN	NaN	NaN	NaN	NaN	NaN	NaN	NaN
45H913B21H4P4D76.75-19	NaN	NaN	NaN	NaN	NaN	NaN	NaN	NaN	NaN	NaN	NaN	NaN	NaN	NaN	NaN	NaN	NaN	NaN	NaN	NaN	NaN	NaN	NaN	NaN	NaN	NaN	NaN	NaN	NaN	NaN	NaN	NaN	NaN	NaN	NaN	NaN	NaN	NaN	NaN	NaN	NaN	NaN	NaN	NaN	NaN
45H913B21H4P4D76.75-2	NaN	NaN	NaN	NaN	NaN	NaN	NaN	NaN	NaN	NaN	NaN	NaN	NaN	NaN	NaN	NaN	NaN	NaN	NaN	NaN	NaN	NaN	NaN	NaN	NaN	NaN	NaN	NaN	NaN	NaN	NaN	NaN	NaN	NaN	NaN	NaN	NaN	NaN	NaN	NaN	NaN	NaN	NaN	NaN	NaN
45H913B21H4P4D76.75-20	NaN	NaN	NaN	NaN	NaN	NaN	NaN	NaN	NaN	NaN	NaN	NaN	NaN	NaN	NaN	NaN	NaN	NaN	NaN	NaN	NaN	NaN	NaN	NaN	NaN	NaN	NaN	NaN	NaN	NaN	NaN	NaN	NaN	NaN	NaN	NaN	NaN	NaN	NaN	NaN	NaN	NaN	NaN	NaN	NaN
45H913B21H4P4D76.75-21	NaN	NaN	NaN	NaN	NaN	NaN	NaN	NaN	NaN	NaN	NaN	NaN	NaN	NaN	NaN	NaN	NaN	NaN	NaN	NaN	NaN	NaN	NaN	NaN	NaN	NaN	NaN	NaN	NaN	NaN	NaN	NaN	NaN	NaN	NaN	NaN	NaN	NaN	NaN	NaN	NaN	NaN	NaN	NaN	NaN
45H913B21H4P4D76.75-22	NaN	NaN	NaN	NaN	NaN	NaN	NaN	NaN	NaN	NaN	NaN	NaN	NaN	NaN	NaN	NaN	NaN	NaN	NaN	NaN	NaN	NaN	NaN	NaN	NaN	NaN	NaN	NaN	NaN	NaN	NaN	NaN	NaN	NaN	NaN	NaN	NaN	NaN	NaN	NaN	NaN	NaN	NaN	NaN	NaN
45H913B21H4P4D76.75-23	NaN	NaN	NaN	NaN	NaN	NaN	NaN	NaN	NaN	NaN	NaN	NaN	NaN	NaN	NaN	NaN	NaN	NaN	NaN	NaN	NaN	NaN	NaN	NaN	NaN	NaN	NaN	NaN	NaN	NaN	NaN	NaN	NaN	NaN	NaN	NaN	NaN	NaN	NaN	NaN	NaN	NaN	NaN	NaN	NaN
45H913B21H4P4D76.75-24	NaN	NaN	NaN	NaN	NaN	NaN	NaN	NaN	NaN	NaN	NaN	NaN	NaN	NaN	NaN	NaN	NaN	NaN	NaN	NaN	NaN	NaN	NaN	NaN	NaN	NaN	NaN	NaN	NaN	NaN	NaN	NaN	NaN	NaN	NaN	NaN	NaN	NaN	NaN	NaN	NaN	NaN	NaN	NaN	NaN
45H913B21H4P4D76.75-25	NaN	NaN	NaN	NaN	NaN	NaN	NaN	NaN	NaN	NaN	NaN	NaN	NaN	NaN	NaN	NaN	NaN	NaN	NaN	NaN	NaN	NaN	NaN	NaN	NaN	NaN	NaN	NaN	NaN	NaN	NaN	NaN	NaN	NaN	NaN	NaN	NaN	NaN	NaN	NaN	NaN	NaN	NaN	NaN	NaN
45H913B21H4P4D76.75-26	NaN	NaN	NaN	NaN	NaN	NaN	NaN	NaN	NaN	NaN	NaN	NaN	NaN	NaN	NaN	NaN	NaN	NaN	NaN	NaN	NaN	NaN	NaN	NaN	NaN	NaN	NaN	NaN	NaN	NaN	NaN	NaN	NaN	NaN	NaN	NaN	NaN	NaN	NaN	NaN	NaN	NaN	NaN	NaN	NaN
45H913B21H4P4D76.75-27	NaN	NaN	NaN	NaN	NaN	NaN	NaN	NaN	NaN	NaN	NaN	NaN	NaN	NaN	NaN	NaN	NaN	NaN	NaN	NaN	NaN	NaN	NaN	NaN	NaN	NaN	NaN	NaN	NaN	NaN	NaN	NaN	NaN	NaN	NaN	NaN	NaN	NaN	NaN	NaN	NaN	NaN	NaN	NaN	NaN
45H913B21H4P4D76.75-28	NaN	NaN	NaN	NaN	NaN	NaN	NaN	NaN	NaN	NaN	NaN	NaN	NaN	NaN	NaN	NaN	NaN	NaN	NaN	NaN	NaN	NaN	NaN	NaN	NaN	NaN	NaN	NaN	NaN	NaN	NaN	NaN	NaN	NaN	NaN	NaN	NaN	NaN	NaN	NaN	NaN	NaN	NaN	NaN	NaN
45H913B21H4P4D76.75-29	NaN	NaN	NaN	NaN	NaN	NaN	NaN	NaN	NaN	NaN	NaN	NaN	NaN	NaN	NaN	NaN	NaN	NaN	NaN	NaN	NaN	NaN	NaN	NaN	NaN	NaN	NaN	NaN	NaN	NaN	NaN	NaN	NaN	NaN	NaN	NaN	NaN	NaN	NaN	NaN	NaN	NaN	NaN	NaN	NaN
45H913B21H4P4D76.75-3	NaN	NaN	NaN	NaN	NaN	NaN	NaN	NaN	NaN	NaN	NaN	NaN	NaN	NaN	NaN	NaN	NaN	NaN	NaN	NaN	NaN	NaN	NaN	NaN	NaN	NaN	NaN	NaN	NaN	NaN	NaN	NaN	NaN	NaN	NaN	NaN	NaN	NaN	NaN	NaN	NaN	NaN	NaN	NaN	NaN
45H913B21H4P4D76.75-30	NaN	NaN	NaN	NaN	NaN	NaN	NaN	NaN	NaN	NaN	NaN	NaN	NaN	NaN	NaN	NaN	NaN	NaN	NaN	NaN	NaN	NaN	NaN	NaN	NaN	NaN	NaN	NaN	NaN	NaN	NaN	NaN	NaN	NaN	NaN	NaN	NaN	NaN	NaN	NaN	NaN	NaN	NaN	NaN	NaN
45H913B21H4P4D76.75-31	NaN	NaN	NaN	NaN	NaN	NaN	NaN	NaN	NaN	NaN	NaN	NaN	NaN	NaN	NaN	NaN	NaN	NaN	NaN	NaN	NaN	NaN	NaN	NaN	NaN	NaN	NaN	NaN	NaN	NaN	NaN	NaN	NaN	NaN	NaN	NaN	NaN	NaN	NaN	NaN	NaN	NaN	NaN	NaN	NaN
45H913B21H4P4D76.75-32	NaN	NaN	NaN	NaN	NaN	NaN	NaN	NaN	NaN	NaN	NaN	NaN	NaN	NaN	NaN	NaN	NaN	NaN	NaN	NaN	NaN	NaN	NaN	NaN	NaN	NaN	NaN	NaN	NaN	NaN	NaN	NaN	NaN	NaN	NaN	NaN	NaN	NaN	NaN	NaN	NaN	NaN	NaN	NaN	NaN
45H913B21H4P4D76.75-33	NaN	NaN	NaN	NaN	NaN	NaN	NaN	NaN	NaN	NaN	NaN	NaN	NaN	NaN	NaN	NaN	NaN	NaN	NaN	NaN	NaN	NaN	NaN	NaN	NaN	NaN	NaN	NaN	NaN	NaN	NaN	NaN	NaN	NaN	NaN	NaN	NaN	NaN	NaN	NaN	NaN	NaN	NaN	NaN	NaN
45H913B21H4P4D76.75-34	NaN	NaN	NaN	NaN	NaN	NaN	NaN	NaN	NaN	NaN	NaN	NaN	NaN	NaN	NaN	NaN	NaN	NaN	NaN	NaN	NaN	NaN	NaN	NaN	NaN	NaN	NaN	NaN	NaN	NaN	NaN	NaN	NaN	NaN	NaN	NaN	NaN	NaN	NaN	NaN	NaN	NaN	NaN	NaN	NaN
45H913B21H4P4D76.75-35	NaN	NaN	NaN	NaN	NaN	NaN	NaN	NaN	NaN	NaN	NaN	NaN	NaN	NaN	NaN	NaN	NaN	NaN	NaN	NaN	NaN	NaN	NaN	NaN	NaN	NaN	NaN	NaN	NaN	NaN	NaN	NaN	NaN	NaN	NaN	NaN	NaN	NaN	NaN	NaN	NaN	NaN	NaN	NaN	NaN
45H913B21H4P4D76.75-36	NaN	NaN	NaN	NaN	NaN	NaN	NaN	NaN	NaN	NaN	NaN	NaN	NaN	NaN	NaN	NaN	NaN	NaN	NaN	NaN	NaN	NaN	NaN	NaN	NaN	NaN	NaN	NaN	NaN	NaN	NaN	NaN	NaN	NaN	NaN	NaN	NaN	NaN	NaN	NaN	NaN	NaN	NaN	NaN	NaN
45H913B21H4P4D76.75-37	NaN	NaN	NaN	NaN	NaN	NaN	NaN	NaN	NaN	NaN	NaN	NaN	NaN	NaN	NaN	NaN	NaN	NaN	NaN	NaN	NaN	NaN	NaN	NaN	NaN	NaN	NaN	NaN	NaN	NaN	NaN	NaN	NaN	NaN	NaN	NaN	NaN	NaN	NaN	NaN	NaN	NaN	NaN	NaN	NaN
45H913B21H4P4D76.75-38	NaN	NaN	NaN	NaN	NaN	NaN	NaN	NaN	NaN	NaN	NaN	NaN	NaN	NaN	NaN	NaN	NaN	NaN	NaN	NaN	NaN	NaN	NaN	NaN	NaN	NaN	NaN	NaN	NaN	NaN	NaN	NaN	NaN	NaN	NaN	NaN	NaN	NaN	NaN	NaN	NaN	NaN	NaN	NaN	NaN
45H913B21H4P4D76.75-39	NaN	NaN	NaN	NaN	NaN	NaN	NaN	NaN	NaN	NaN	NaN	NaN	NaN	NaN	NaN	NaN	NaN	NaN	NaN	NaN	NaN	NaN	NaN	NaN	NaN	NaN	NaN	NaN	NaN	NaN	NaN	NaN	NaN	NaN	NaN	NaN	NaN	NaN	NaN	NaN	NaN	NaN	NaN	NaN	NaN
45H913B21H4P4D76.75-4	NaN	NaN	NaN	NaN	NaN	NaN	NaN	NaN	NaN	NaN	NaN	NaN	NaN	NaN	NaN	NaN	NaN	NaN	NaN	NaN	NaN	NaN	NaN	NaN	NaN	NaN	NaN	NaN	NaN	NaN	NaN	NaN	NaN	NaN	NaN	NaN	NaN	NaN	NaN	NaN	NaN	NaN	NaN	NaN	NaN
45H913B21H4P4D76.75-40	NaN	NaN	NaN	NaN	NaN	NaN	NaN	NaN	NaN	NaN	NaN	NaN	NaN	NaN	NaN	NaN	NaN	NaN	NaN	NaN	NaN	NaN	NaN	NaN	NaN	NaN	NaN	NaN	NaN	NaN	NaN	NaN	NaN	NaN	NaN	NaN	NaN	NaN	NaN	NaN	NaN	NaN	NaN	NaN	NaN
45H913B21H4P4D76.75-41	NaN	NaN	NaN	NaN	NaN	NaN	NaN	NaN	NaN	NaN	NaN	NaN	NaN	NaN	NaN	NaN	NaN	NaN	NaN	NaN	NaN	NaN	NaN	NaN	NaN	NaN	NaN	NaN	NaN	NaN	NaN	NaN	NaN	NaN	NaN	NaN	NaN	NaN	NaN	NaN	NaN	NaN	NaN	NaN	NaN
45H913B21H4P4D76.75-42	NaN	NaN	NaN	NaN	NaN	NaN	NaN	NaN	NaN	NaN	NaN	NaN	NaN	NaN	NaN	NaN	NaN	NaN	NaN	NaN	NaN	NaN	NaN	NaN	NaN	NaN	NaN	NaN	NaN	NaN	NaN	NaN	NaN	NaN	NaN	NaN	NaN	NaN	NaN	NaN	NaN	NaN	NaN	NaN	NaN
45H913B21H4P4D76.75-43	0.11445	0	0	0.18819	0	0	0	0.077455	0	0	0	0	0	0	0	0	0	0.13838	0.06653	0	0	0	0	0	0	0	0	0	0	0	0	0.10048	0	0	0	0	0	0	0.070339	0	0.05331	0.10719	0.083673	0	0
45H913B21H4P4D76.75-44	NaN	NaN	NaN	NaN	NaN	NaN	NaN	NaN	NaN	NaN	NaN	NaN	NaN	NaN	NaN	NaN	NaN	NaN	NaN	NaN	NaN	NaN	NaN	NaN	NaN	NaN	NaN	NaN	NaN	NaN	NaN	NaN	NaN	NaN	NaN	NaN	NaN	NaN	NaN	NaN	NaN	NaN	NaN	NaN	NaN
45H913B21H4P4D76.75-45	0	0	0	0	0	0	0	0	0.17079	0	0.26749	0	0	0	0	0	0	0	0	0	0	0	0	0	0	0	0	0	0	0	0	0.28944	0	0	0	0.27229	0	0	0	0	0	0	0	0	0
45H913B21H4P4D76.75-46	NaN	NaN	NaN	NaN	NaN	NaN	NaN	NaN	NaN	NaN	NaN	NaN	NaN	NaN	NaN	NaN	NaN	NaN	NaN	NaN	NaN	NaN	NaN	NaN	NaN	NaN	NaN	NaN	NaN	NaN	NaN	NaN	NaN	NaN	NaN	NaN	NaN	NaN	NaN	NaN	NaN	NaN	NaN	NaN	NaN
45H913B21H4P4D76.75-47	NaN	NaN	NaN	NaN	NaN	NaN	NaN	NaN	NaN	NaN	NaN	NaN	NaN	NaN	NaN	NaN	NaN	NaN	NaN	NaN	NaN	NaN	NaN	NaN	NaN	NaN	NaN	NaN	NaN	NaN	NaN	NaN	NaN	NaN	NaN	NaN	NaN	NaN	NaN	NaN	NaN	NaN	NaN	NaN	NaN
45H913B21H4P4D76.75-48	0	0	0	0	0	0	0	0	0	0	0	0	0	0	0	0	0	0	0	0	0	0	0	0	0	0	0	0	0	0	0	0	0	0	0	0	0	0	0	0	0	1	0	0	0
45H913B21H4P4D76.75-49	NaN	NaN	NaN	NaN	NaN	NaN	NaN	NaN	NaN	NaN	NaN	NaN	NaN	NaN	NaN	NaN	NaN	NaN	NaN	NaN	NaN	NaN	NaN	NaN	NaN	NaN	NaN	NaN	NaN	NaN	NaN	NaN	NaN	NaN	NaN	NaN	NaN	NaN	NaN	NaN	NaN	NaN	NaN	NaN	NaN
45H913B21H4P4D76.75-5	NaN	NaN	NaN	NaN	NaN	NaN	NaN	NaN	NaN	NaN	NaN	NaN	NaN	NaN	NaN	NaN	NaN	NaN	NaN	NaN	NaN	NaN	NaN	NaN	NaN	NaN	NaN	NaN	NaN	NaN	NaN	NaN	NaN	NaN	NaN	NaN	NaN	NaN	NaN	NaN	NaN	NaN	NaN	NaN	NaN
45H913B21H4P4D76.75-50	0	0	0	0	0	0	0	0.0192	0	0	0	0	0	0	0	0	0	0	0	0	0	0	0	0	0	0	0	0	0	0	0	0.018155	0	0	0	0	0	0	0	0	0	0.71645	0.24619	0	0
45H913B21H4P4D76.75-51	NaN	NaN	NaN	NaN	NaN	NaN	NaN	NaN	NaN	NaN	NaN	NaN	NaN	NaN	NaN	NaN	NaN	NaN	NaN	NaN	NaN	NaN	NaN	NaN	NaN	NaN	NaN	NaN	NaN	NaN	NaN	NaN	NaN	NaN	NaN	NaN	NaN	NaN	NaN	NaN	NaN	NaN	NaN	NaN	NaN
45H913B21H4P4D76.75-52	NaN	NaN	NaN	NaN	NaN	NaN	NaN	NaN	NaN	NaN	NaN	NaN	NaN	NaN	NaN	NaN	NaN	NaN	NaN	NaN	NaN	NaN	NaN	NaN	NaN	NaN	NaN	NaN	NaN	NaN	NaN	NaN	NaN	NaN	NaN	NaN	NaN	NaN	NaN	NaN	NaN	NaN	NaN	NaN	NaN
45H913B21H4P4D76.75-53	NaN	NaN	NaN	NaN	NaN	NaN	NaN	NaN	NaN	NaN	NaN	NaN	NaN	NaN	NaN	NaN	NaN	NaN	NaN	NaN	NaN	NaN	NaN	NaN	NaN	NaN	NaN	NaN	NaN	NaN	NaN	NaN	NaN	NaN	NaN	NaN	NaN	NaN	NaN	NaN	NaN	NaN	NaN	NaN	NaN
45H913B21H4P4D76.75-54	NaN	NaN	NaN	NaN	NaN	NaN	NaN	NaN	NaN	NaN	NaN	NaN	NaN	NaN	NaN	NaN	NaN	NaN	NaN	NaN	NaN	NaN	NaN	NaN	NaN	NaN	NaN	NaN	NaN	NaN	NaN	NaN	NaN	NaN	NaN	NaN	NaN	NaN	NaN	NaN	NaN	NaN	NaN	NaN	NaN
45H913B21H4P4D76.75-55	NaN	NaN	NaN	NaN	NaN	NaN	NaN	NaN	NaN	NaN	NaN	NaN	NaN	NaN	NaN	NaN	NaN	NaN	NaN	NaN	NaN	NaN	NaN	NaN	NaN	NaN	NaN	NaN	NaN	NaN	NaN	NaN	NaN	NaN	NaN	NaN	NaN	NaN	NaN	NaN	NaN	NaN	NaN	NaN	NaN
45H913B21H4P4D76.75-56	NaN	NaN	NaN	NaN	NaN	NaN	NaN	NaN	NaN	NaN	NaN	NaN	NaN	NaN	NaN	NaN	NaN	NaN	NaN	NaN	NaN	NaN	NaN	NaN	NaN	NaN	NaN	NaN	NaN	NaN	NaN	NaN	NaN	NaN	NaN	NaN	NaN	NaN	NaN	NaN	NaN	NaN	NaN	NaN	NaN
45H913B21H4P4D76.75-57	NaN	NaN	NaN	NaN	NaN	NaN	NaN	NaN	NaN	NaN	NaN	NaN	NaN	NaN	NaN	NaN	NaN	NaN	NaN	NaN	NaN	NaN	NaN	NaN	NaN	NaN	NaN	NaN	NaN	NaN	NaN	NaN	NaN	NaN	NaN	NaN	NaN	NaN	NaN	NaN	NaN	NaN	NaN	NaN	NaN
45H913B21H4P4D76.75-58	NaN	NaN	NaN	NaN	NaN	NaN	NaN	NaN	NaN	NaN	NaN	NaN	NaN	NaN	NaN	NaN	NaN	NaN	NaN	NaN	NaN	NaN	NaN	NaN	NaN	NaN	NaN	NaN	NaN	NaN	NaN	NaN	NaN	NaN	NaN	NaN	NaN	NaN	NaN	NaN	NaN	NaN	NaN	NaN	NaN
45H913B21H4P4D76.75-59	NaN	NaN	NaN	NaN	NaN	NaN	NaN	NaN	NaN	NaN	NaN	NaN	NaN	NaN	NaN	NaN	NaN	NaN	NaN	NaN	NaN	NaN	NaN	NaN	NaN	NaN	NaN	NaN	NaN	NaN	NaN	NaN	NaN	NaN	NaN	NaN	NaN	NaN	NaN	NaN	NaN	NaN	NaN	NaN	NaN
45H913B21H4P4D76.75-6	NaN	NaN	NaN	NaN	NaN	NaN	NaN	NaN	NaN	NaN	NaN	NaN	NaN	NaN	NaN	NaN	NaN	NaN	NaN	NaN	NaN	NaN	NaN	NaN	NaN	NaN	NaN	NaN	NaN	NaN	NaN	NaN	NaN	NaN	NaN	NaN	NaN	NaN	NaN	NaN	NaN	NaN	NaN	NaN	NaN
45H913B21H4P4D76.75-60	NaN	NaN	NaN	NaN	NaN	NaN	NaN	NaN	NaN	NaN	NaN	NaN	NaN	NaN	NaN	NaN	NaN	NaN	NaN	NaN	NaN	NaN	NaN	NaN	NaN	NaN	NaN	NaN	NaN	NaN	NaN	NaN	NaN	NaN	NaN	NaN	NaN	NaN	NaN	NaN	NaN	NaN	NaN	NaN	NaN
45H913B21H4P4D76.75-61	0	0	0	0	0	0	0	0	0	0	0.37004	0	0	0	0	0	0	0	0	0	0	0	0	0	0	0	0	0	0	0	0	0	0	0	0	0	0	0	0	0	0	0.62996	0	0	0
45H913B21H4P4D76.75-62	NaN	NaN	NaN	NaN	NaN	NaN	NaN	NaN	NaN	NaN	NaN	NaN	NaN	NaN	NaN	NaN	NaN	NaN	NaN	NaN	NaN	NaN	NaN	NaN	NaN	NaN	NaN	NaN	NaN	NaN	NaN	NaN	NaN	NaN	NaN	NaN	NaN	NaN	NaN	NaN	NaN	NaN	NaN	NaN	NaN
45H913B21H4P4D76.75-63	NaN	NaN	NaN	NaN	NaN	NaN	NaN	NaN	NaN	NaN	NaN	NaN	NaN	NaN	NaN	NaN	NaN	NaN	NaN	NaN	NaN	NaN	NaN	NaN	NaN	NaN	NaN	NaN	NaN	NaN	NaN	NaN	NaN	NaN	NaN	NaN	NaN	NaN	NaN	NaN	NaN	NaN	NaN	NaN	NaN
45H913B21H4P4D76.75-64	NaN	NaN	NaN	NaN	NaN	NaN	NaN	NaN	NaN	NaN	NaN	NaN	NaN	NaN	NaN	NaN	NaN	NaN	NaN	NaN	NaN	NaN	NaN	NaN	NaN	NaN	NaN	NaN	NaN	NaN	NaN	NaN	NaN	NaN	NaN	NaN	NaN	NaN	NaN	NaN	NaN	NaN	NaN	NaN	NaN
45H913B21H4P4D76.75-65	NaN	NaN	NaN	NaN	NaN	NaN	NaN	NaN	NaN	NaN	NaN	NaN	NaN	NaN	NaN	NaN	NaN	NaN	NaN	NaN	NaN	NaN	NaN	NaN	NaN	NaN	NaN	NaN	NaN	NaN	NaN	NaN	NaN	NaN	NaN	NaN	NaN	NaN	NaN	NaN	NaN	NaN	NaN	NaN	NaN
45H913B21H4P4D76.75-66	NaN	NaN	NaN	NaN	NaN	NaN	NaN	NaN	NaN	NaN	NaN	NaN	NaN	NaN	NaN	NaN	NaN	NaN	NaN	NaN	NaN	NaN	NaN	NaN	NaN	NaN	NaN	NaN	NaN	NaN	NaN	NaN	NaN	NaN	NaN	NaN	NaN	NaN	NaN	NaN	NaN	NaN	NaN	NaN	NaN
45H913B21H4P4D76.75-67	NaN	NaN	NaN	NaN	NaN	NaN	NaN	NaN	NaN	NaN	NaN	NaN	NaN	NaN	NaN	NaN	NaN	NaN	NaN	NaN	NaN	NaN	NaN	NaN	NaN	NaN	NaN	NaN	NaN	NaN	NaN	NaN	NaN	NaN	NaN	NaN	NaN	NaN	NaN	NaN	NaN	NaN	NaN	NaN	NaN
45H913B21H4P4D76.75-68	0	0	0	0	0	0	0	0	0	0	0	0	0	0	0	0	0	0	0	0	0	0	0	0	0	0	0	0	0	0	0	0	0	0	0	0	0	0	0	0	0	1	0	0	0
45H913B21H4P4D76.75-69	NaN	NaN	NaN	NaN	NaN	NaN	NaN	NaN	NaN	NaN	NaN	NaN	NaN	NaN	NaN	NaN	NaN	NaN	NaN	NaN	NaN	NaN	NaN	NaN	NaN	NaN	NaN	NaN	NaN	NaN	NaN	NaN	NaN	NaN	NaN	NaN	NaN	NaN	NaN	NaN	NaN	NaN	NaN	NaN	NaN
45H913B21H4P4D76.75-7	0	0	0	0	0.59397	0	0	0	0	0	0	0	0	0	0	0	0	0	0.40603	0	0	0	0	0	0	0	0	0	0	0	0	0	0	0	0	0	0	0	0	0	0	0	0	0	0
45H913B21H4P4D76.75-70	0	0	0	0	0	0	0	0	0	0	0	0	0	0	0	0	0	0	0	0	0	0	0	0	0	0	0	0	0	0	0	0	0	0	0	0	0	0	0	0	0	0.90638	0.093616	0	0
45H913B21H4P4D76.75-71	0	0	0	0	0	0	0	0	0	0	0	0	0	0	0	0	0	0	0.38954	0	0	0	0	0	0	0	0	0	0	0	0	0	0	0	0	0	0	0	0	0	0.61046	0	0	0	0
45H913B21H4P4D76.75-72	NaN	NaN	NaN	NaN	NaN	NaN	NaN	NaN	NaN	NaN	NaN	NaN	NaN	NaN	NaN	NaN	NaN	NaN	NaN	NaN	NaN	NaN	NaN	NaN	NaN	NaN	NaN	NaN	NaN	NaN	NaN	NaN	NaN	NaN	NaN	NaN	NaN	NaN	NaN	NaN	NaN	NaN	NaN	NaN	NaN
45H913B21H4P4D76.75-73	NaN	NaN	NaN	NaN	NaN	NaN	NaN	NaN	NaN	NaN	NaN	NaN	NaN	NaN	NaN	NaN	NaN	NaN	NaN	NaN	NaN	NaN	NaN	NaN	NaN	NaN	NaN	NaN	NaN	NaN	NaN	NaN	NaN	NaN	NaN	NaN	NaN	NaN	NaN	NaN	NaN	NaN	NaN	NaN	NaN
45H913B21H4P4D76.75-74	NaN	NaN	NaN	NaN	NaN	NaN	NaN	NaN	NaN	NaN	NaN	NaN	NaN	NaN	NaN	NaN	NaN	NaN	NaN	NaN	NaN	NaN	NaN	NaN	NaN	NaN	NaN	NaN	NaN	NaN	NaN	NaN	NaN	NaN	NaN	NaN	NaN	NaN	NaN	NaN	NaN	NaN	NaN	NaN	NaN
45H913B21H4P4D76.75-75	0	0	0	0	0	0	0	1	0	0	0	0	0	0	0	0	0	0	0	0	0	0	0	0	0	0	0	0	0	0	0	0	0	0	0	0	0	0	0	0	0	0	0	0	0
45H913B21H4P4D76.75-76	NaN	NaN	NaN	NaN	NaN	NaN	NaN	NaN	NaN	NaN	NaN	NaN	NaN	NaN	NaN	NaN	NaN	NaN	NaN	NaN	NaN	NaN	NaN	NaN	NaN	NaN	NaN	NaN	NaN	NaN	NaN	NaN	NaN	NaN	NaN	NaN	NaN	NaN	NaN	NaN	NaN	NaN	NaN	NaN	NaN
45H913B21H4P4D76.75-77	NaN	NaN	NaN	NaN	NaN	NaN	NaN	NaN	NaN	NaN	NaN	NaN	NaN	NaN	NaN	NaN	NaN	NaN	NaN	NaN	NaN	NaN	NaN	NaN	NaN	NaN	NaN	NaN	NaN	NaN	NaN	NaN	NaN	NaN	NaN	NaN	NaN	NaN	NaN	NaN	NaN	NaN	NaN	NaN	NaN
45H913B21H4P4D76.75-78
45H913B21H4P4D76.75-79	NaN	NaN	NaN	NaN	NaN	NaN	NaN	NaN	NaN	NaN	NaN	NaN	NaN	NaN	NaN	NaN	NaN	NaN	NaN	NaN	NaN	NaN	NaN	NaN	NaN	NaN	NaN	NaN	NaN	NaN	NaN	NaN	NaN	NaN	NaN	NaN	NaN	NaN	NaN	NaN	NaN	NaN	NaN	NaN	NaN
45H913B21H4P4D76.75-8	NaN	NaN	NaN	NaN	NaN	NaN	NaN	NaN	NaN	NaN	NaN	NaN	NaN	NaN	NaN	NaN	NaN	NaN	NaN	NaN	NaN	NaN	NaN	NaN	NaN	NaN	NaN	NaN	NaN	NaN	NaN	NaN	NaN	NaN	NaN	NaN	NaN	NaN	NaN	NaN	NaN	NaN	NaN	NaN	NaN
45H913B21H4P4D76.75-80	NaN	NaN	NaN	NaN	NaN	NaN	NaN	NaN	NaN	NaN	NaN	NaN	NaN	NaN	NaN	NaN	NaN	NaN	NaN	NaN	NaN	NaN	NaN	NaN	NaN	NaN	NaN	NaN	NaN	NaN	NaN	NaN	NaN	NaN	NaN	NaN	NaN	NaN	NaN	NaN	NaN	NaN	NaN	NaN	NaN
45H913B21H4P4D76.75-81	NaN	NaN	NaN	NaN	NaN	NaN	NaN	NaN	NaN	NaN	NaN	NaN	NaN	NaN	NaN	NaN	NaN	NaN	NaN	NaN	NaN	NaN	NaN	NaN	NaN	NaN	NaN	NaN	NaN	NaN	NaN	NaN	NaN	NaN	NaN	NaN	NaN	NaN	NaN	NaN	NaN	NaN	NaN	NaN	NaN
45H913B21H4P4D76.75-82	NaN	NaN	NaN	NaN	NaN	NaN	NaN	NaN	NaN	NaN	NaN	NaN	NaN	NaN	NaN	NaN	NaN	NaN	NaN	NaN	NaN	NaN	NaN	NaN	NaN	NaN	NaN	NaN	NaN	NaN	NaN	NaN	NaN	NaN	NaN	NaN	NaN	NaN	NaN	NaN	NaN	NaN	NaN	NaN	NaN
45H913B21H4P4D76.75-83	0	0	0	0	0	0	0	0	0	0	0	0	0	0	0	0	0	0	0	0	0	0	0	0	0	0	0	0	0	0	0	0	0	0	0	0	0	0	0	0	0	0	1	0	0
45H913B21H4P4D76.75-84	NaN	NaN	NaN	NaN	NaN	NaN	NaN	NaN	NaN	NaN	NaN	NaN	NaN	NaN	NaN	NaN	NaN	NaN	NaN	NaN	NaN	NaN	NaN	NaN	NaN	NaN	NaN	NaN	NaN	NaN	NaN	NaN	NaN	NaN	NaN	NaN	NaN	NaN	NaN	NaN	NaN	NaN	NaN	NaN	NaN
45H913B21H4P4D76.75-85	NaN	NaN	NaN	NaN	NaN	NaN	NaN	NaN	NaN	NaN	NaN	NaN	NaN	NaN	NaN	NaN	NaN	NaN	NaN	NaN	NaN	NaN	NaN	NaN	NaN	NaN	NaN	NaN	NaN	NaN	NaN	NaN	NaN	NaN	NaN	NaN	NaN	NaN	NaN	NaN	NaN	NaN	NaN	NaN	NaN
45H913B21H4P4D76.75-86	NaN	NaN	NaN	NaN	NaN	NaN	NaN	NaN	NaN	NaN	NaN	NaN	NaN	NaN	NaN	NaN	NaN	NaN	NaN	NaN	NaN	NaN	NaN	NaN	NaN	NaN	NaN	NaN	NaN	NaN	NaN	NaN	NaN	NaN	NaN	NaN	NaN	NaN	NaN	NaN	NaN	NaN	NaN	NaN	NaN
45H913B21H4P4D76.75-87	NaN	NaN	NaN	NaN	NaN	NaN	NaN	NaN	NaN	NaN	NaN	NaN	NaN	NaN	NaN	NaN	NaN	NaN	NaN	NaN	NaN	NaN	NaN	NaN	NaN	NaN	NaN	NaN	NaN	NaN	NaN	NaN	NaN	NaN	NaN	NaN	NaN	NaN	NaN	NaN	NaN	NaN	NaN	NaN	NaN
45H913B21H4P4D76.75-88	NaN	NaN	NaN	NaN	NaN	NaN	NaN	NaN	NaN	NaN	NaN	NaN	NaN	NaN	NaN	NaN	NaN	NaN	NaN	NaN	NaN	NaN	NaN	NaN	NaN	NaN	NaN	NaN	NaN	NaN	NaN	NaN	NaN	NaN	NaN	NaN	NaN	NaN	NaN	NaN	NaN	NaN	NaN	NaN	NaN
45H913B21H4P4D76.75-89	NaN	NaN	NaN	NaN	NaN	NaN	NaN	NaN	NaN	NaN	NaN	NaN	NaN	NaN	NaN	NaN	NaN	NaN	NaN	NaN	NaN	NaN	NaN	NaN	NaN	NaN	NaN	NaN	NaN	NaN	NaN	NaN	NaN	NaN	NaN	NaN	NaN	NaN	NaN	NaN	NaN	NaN	NaN	NaN	NaN
45H913B21H4P4D76.75-9	NaN	NaN	NaN	NaN	NaN	NaN	NaN	NaN	NaN	NaN	NaN	NaN	NaN	NaN	NaN	NaN	NaN	NaN	NaN	NaN	NaN	NaN	NaN	NaN	NaN	NaN	NaN	NaN	NaN	NaN	NaN	NaN	NaN	NaN	NaN	NaN	NaN	NaN	NaN	NaN	NaN	NaN	NaN	NaN	NaN
45H913B21H4P4D76.75-90	NaN	NaN	NaN	NaN	NaN	NaN	NaN	NaN	NaN	NaN	NaN	NaN	NaN	NaN	NaN	NaN	NaN	NaN	NaN	NaN	NaN	NaN	NaN	NaN	NaN	NaN	NaN	NaN	NaN	NaN	NaN	NaN	NaN	NaN	NaN	NaN	NaN	NaN	NaN	NaN	NaN	NaN	NaN	NaN	NaN
45H913B21H4P4D76.75-91	NaN	NaN	NaN	NaN	NaN	NaN	NaN	NaN	NaN	NaN	NaN	NaN	NaN	NaN	NaN	NaN	NaN	NaN	NaN	NaN	NaN	NaN	NaN	NaN	NaN	NaN	NaN	NaN	NaN	NaN	NaN	NaN	NaN	NaN	NaN	NaN	NaN	NaN	NaN	NaN	NaN	NaN	NaN	NaN	NaN
45H913B21H4P4D76.75-92	NaN	NaN	NaN	NaN	NaN	NaN	NaN	NaN	NaN	NaN	NaN	NaN	NaN	NaN	NaN	NaN	NaN	NaN	NaN	NaN	NaN	NaN	NaN	NaN	NaN	NaN	NaN	NaN	NaN	NaN	NaN	NaN	NaN	NaN	NaN	NaN	NaN	NaN	NaN	NaN	NaN	NaN	NaN	NaN	NaN
45H913B21H4P4D76.75-93	NaN	NaN	NaN	NaN	NaN	NaN	NaN	NaN	NaN	NaN	NaN	NaN	NaN	NaN	NaN	NaN	NaN	NaN	NaN	NaN	NaN	NaN	NaN	NaN	NaN	NaN	NaN	NaN	NaN	NaN	NaN	NaN	NaN	NaN	NaN	NaN	NaN	NaN	NaN	NaN	NaN	NaN	NaN	NaN	NaN
45H913B21H4P4D76.75-94	0	0	0	0	0	0	0	0	0	0	0	0	0	0	0	0	0	0	0	0	0	0	0	0	0	0	0	0	0	0	0	0	0	0	0	0	0	0	0	0	0	0.49404	0.50596	0	0
45H913B21H4P4D76.75-95	0	0	0	0.070143	0	0	0.02103	0.11296	0	0	0.022784	0	0	0	0	0	0	0	0	0	0	0.0148	0.13813	0	0	0	0	0	0.014039	0	0	0.033245	0.045578	0	0	0	0	0.017205	0	0	0	0.41686	0.093225	0	0
45H913B21H4P4D76.75-96	NaN	NaN	NaN	NaN	NaN	NaN	NaN	NaN	NaN	NaN	NaN	NaN	NaN	NaN	NaN	NaN	NaN	NaN	NaN	NaN	NaN	NaN	NaN	NaN	NaN	NaN	NaN	NaN	NaN	NaN	NaN	NaN	NaN	NaN	NaN	NaN	NaN	NaN	NaN	NaN	NaN	NaN	NaN	NaN	NaN
45H913B21H4P4D76.75-97	NaN	NaN	NaN	NaN	NaN	NaN	NaN	NaN	NaN	NaN	NaN	NaN	NaN	NaN	NaN	NaN	NaN	NaN	NaN	NaN	NaN	NaN	NaN	NaN	NaN	NaN	NaN	NaN	NaN	NaN	NaN	NaN	NaN	NaN	NaN	NaN	NaN	NaN	NaN	NaN	NaN	NaN	NaN	NaN	NaN
45H913B21H4P4D76.75-98	NaN	NaN	NaN	NaN	NaN	NaN	NaN	NaN	NaN	NaN	NaN	NaN	NaN	NaN	NaN	NaN	NaN	NaN	NaN	NaN	NaN	NaN	NaN	NaN	NaN	NaN	NaN	NaN	NaN	NaN	NaN	NaN	NaN	NaN	NaN	NaN	NaN	NaN	NaN	NaN	NaN	NaN	NaN	NaN	NaN
45H913B21H4P4D76.75-99	NaN	NaN	NaN	NaN	NaN	NaN	NaN	NaN	NaN	NaN	NaN	NaN	NaN	NaN	NaN	NaN	NaN	NaN	NaN	NaN	NaN	NaN	NaN	NaN	NaN	NaN	NaN	NaN	NaN	NaN	NaN	NaN	NaN	NaN	NaN	NaN	NaN	NaN	NaN	NaN	NaN	NaN	NaN	NaN	NaN
45H913B21H4P4D76.75	0	0	0	0.070143	0	0	0.02103	0.11296	0	0	0.022784	0	0	0	0	0	0	0	0	0	0	0.0148	0.13813	0	0	0	0	0	0.014039	0	0	0.033245	0.045578	0	0	0	0	0.017205	0	0	0	0.9109	1.59918	0	0
56H913B22H2P10D80.25-1	NaN	NaN	NaN	NaN	NaN	NaN	NaN	NaN	NaN	NaN	NaN	NaN	NaN	NaN	NaN	NaN	NaN	NaN	NaN	NaN	NaN	NaN	NaN	NaN	NaN	NaN	NaN	NaN	NaN	NaN	NaN	NaN	NaN	NaN	NaN	NaN	NaN	NaN	NaN	NaN	NaN	NaN	NaN	NaN	NaN
56H913B22H2P10D80.25-100	0	0	0	0	0	0	0	0	0	0	0	0	0	0	0	0	0	0	0	0	0	0	0	0	0	0	0	0	0	0	0	0	0	0	0	0	0	0	0	0	0	0.68177	0.31823	0	0
56H913B22H2P10D80.25-101	0	0.035966	0.15018	0.24038	0.091473	0	0	0.057638	0	0	0	0	0	0	0	0	0	0	0.094272	0	0	0.038645	0	0	0	0	0	0	0	0	0.053146	0.12375	0	0	0	0	0.032913	0	0	0	0.032967	0	0.048671	0	0
56H913B22H2P10D80.25-102	0	0	0	0	0	0	0	0	0	0	0	0	0	0	0	0	0	0	0	0	0	0	0	0	0	0	0	0	0	0	0	0	0	0	0	0	0	0	0	0	0	0.70513	0.29487	0	0
56H913B22H2P10D80.25-103	NaN	NaN	NaN	NaN	NaN	NaN	NaN	NaN	NaN	NaN	NaN	NaN	NaN	NaN	NaN	NaN	NaN	NaN	NaN	NaN	NaN	NaN	NaN	NaN	NaN	NaN	NaN	NaN	NaN	NaN	NaN	NaN	NaN	NaN	NaN	NaN	NaN	NaN	NaN	NaN	NaN	NaN	NaN	NaN	NaN
56H913B22H2P10D80.25-104	0	0	0	0.058998	0	0	0	0.30525	0	0	0	0	0	0	0	0	0	0.15392	0	0	0	0	0.097091	0	0	0	0	0	0	0	0.092905	0.09397	0	0	0	0	0	0	0	0	0	0.19786	0	0	0
56H913B22H2P10D80.25-11	NaN	NaN	NaN	NaN	NaN	NaN	NaN	NaN	NaN	NaN	NaN	NaN	NaN	NaN	NaN	NaN	NaN	NaN	NaN	NaN	NaN	NaN	NaN	NaN	NaN	NaN	NaN	NaN	NaN	NaN	NaN	NaN	NaN	NaN	NaN	NaN	NaN	NaN	NaN	NaN	NaN	NaN	NaN	NaN	NaN
56H913B22H2P10D80.25-12	NaN	NaN	NaN	NaN	NaN	NaN	NaN	NaN	NaN	NaN	NaN	NaN	NaN	NaN	NaN	NaN	NaN	NaN	NaN	NaN	NaN	NaN	NaN	NaN	NaN	NaN	NaN	NaN	NaN	NaN	NaN	NaN	NaN	NaN	NaN	NaN	NaN	NaN	NaN	NaN	NaN	NaN	NaN	NaN	NaN
56H913B22H2P10D80.25-13	0.017364	0	0	0.095903	0.028663	0	0.065893	0.035272	0	0	0	0	0	0	0	0	0.023901	0.12681	0.26607	0.030691	0.030504	0.033254	0	0	0	0	0	0	0	0	0	0.071063	0	0	0	0	0	0.020726	0.047176	0	0.073529	0.014282	0.018901	0	0
56H913B22H2P10D80.25-14	NaN	NaN	NaN	NaN	NaN	NaN	NaN	NaN	NaN	NaN	NaN	NaN	NaN	NaN	NaN	NaN	NaN	NaN	NaN	NaN	NaN	NaN	NaN	NaN	NaN	NaN	NaN	NaN	NaN	NaN	NaN	NaN	NaN	NaN	NaN	NaN	NaN	NaN	NaN	NaN	NaN	NaN	NaN	NaN	NaN
56H913B22H2P10D80.25-15	NaN	NaN	NaN	NaN	NaN	NaN	NaN	NaN	NaN	NaN	NaN	NaN	NaN	NaN	NaN	NaN	NaN	NaN	NaN	NaN	NaN	NaN	NaN	NaN	NaN	NaN	NaN	NaN	NaN	NaN	NaN	NaN	NaN	NaN	NaN	NaN	NaN	NaN	NaN	NaN	NaN	NaN	NaN	NaN	NaN
56H913B22H2P10D80.25-16	NaN	NaN	NaN	NaN	NaN	NaN	NaN	NaN	NaN	NaN	NaN	NaN	NaN	NaN	NaN	NaN	NaN	NaN	NaN	NaN	NaN	NaN	NaN	NaN	NaN	NaN	NaN	NaN	NaN	NaN	NaN	NaN	NaN	NaN	NaN	NaN	NaN	NaN	NaN	NaN	NaN	NaN	NaN	NaN	NaN
56H913B22H2P10D80.25-17	NaN	NaN	NaN	NaN	NaN	NaN	NaN	NaN	NaN	NaN	NaN	NaN	NaN	NaN	NaN	NaN	NaN	NaN	NaN	NaN	NaN	NaN	NaN	NaN	NaN	NaN	NaN	NaN	NaN	NaN	NaN	NaN	NaN	NaN	NaN	NaN	NaN	NaN	NaN	NaN	NaN	NaN	NaN	NaN	NaN
56H913B22H2P10D80.25-18	NaN	NaN	NaN	NaN	NaN	NaN	NaN	NaN	NaN	NaN	NaN	NaN	NaN	NaN	NaN	NaN	NaN	NaN	NaN	NaN	NaN	NaN	NaN	NaN	NaN	NaN	NaN	NaN	NaN	NaN	NaN	NaN	NaN	NaN	NaN	NaN	NaN	NaN	NaN	NaN	NaN	NaN	NaN	NaN	NaN
56H913B22H2P10D80.25-19	NaN	NaN	NaN	NaN	NaN	NaN	NaN	NaN	NaN	NaN	NaN	NaN	NaN	NaN	NaN	NaN	NaN	NaN	NaN	NaN	NaN	NaN	NaN	NaN	NaN	NaN	NaN	NaN	NaN	NaN	NaN	NaN	NaN	NaN	NaN	NaN	NaN	NaN	NaN	NaN	NaN	NaN	NaN	NaN	NaN
56H913B22H2P10D80.25-2	0	0	0	0	0	0	0	0	0	0	0	0	0	0	0	0	0	0	0	0	0	0	0	0	0	0	0	0	0	0	0	0	0	0	0	0	0	0	0	0	0	0.67182	0.32818	0	0
56H913B22H2P10D80.25-20	0	0	0	0.019772	0	0	0	0.046295	0	0	0	0	0	0	0	0	0	0	0	0	0	0	0	0.019874	0	0	0	0	0	0	0	0.022048	0	0	0	0	0	0	0	0	0	0.85568	0.036332	0	0
56H913B22H2P10D80.25-21	NaN	NaN	NaN	NaN	NaN	NaN	NaN	NaN	NaN	NaN	NaN	NaN	NaN	NaN	NaN	NaN	NaN	NaN	NaN	NaN	NaN	NaN	NaN	NaN	NaN	NaN	NaN	NaN	NaN	NaN	NaN	NaN	NaN	NaN	NaN	NaN	NaN	NaN	NaN	NaN	NaN	NaN	NaN	NaN	NaN
56H913B22H2P10D80.25-22	NaN	NaN	NaN	NaN	NaN	NaN	NaN	NaN	NaN	NaN	NaN	NaN	NaN	NaN	NaN	NaN	NaN	NaN	NaN	NaN	NaN	NaN	NaN	NaN	NaN	NaN	NaN	NaN	NaN	NaN	NaN	NaN	NaN	NaN	NaN	NaN	NaN	NaN	NaN	NaN	NaN	NaN	NaN	NaN	NaN
56H913B22H2P10D80.25-24	0	0	0	0	0	0	0	0	0	0	0	0	0	0	0	0	0	0	0	0	0	0	0	0	0	0	0	0	0	0	0	0	0	0	0	0	0	0	0	0	0	0.58207	0.41793	0	0
56H913B22H2P10D80.25-25	0	0	0	0	0	0	0	0	0	0	0	0	0	0	0	0	0	0	0	0.62267	0	0	0	0	0	0	0	0	0	0	0	0	0	0	0	0	0	0	0	0	0.37733	0	0	0	0
56H913B22H2P10D80.25-26	NaN	NaN	NaN	NaN	NaN	NaN	NaN	NaN	NaN	NaN	NaN	NaN	NaN	NaN	NaN	NaN	NaN	NaN	NaN	NaN	NaN	NaN	NaN	NaN	NaN	NaN	NaN	NaN	NaN	NaN	NaN	NaN	NaN	NaN	NaN	NaN	NaN	NaN	NaN	NaN	NaN	NaN	NaN	NaN	NaN
56H913B22H2P10D80.25-27	0	0	0	0	0	0	0	0	0	0	0	0	0	0	0	0	0	0	1	0	0	0	0	0	0	0	0	0	0	0	0	0	0	0	0	0	0	0	0	0	0	0	0	0	0
56H913B22H2P10D80.25-28	NaN	NaN	NaN	NaN	NaN	NaN	NaN	NaN	NaN	NaN	NaN	NaN	NaN	NaN	NaN	NaN	NaN	NaN	NaN	NaN	NaN	NaN	NaN	NaN	NaN	NaN	NaN	NaN	NaN	NaN	NaN	NaN	NaN	NaN	NaN	NaN	NaN	NaN	NaN	NaN	NaN	NaN	NaN	NaN	NaN
56H913B22H2P10D80.25-29	NaN	NaN	NaN	NaN	NaN	NaN	NaN	NaN	NaN	NaN	NaN	NaN	NaN	NaN	NaN	NaN	NaN	NaN	NaN	NaN	NaN	NaN	NaN	NaN	NaN	NaN	NaN	NaN	NaN	NaN	NaN	NaN	NaN	NaN	NaN	NaN	NaN	NaN	NaN	NaN	NaN	NaN	NaN	NaN	NaN
56H913B22H2P10D80.25-3	0	0	0	0	0	0	0	0.57265	0	0	0	0	0	0	0	0	0	0	0	0	0	0	0	0	0	0	0	0	0	0	0	0	0	0	0	0	0	0	0	0	0	0.42735	0	0	0
56H913B22H2P10D80.25-30	NaN	NaN	NaN	NaN	NaN	NaN	NaN	NaN	NaN	NaN	NaN	NaN	NaN	NaN	NaN	NaN	NaN	NaN	NaN	NaN	NaN	NaN	NaN	NaN	NaN	NaN	NaN	NaN	NaN	NaN	NaN	NaN	NaN	NaN	NaN	NaN	NaN	NaN	NaN	NaN	NaN	NaN	NaN	NaN	NaN
56H913B22H2P10D80.25-31	NaN	NaN	NaN	NaN	NaN	NaN	NaN	NaN	NaN	NaN	NaN	NaN	NaN	NaN	NaN	NaN	NaN	NaN	NaN	NaN	NaN	NaN	NaN	NaN	NaN	NaN	NaN	NaN	NaN	NaN	NaN	NaN	NaN	NaN	NaN	NaN	NaN	NaN	NaN	NaN	NaN	NaN	NaN	NaN	NaN
56H913B22H2P10D80.25-32	0	0	0	0.024854	0	0	0	0.031131	0	0	0	0	0	0	0	0	0	0	0	0	0	0	0.084176	0	0	0	0	0	0	0	0	0.083334	0	0	0	0	0	0	0	0	0	0.76351	0.013	0	0
56H913B22H2P10D80.25-33	NaN	NaN	NaN	NaN	NaN	NaN	NaN	NaN	NaN	NaN	NaN	NaN	NaN	NaN	NaN	NaN	NaN	NaN	NaN	NaN	NaN	NaN	NaN	NaN	NaN	NaN	NaN	NaN	NaN	NaN	NaN	NaN	NaN	NaN	NaN	NaN	NaN	NaN	NaN	NaN	NaN	NaN	NaN	NaN	NaN
56H913B22H2P10D80.25-34	NaN	NaN	NaN	NaN	NaN	NaN	NaN	NaN	NaN	NaN	NaN	NaN	NaN	NaN	NaN	NaN	NaN	NaN	NaN	NaN	NaN	NaN	NaN	NaN	NaN	NaN	NaN	NaN	NaN	NaN	NaN	NaN	NaN	NaN	NaN	NaN	NaN	NaN	NaN	NaN	NaN	NaN	NaN	NaN	NaN
56H913B22H2P10D80.25-35	NaN	NaN	NaN	NaN	NaN	NaN	NaN	NaN	NaN	NaN	NaN	NaN	NaN	NaN	NaN	NaN	NaN	NaN	NaN	NaN	NaN	NaN	NaN	NaN	NaN	NaN	NaN	NaN	NaN	NaN	NaN	NaN	NaN	NaN	NaN	NaN	NaN	NaN	NaN	NaN	NaN	NaN	NaN	NaN	NaN
56H913B22H2P10D80.25-36	0	0	0	0.12233	0.13423	0	0	0	0	0	0	0	0	0	0	0	0	0	0	0	0	0.082268	0	0	0	0	0	0	0	0	0	0	0.092958	0	0	0	0	0	0	0	0	0.56821	0	0	0
56H913B22H2P10D80.25-37	0.066372	0.033125	0	0.026478	0.031942	0	0.011343	0.037612	0	0	0	0	0.019023	0	0	0	0.026994	0.12005	0.067892	0.020244	0.014941	0.15004	0	0	0	0	0	0	0.03929	0	0.0085192	0.088985	0	0	0	0	0.0090056	0	0.069096	0	0.059294	0.0079891	0.091761	0	0
56H913B22H2P10D80.25-38	NaN	NaN	NaN	NaN	NaN	NaN	NaN	NaN	NaN	NaN	NaN	NaN	NaN	NaN	NaN	NaN	NaN	NaN	NaN	NaN	NaN	NaN	NaN	NaN	NaN	NaN	NaN	NaN	NaN	NaN	NaN	NaN	NaN	NaN	NaN	NaN	NaN	NaN	NaN	NaN	NaN	NaN	NaN	NaN	NaN
56H913B22H2P10D80.25-39	0.02269	0	0	0.31473	0.025039	0.022534	0	0.14737	0	0	0	0	0	0	0	0	0.028731	0.12035	0	0	0	0.038405	0	0	0	0	0	0	0	0.022891	0	0.030497	0	0	0	0	0	0	0	0	0	0.030169	0.19659	0	0
56H913B22H2P10D80.25-4	0	0	0	0	0	0	0	0	0	0	0	0	0	0	0	0	0	0	0	0	0	0	0	0	0	0	0	0	0	0	0	0	0	0	0	0	0	0	0	0	0	1	0	0	0
56H913B22H2P10D80.25-40	0	0	0	0.47815	0	0	0	0.52185	0	0	0	0	0	0	0	0	0	0	0	0	0	0	0	0	0	0	0	0	0	0	0	0	0	0	0	0	0	0	0	0	0	0	0	0	0
56H913B22H2P10D80.25-41	NaN	NaN	NaN	NaN	NaN	NaN	NaN	NaN	NaN	NaN	NaN	NaN	NaN	NaN	NaN	NaN	NaN	NaN	NaN	NaN	NaN	NaN	NaN	NaN	NaN	NaN	NaN	NaN	NaN	NaN	NaN	NaN	NaN	NaN	NaN	NaN	NaN	NaN	NaN	NaN	NaN	NaN	NaN	NaN	NaN
56H913B22H2P10D80.25-43	NaN	NaN	NaN	NaN	NaN	NaN	NaN	NaN	NaN	NaN	NaN	NaN	NaN	NaN	NaN	NaN	NaN	NaN	NaN	NaN	NaN	NaN	NaN	NaN	NaN	NaN	NaN	NaN	NaN	NaN	NaN	NaN	NaN	NaN	NaN	NaN	NaN	NaN	NaN	NaN	NaN	NaN	NaN	NaN	NaN
56H913B22H2P10D80.25-44	0	0.018785	0	0.020399	0	0	0.023804	0	0	0	0	0	0	0	0	0	0	0	0	0	0	0	0.026626	0.12815	0	0	0	0	0	0	0	0.36841	0.13755	0	0	0	0	0	0	0	0	0.212	0.064275	0	0
56H913B22H2P10D80.25-45	NaN	NaN	NaN	NaN	NaN	NaN	NaN	NaN	NaN	NaN	NaN	NaN	NaN	NaN	NaN	NaN	NaN	NaN	NaN	NaN	NaN	NaN	NaN	NaN	NaN	NaN	NaN	NaN	NaN	NaN	NaN	NaN	NaN	NaN	NaN	NaN	NaN	NaN	NaN	NaN	NaN	NaN	NaN	NaN	NaN
56H913B22H2P10D80.25-46	NaN	NaN	NaN	NaN	NaN	NaN	NaN	NaN	NaN	NaN	NaN	NaN	NaN	NaN	NaN	NaN	NaN	NaN	NaN	NaN	NaN	NaN	NaN	NaN	NaN	NaN	NaN	NaN	NaN	NaN	NaN	NaN	NaN	NaN	NaN	NaN	NaN	NaN	NaN	NaN	NaN	NaN	NaN	NaN	NaN
56H913B22H2P10D80.25-47	0	0	0	0.13633	0	0	0	0.47288	0	0	0	0	0	0	0	0	0	0.39079	0	0	0	0	0	0	0	0	0	0	0	0	0	0	0	0	0	0	0	0	0	0	0	0	0	0	0
56H913B22H2P10D80.25-48	NaN	NaN	NaN	NaN	NaN	NaN	NaN	NaN	NaN	NaN	NaN	NaN	NaN	NaN	NaN	NaN	NaN	NaN	NaN	NaN	NaN	NaN	NaN	NaN	NaN	NaN	NaN	NaN	NaN	NaN	NaN	NaN	NaN	NaN	NaN	NaN	NaN	NaN	NaN	NaN	NaN	NaN	NaN	NaN	NaN
56H913B22H2P10D80.25-49	0	0	0	0	0	0	0	0	0	0	0	0	0	0	0	0	0	0.31845	0.68155	0	0	0	0	0	0	0	0	0	0	0	0	0	0	0	0	0	0	0	0	0	0	0	0	0	0
56H913B22H2P10D80.25-5	NaN	NaN	NaN	NaN	NaN	NaN	NaN	NaN	NaN	NaN	NaN	NaN	NaN	NaN	NaN	NaN	NaN	NaN	NaN	NaN	NaN	NaN	NaN	NaN	NaN	NaN	NaN	NaN	NaN	NaN	NaN	NaN	NaN	NaN	NaN	NaN	NaN	NaN	NaN	NaN	NaN	NaN	NaN	NaN	NaN
56H913B22H2P10D80.25-50	NaN	NaN	NaN	NaN	NaN	NaN	NaN	NaN	NaN	NaN	NaN	NaN	NaN	NaN	NaN	NaN	NaN	NaN	NaN	NaN	NaN	NaN	NaN	NaN	NaN	NaN	NaN	NaN	NaN	NaN	NaN	NaN	NaN	NaN	NaN	NaN	NaN	NaN	NaN	NaN	NaN	NaN	NaN	NaN	NaN
56H913B22H2P10D80.25-51	NaN	NaN	NaN	NaN	NaN	NaN	NaN	NaN	NaN	NaN	NaN	NaN	NaN	NaN	NaN	NaN	NaN	NaN	NaN	NaN	NaN	NaN	NaN	NaN	NaN	NaN	NaN	NaN	NaN	NaN	NaN	NaN	NaN	NaN	NaN	NaN	NaN	NaN	NaN	NaN	NaN	NaN	NaN	NaN	NaN
56H913B22H2P10D80.25-52	NaN	NaN	NaN	NaN	NaN	NaN	NaN	NaN	NaN	NaN	NaN	NaN	NaN	NaN	NaN	NaN	NaN	NaN	NaN	NaN	NaN	NaN	NaN	NaN	NaN	NaN	NaN	NaN	NaN	NaN	NaN	NaN	NaN	NaN	NaN	NaN	NaN	NaN	NaN	NaN	NaN	NaN	NaN	NaN	NaN
56H913B22H2P10D80.25-53	NaN	NaN	NaN	NaN	NaN	NaN	NaN	NaN	NaN	NaN	NaN	NaN	NaN	NaN	NaN	NaN	NaN	NaN	NaN	NaN	NaN	NaN	NaN	NaN	NaN	NaN	NaN	NaN	NaN	NaN	NaN	NaN	NaN	NaN	NaN	NaN	NaN	NaN	NaN	NaN	NaN	NaN	NaN	NaN	NaN
56H913B22H2P10D80.25-54	NaN	NaN	NaN	NaN	NaN	NaN	NaN	NaN	NaN	NaN	NaN	NaN	NaN	NaN	NaN	NaN	NaN	NaN	NaN	NaN	NaN	NaN	NaN	NaN	NaN	NaN	NaN	NaN	NaN	NaN	NaN	NaN	NaN	NaN	NaN	NaN	NaN	NaN	NaN	NaN	NaN	NaN	NaN	NaN	NaN
56H913B22H2P10D80.25-55	0	0	0	0	0	0	0	0.6825	0	0	0	0	0	0	0	0	0	0	0	0	0	0	0	0	0	0	0	0	0	0	0	0	0	0	0	0	0	0.3175	0	0	0	0	0	0	0
56H913B22H2P10D80.25-56	0	0	0	0.20987	0	0	0	0.17382	0	0	0	0	0	0	0	0	0.056859	0	0.091106	0	0	0	0	0	0	0	0	0	0	0	0	0.32602	0	0	0	0	0	0	0	0	0	0.14232	0	0	0
56H913B22H2P10D80.25-57	NaN	NaN	NaN	NaN	NaN	NaN	NaN	NaN	NaN	NaN	NaN	NaN	NaN	NaN	NaN	NaN	NaN	NaN	NaN	NaN	NaN	NaN	NaN	NaN	NaN	NaN	NaN	NaN	NaN	NaN	NaN	NaN	NaN	NaN	NaN	NaN	NaN	NaN	NaN	NaN	NaN	NaN	NaN	NaN	NaN
56H913B22H2P10D80.25-58	NaN	NaN	NaN	NaN	NaN	NaN	NaN	NaN	NaN	NaN	NaN	NaN	NaN	NaN	NaN	NaN	NaN	NaN	NaN	NaN	NaN	NaN	NaN	NaN	NaN	NaN	NaN	NaN	NaN	NaN	NaN	NaN	NaN	NaN	NaN	NaN	NaN	NaN	NaN	NaN	NaN	NaN	NaN	NaN	NaN
56H913B22H2P10D80.25-59	NaN	NaN	NaN	NaN	NaN	NaN	NaN	NaN	NaN	NaN	NaN	NaN	NaN	NaN	NaN	NaN	NaN	NaN	NaN	NaN	NaN	NaN	NaN	NaN	NaN	NaN	NaN	NaN	NaN	NaN	NaN	NaN	NaN	NaN	NaN	NaN	NaN	NaN	NaN	NaN	NaN	NaN	NaN	NaN	NaN
56H913B22H2P10D80.25-6	NaN	NaN	NaN	NaN	NaN	NaN	NaN	NaN	NaN	NaN	NaN	NaN	NaN	NaN	NaN	NaN	NaN	NaN	NaN	NaN	NaN	NaN	NaN	NaN	NaN	NaN	NaN	NaN	NaN	NaN	NaN	NaN	NaN	NaN	NaN	NaN	NaN	NaN	NaN	NaN	NaN	NaN	NaN	NaN	NaN
56H913B22H2P10D80.25-60	0	0	0	0	0	0	0	0.13532	0	0	0	0	0	0	0	0	0	0	0	0	0	0	0	0	0	0	0	0	0	0	0	0	0	0	0	0	0	0	0	0	0	0.86468	0	0	0
56H913B22H2P10D80.25-61	NaN	NaN	NaN	NaN	NaN	NaN	NaN	NaN	NaN	NaN	NaN	NaN	NaN	NaN	NaN	NaN	NaN	NaN	NaN	NaN	NaN	NaN	NaN	NaN	NaN	NaN	NaN	NaN	NaN	NaN	NaN	NaN	NaN	NaN	NaN	NaN	NaN	NaN	NaN	NaN	NaN	NaN	NaN	NaN	NaN
56H913B22H2P10D80.25-62	NaN	NaN	NaN	NaN	NaN	NaN	NaN	NaN	NaN	NaN	NaN	NaN	NaN	NaN	NaN	NaN	NaN	NaN	NaN	NaN	NaN	NaN	NaN	NaN	NaN	NaN	NaN	NaN	NaN	NaN	NaN	NaN	NaN	NaN	NaN	NaN	NaN	NaN	NaN	NaN	NaN	NaN	NaN	NaN	NaN
56H913B22H2P10D80.25-63	NaN	NaN	NaN	NaN	NaN	NaN	NaN	NaN	NaN	NaN	NaN	NaN	NaN	NaN	NaN	NaN	NaN	NaN	NaN	NaN	NaN	NaN	NaN	NaN	NaN	NaN	NaN	NaN	NaN	NaN	NaN	NaN	NaN	NaN	NaN	NaN	NaN	NaN	NaN	NaN	NaN	NaN	NaN	NaN	NaN
56H913B22H2P10D80.25-64	0	0	0	0	0	0	0	0	0	0	0	0	0	0	0	0	0	0	0	0	0	0	0	0	0	0	0	0	0	0	0	0.11924	0	0	0	0	0	0	0	0	0	0.88076	0	0	0
56H913B22H2P10D80.25-65	NaN	NaN	NaN	NaN	NaN	NaN	NaN	NaN	NaN	NaN	NaN	NaN	NaN	NaN	NaN	NaN	NaN	NaN	NaN	NaN	NaN	NaN	NaN	NaN	NaN	NaN	NaN	NaN	NaN	NaN	NaN	NaN	NaN	NaN	NaN	NaN	NaN	NaN	NaN	NaN	NaN	NaN	NaN	NaN	NaN
56H913B22H2P10D80.25-66	NaN	NaN	NaN	NaN	NaN	NaN	NaN	NaN	NaN	NaN	NaN	NaN	NaN	NaN	NaN	NaN	NaN	NaN	NaN	NaN	NaN	NaN	NaN	NaN	NaN	NaN	NaN	NaN	NaN	NaN	NaN	NaN	NaN	NaN	NaN	NaN	NaN	NaN	NaN	NaN	NaN	NaN	NaN	NaN	NaN
56H913B22H2P10D80.25-67	NaN	NaN	NaN	NaN	NaN	NaN	NaN	NaN	NaN	NaN	NaN	NaN	NaN	NaN	NaN	NaN	NaN	NaN	NaN	NaN	NaN	NaN	NaN	NaN	NaN	NaN	NaN	NaN	NaN	NaN	NaN	NaN	NaN	NaN	NaN	NaN	NaN	NaN	NaN	NaN	NaN	NaN	NaN	NaN	NaN
56H913B22H2P10D80.25-68	0	0	0	0	0	0	0	0.11325	0.027152	0	0	0	0	0	0	0	0	0	0	0	0	0	0.042482	0.037817	0	0	0	0	0	0	0	0.037883	0	0	0	0	0	0	0	0	0	0.44724	0.29418	0	0
56H913B22H2P10D80.25-69	0.16617	0	0	0.26006	0	0	0	0.06721	0	0	0	0	0	0	0	0	0	0.10097	0.18125	0	0	0	0	0	0	0	0	0	0	0	0	0	0	0.066104	0	0	0	0	0.091491	0	0	0.066744	0	0	0
56H913B22H2P10D80.25-7	NaN	NaN	NaN	NaN	NaN	NaN	NaN	NaN	NaN	NaN	NaN	NaN	NaN	NaN	NaN	NaN	NaN	NaN	NaN	NaN	NaN	NaN	NaN	NaN	NaN	NaN	NaN	NaN	NaN	NaN	NaN	NaN	NaN	NaN	NaN	NaN	NaN	NaN	NaN	NaN	NaN	NaN	NaN	NaN	NaN
56H913B22H2P10D80.25-70	0	0	0	0.18138	0.11421	0.051974	0.072325	0	0.025051	0	0	0	0	0.023763	0	0	0	0	0	0	0	0	0	0	0	0	0	0	0	0	0.02279	0.13815	0.038757	0	0	0	0	0	0	0	0	0.3316	0	0	0
56H913B22H2P10D80.25-71	NaN	NaN	NaN	NaN	NaN	NaN	NaN	NaN	NaN	NaN	NaN	NaN	NaN	NaN	NaN	NaN	NaN	NaN	NaN	NaN	NaN	NaN	NaN	NaN	NaN	NaN	NaN	NaN	NaN	NaN	NaN	NaN	NaN	NaN	NaN	NaN	NaN	NaN	NaN	NaN	NaN	NaN	NaN	NaN	NaN
56H913B22H2P10D80.25-72	NaN	NaN	NaN	NaN	NaN	NaN	NaN	NaN	NaN	NaN	NaN	NaN	NaN	NaN	NaN	NaN	NaN	NaN	NaN	NaN	NaN	NaN	NaN	NaN	NaN	NaN	NaN	NaN	NaN	NaN	NaN	NaN	NaN	NaN	NaN	NaN	NaN	NaN	NaN	NaN	NaN	NaN	NaN	NaN	NaN
56H913B22H2P10D80.25-73	NaN	NaN	NaN	NaN	NaN	NaN	NaN	NaN	NaN	NaN	NaN	NaN	NaN	NaN	NaN	NaN	NaN	NaN	NaN	NaN	NaN	NaN	NaN	NaN	NaN	NaN	NaN	NaN	NaN	NaN	NaN	NaN	NaN	NaN	NaN	NaN	NaN	NaN	NaN	NaN	NaN	NaN	NaN	NaN	NaN
56H913B22H2P10D80.25-74	NaN	NaN	NaN	NaN	NaN	NaN	NaN	NaN	NaN	NaN	NaN	NaN	NaN	NaN	NaN	NaN	NaN	NaN	NaN	NaN	NaN	NaN	NaN	NaN	NaN	NaN	NaN	NaN	NaN	NaN	NaN	NaN	NaN	NaN	NaN	NaN	NaN	NaN	NaN	NaN	NaN	NaN	NaN	NaN	NaN
56H913B22H2P10D80.25-75	NaN	NaN	NaN	NaN	NaN	NaN	NaN	NaN	NaN	NaN	NaN	NaN	NaN	NaN	NaN	NaN	NaN	NaN	NaN	NaN	NaN	NaN	NaN	NaN	NaN	NaN	NaN	NaN	NaN	NaN	NaN	NaN	NaN	NaN	NaN	NaN	NaN	NaN	NaN	NaN	NaN	NaN	NaN	NaN	NaN
56H913B22H2P10D80.25-76	0.0072201	0.0016425	0	0.081798	0.0023378	0.002302	0.0083696	0.036227	0.0048539	0	0	0	0	0.0044954	0	0	0.001541	0.0059925	0.032796	0	0.004031	0.0024174	0.029712	0	0.0016726	0	0	0	0.032204	0.016615	0	0.094841	0.016657	0.0074768	0	0	0.0032214	0.0024027	0	0.0018112	0.0024402	0.51911	0.075814	0	0
56H913B22H2P10D80.25-77	0	0	0	0	0	0	0	0	0	0	0	0	0	0	0	0	0	0	0	0	0	0	0	0	0	0	0	0	0	0	0	0	0	0	0	0	0	0	0	0	0	1	0	0	0
56H913B22H2P10D80.25-78	NaN	NaN	NaN	NaN	NaN	NaN	NaN	NaN	NaN	NaN	NaN	NaN	NaN	NaN	NaN	NaN	NaN	NaN	NaN	NaN	NaN	NaN	NaN	NaN	NaN	NaN	NaN	NaN	NaN	NaN	NaN	NaN	NaN	NaN	NaN	NaN	NaN	NaN	NaN	NaN	NaN	NaN	NaN	NaN	NaN
56H913B22H2P10D80.25-79	NaN	NaN	NaN	NaN	NaN	NaN	NaN	NaN	NaN	NaN	NaN	NaN	NaN	NaN	NaN	NaN	NaN	NaN	NaN	NaN	NaN	NaN	NaN	NaN	NaN	NaN	NaN	NaN	NaN	NaN	NaN	NaN	NaN	NaN	NaN	NaN	NaN	NaN	NaN	NaN	NaN	NaN	NaN	NaN	NaN
56H913B22H2P10D80.25-8	0.0044576	0.0074485	0	0.080276	0.027551	0.022855	0.054424	0.038582	0.052441	0	0.015855	0	0	0.016207	0	0	0.023143	0.028001	0.040102	0	0.0073915	0.04025	0.018512	0	0.014535	0	0.0043215	0	0.018996	0.08984	0.027376	0.15075	0.02892	0.029967	0.0044858	0.026172	0.061108	0	0	0.0030817	0.01472	0.018334	0.029902	0	0
56H913B22H2P10D80.25-80	NaN	NaN	NaN	NaN	NaN	NaN	NaN	NaN	NaN	NaN	NaN	NaN	NaN	NaN	NaN	NaN	NaN	NaN	NaN	NaN	NaN	NaN	NaN	NaN	NaN	NaN	NaN	NaN	NaN	NaN	NaN	NaN	NaN	NaN	NaN	NaN	NaN	NaN	NaN	NaN	NaN	NaN	NaN	NaN	NaN
56H913B22H2P10D80.25-81	NaN	NaN	NaN	NaN	NaN	NaN	NaN	NaN	NaN	NaN	NaN	NaN	NaN	NaN	NaN	NaN	NaN	NaN	NaN	NaN	NaN	NaN	NaN	NaN	NaN	NaN	NaN	NaN	NaN	NaN	NaN	NaN	NaN	NaN	NaN	NaN	NaN	NaN	NaN	NaN	NaN	NaN	NaN	NaN	NaN
56H913B22H2P10D80.25-82	0.041157	0	0	0.058193	0	0	0	0	0	0	0	0	0	0	0	0	0	0	0	0	0	0	0	0	0	0	0	0	0	0	0	0	0	0.037326	0	0	0	0	0	0	0	0.86332	0	0	0
56H913B22H2P10D80.25-83	0	0	0	0	0	0	0	0.44715	0	0	0	0	0	0	0	0	0	0	0	0	0	0.55285	0	0	0	0	0	0	0	0	0	0	0	0	0	0	0	0	0	0	0	0	0	0	0
56H913B22H2P10D80.25-84	0	0	0	0	0	0	0	0	0	0	0	0	0	0	0	0	0	0	0	0	0	0	0	0	0	0	0	0	0	0	0	0	0	0	0	0	0	0	0	0	0	0.91628	0.083724	0	0
56H913B22H2P10D80.25-85	NaN	NaN	NaN	NaN	NaN	NaN	NaN	NaN	NaN	NaN	NaN	NaN	NaN	NaN	NaN	NaN	NaN	NaN	NaN	NaN	NaN	NaN	NaN	NaN	NaN	NaN	NaN	NaN	NaN	NaN	NaN	NaN	NaN	NaN	NaN	NaN	NaN	NaN	NaN	NaN	NaN	NaN	NaN	NaN	NaN
56H913B22H2P10D80.25-86	NaN	NaN	NaN	NaN	NaN	NaN	NaN	NaN	NaN	NaN	NaN	NaN	NaN	NaN	NaN	NaN	NaN	NaN	NaN	NaN	NaN	NaN	NaN	NaN	NaN	NaN	NaN	NaN	NaN	NaN	NaN	NaN	NaN	NaN	NaN	NaN	NaN	NaN	NaN	NaN	NaN	NaN	NaN	NaN	NaN
56H913B22H2P10D80.25-87	NaN	NaN	NaN	NaN	NaN	NaN	NaN	NaN	NaN	NaN	NaN	NaN	NaN	NaN	NaN	NaN	NaN	NaN	NaN	NaN	NaN	NaN	NaN	NaN	NaN	NaN	NaN	NaN	NaN	NaN	NaN	NaN	NaN	NaN	NaN	NaN	NaN	NaN	NaN	NaN	NaN	NaN	NaN	NaN	NaN
56H913B22H2P10D80.25-88	NaN	NaN	NaN	NaN	NaN	NaN	NaN	NaN	NaN	NaN	NaN	NaN	NaN	NaN	NaN	NaN	NaN	NaN	NaN	NaN	NaN	NaN	NaN	NaN	NaN	NaN	NaN	NaN	NaN	NaN	NaN	NaN	NaN	NaN	NaN	NaN	NaN	NaN	NaN	NaN	NaN	NaN	NaN	NaN	NaN
56H913B22H2P10D80.25-89	0.025107	0	0	0.23311	0.038997	0.043485	0	0.12613	0	0	0	0	0	0	0	0	0	0.12077	0.17831	0	0	0.027928	0	0	0	0	0	0	0	0	0	0.022733	0	0	0	0	0	0	0.026783	0	0.10444	0	0.052206	0	0
56H913B22H2P10D80.25-9	NaN	NaN	NaN	NaN	NaN	NaN	NaN	NaN	NaN	NaN	NaN	NaN	NaN	NaN	NaN	NaN	NaN	NaN	NaN	NaN	NaN	NaN	NaN	NaN	NaN	NaN	NaN	NaN	NaN	NaN	NaN	NaN	NaN	NaN	NaN	NaN	NaN	NaN	NaN	NaN	NaN	NaN	NaN	NaN	NaN
56H913B22H2P10D80.25-90	NaN	NaN	NaN	NaN	NaN	NaN	NaN	NaN	NaN	NaN	NaN	NaN	NaN	NaN	NaN	NaN	NaN	NaN	NaN	NaN	NaN	NaN	NaN	NaN	NaN	NaN	NaN	NaN	NaN	NaN	NaN	NaN	NaN	NaN	NaN	NaN	NaN	NaN	NaN	NaN	NaN	NaN	NaN	NaN	NaN
56H913B22H2P10D80.25-91	NaN	NaN	NaN	NaN	NaN	NaN	NaN	NaN	NaN	NaN	NaN	NaN	NaN	NaN	NaN	NaN	NaN	NaN	NaN	NaN	NaN	NaN	NaN	NaN	NaN	NaN	NaN	NaN	NaN	NaN	NaN	NaN	NaN	NaN	NaN	NaN	NaN	NaN	NaN	NaN	NaN	NaN	NaN	NaN	NaN
56H913B22H2P10D80.25-92	NaN	NaN	NaN	NaN	NaN	NaN	NaN	NaN	NaN	NaN	NaN	NaN	NaN	NaN	NaN	NaN	NaN	NaN	NaN	NaN	NaN	NaN	NaN	NaN	NaN	NaN	NaN	NaN	NaN	NaN	NaN	NaN	NaN	NaN	NaN	NaN	NaN	NaN	NaN	NaN	NaN	NaN	NaN	NaN	NaN
56H913B22H2P10D80.25-93	NaN	NaN	NaN	NaN	NaN	NaN	NaN	NaN	NaN	NaN	NaN	NaN	NaN	NaN	NaN	NaN	NaN	NaN	NaN	NaN	NaN	NaN	NaN	NaN	NaN	NaN	NaN	NaN	NaN	NaN	NaN	NaN	NaN	NaN	NaN	NaN	NaN	NaN	NaN	NaN	NaN	NaN	NaN	NaN	NaN
56H913B22H2P10D80.25-94	0	0	0	0	0	0	0	0.013713	0	0	0	0	0	0	0	0	0	0	0	0	0	0	0.0099566	0	0	0	0	0	0	0	0	0.043566	0	0	0	0	0	0	0	0	0	0.86573	0.067036	0	0
56H913B22H2P10D80.25-95	0	0	0	0.43118	0	0	0	0	0	0	0	0	0	0	0	0	0	0	0.43054	0	0	0	0	0	0	0	0	0	0	0	0	0	0	0	0	0	0	0.13827	0	0	0	0	0	0	0
56H913B22H2P10D80.25-96	NaN	NaN	NaN	NaN	NaN	NaN	NaN	NaN	NaN	NaN	NaN	NaN	NaN	NaN	NaN	NaN	NaN	NaN	NaN	NaN	NaN	NaN	NaN	NaN	NaN	NaN	NaN	NaN	NaN	NaN	NaN	NaN	NaN	NaN	NaN	NaN	NaN	NaN	NaN	NaN	NaN	NaN	NaN	NaN	NaN
56H913B22H2P10D80.25-97	NaN	NaN	NaN	NaN	NaN	NaN	NaN	NaN	NaN	NaN	NaN	NaN	NaN	NaN	NaN	NaN	NaN	NaN	NaN	NaN	NaN	NaN	NaN	NaN	NaN	NaN	NaN	NaN	NaN	NaN	NaN	NaN	NaN	NaN	NaN	NaN	NaN	NaN	NaN	NaN	NaN	NaN	NaN	NaN	NaN
56H913B22H2P10D80.25-98	NaN	NaN	NaN	NaN	NaN	NaN	NaN	NaN	NaN	NaN	NaN	NaN	NaN	NaN	NaN	NaN	NaN	NaN	NaN	NaN	NaN	NaN	NaN	NaN	NaN	NaN	NaN	NaN	NaN	NaN	NaN	NaN	NaN	NaN	NaN	NaN	NaN	NaN	NaN	NaN	NaN	NaN	NaN	NaN	NaN
56H913B22H2P10D80.25-99	NaN	NaN	NaN	NaN	NaN	NaN	NaN	NaN	NaN	NaN	NaN	NaN	NaN	NaN	NaN	NaN	NaN	NaN	NaN	NaN	NaN	NaN	NaN	NaN	NaN	NaN	NaN	NaN	NaN	NaN	NaN	NaN	NaN	NaN	NaN	NaN	NaN	NaN	NaN	NaN	NaN	NaN	NaN	NaN	NaN
56H913B22H2P10D80.25	0.350538	0.096967	0.15018	3.07419	0.494443	0.14315	0.236159	4.06185	0.109498	0	0.015855	0	0.019023	0.0444654	0	0	0.161169	1.4861	3.06389	0.673605	0.0568675	0.966057	0.308556	0.185841	0.0162076	0	0.0043215	0	0.09049	0.129346	0.204736	1.81524	0.314842	0.140874	0.0044858	0.026172	0.106248	0.478899	0.234546	0.0048929	0.66472	13.634	2.4316	0	0
58H913B22H3P1R51.75-1	NaN	NaN	NaN	NaN	NaN	NaN	NaN	NaN	NaN	NaN	NaN	NaN	NaN	NaN	NaN	NaN	NaN	NaN	NaN	NaN	NaN	NaN	NaN	NaN	NaN	NaN	NaN	NaN	NaN	NaN	NaN	NaN	NaN	NaN	NaN	NaN	NaN	NaN	NaN	NaN	NaN	NaN	NaN	NaN	NaN
58H913B22H3P1R51.75-11	0	0	0	0.015943	0.014322	0.0027186	0.034875	0.18939	0.12244	0	0.04408	0	0	0.0040745	0.018705	0.010649	0.0043148	0.012219	0	0.0052695	0.0045434	0.010647	0.0089934	0	0	0.0062898	0.079253	0.015275	0.019852	0.08095	0.02368	0.030574	0.049006	0.015927	0.038842	0.019478	0.028132	0.003029	0.0057042	0.020402	0.0027259	0.030442	0.017034	0.0047525	0.005469
58H913B22H3P1R51.75-12	NaN	NaN	NaN	NaN	NaN	NaN	NaN	NaN	NaN	NaN	NaN	NaN	NaN	NaN	NaN	NaN	NaN	NaN	NaN	NaN	NaN	NaN	NaN	NaN	NaN	NaN	NaN	NaN	NaN	NaN	NaN	NaN	NaN	NaN	NaN	NaN	NaN	NaN	NaN	NaN	NaN	NaN	NaN	NaN	NaN
58H913B22H3P1R51.75-13	0	0	0	0	0	0	0	0	0	0	0	0	0	0	0	0	0	0	0	0	0	0	0	0	0	0	0	0	0	0	0	0	0	0	0	0	0	0	0	0	0	1	0	0	0
58H913B22H3P1R51.75-2	NaN	NaN	NaN	NaN	NaN	NaN	NaN	NaN	NaN	NaN	NaN	NaN	NaN	NaN	NaN	NaN	NaN	NaN	NaN	NaN	NaN	NaN	NaN	NaN	NaN	NaN	NaN	NaN	NaN	NaN	NaN	NaN	NaN	NaN	NaN	NaN	NaN	NaN	NaN	NaN	NaN	NaN	NaN	NaN	NaN
58H913B22H3P1R51.75-3	0	0	0	0.15105	0	0	0	0	0	0	0	0	0	0	0	0	0	0	0	0	0	0	0.11849	0	0	0	0	0	0	0	0	0.1739	0	0	0	0	0	0	0	0	0	0.55656	0	0	0
58H913B22H3P1R51.75-4	NaN	NaN	NaN	NaN	NaN	NaN	NaN	NaN	NaN	NaN	NaN	NaN	NaN	NaN	NaN	NaN	NaN	NaN	NaN	NaN	NaN	NaN	NaN	NaN	NaN	NaN	NaN	NaN	NaN	NaN	NaN	NaN	NaN	NaN	NaN	NaN	NaN	NaN	NaN	NaN	NaN	NaN	NaN	NaN	NaN
58H913B22H3P1R51.75-5
58H913B22H3P1R51.75-6	NaN	NaN	NaN	NaN	NaN	NaN	NaN	NaN	NaN	NaN	NaN	NaN	NaN	NaN	NaN	NaN	NaN	NaN	NaN	NaN	NaN	NaN	NaN	NaN	NaN	NaN	NaN	NaN	NaN	NaN	NaN	NaN	NaN	NaN	NaN	NaN	NaN	NaN	NaN	NaN	NaN	NaN	NaN	NaN	NaN
58H913B22H3P1R51.75-7	0	0	0	0	0	0	0	0	0	0	0	0	0	0	0	0	0	0	0	0	0	0	0	0	0	0	0	0	0	0	0	0	0	0	0	0	0	0	0	0	0	0.65906	0.34094	0	0
58H913B22H3P1R51.75-8	NaN	NaN	NaN	NaN	NaN	NaN	NaN	NaN	NaN	NaN	NaN	NaN	NaN	NaN	NaN	NaN	NaN	NaN	NaN	NaN	NaN	NaN	NaN	NaN	NaN	NaN	NaN	NaN	NaN	NaN	NaN	NaN	NaN	NaN	NaN	NaN	NaN	NaN	NaN	NaN	NaN	NaN	NaN	NaN	NaN
58H913B22H3P1R51.75	0	0	0	0.166993	0.014322	0.0027186	0.034875	0.18939	0.12244	0	0.04408	0	0	0.0040745	0.018705	0.010649	0.0043148	0.012219	0	0.0052695	0.0045434	0.010647	0.127483	0	0	0.0062898	0.079253	0.015275	0.019852	0.08095	0.02368	0.204474	0.049006	0.015927	0.038842	0.019478	0.028132	0.003029	0.0057042	0.020402	0.0027259	2.24606	0.357974	0.0047525	0.005469
5H913B14H2P2D110.75-1	0.026101	0.007241	0	0.21667	0.014521	0.009506	0.011808	0.085979	0.0089006	0	0.0045876	0	0	0.0037116	0	0	0.011842	0.036769	0.081221	0	0.01131	0	0.098618	0	0	0	0	0	0.012696	0.0036755	0	0.062299	0.014867	0.0060636	0	0	0	0.0044768	0.018311	0.0052628	0.013039	0.20232	0.028207	0	0
5H913B14H2P2D110.75-10	0	0	0	0.0047874	0	0	0.0036079	0.0050099	0	0	0	0	0	0	0	0	0	0.0038793	0	0	0	0	0.008194	0.0068187	0	0	0	0	0.0036876	0.0035031	0	0.039293	0	0	0	0	0	0	0	0	0	0.68845	0.23276	0	0
5H913B14H2P2D110.75-100	0	0	0	0	0	0	0	0	0	0	0	0	0	0	0	0	0	0	0	0	0	0	0	0	0	0	0	0	0	0	0	0	0	0	0	0	0	0	0	0	0	0.13644	0.86356	0	0
5H913B14H2P2D110.75-11	0	0	0	0.054408	0	0.016823	0.036528	0.089161	0	0	0	0	0	0.021014	0	0	0	0.090933	0.032997	0	0	0	0.11217	0	0	0	0	0	0	0	0	0.083732	0.075479	0	0	0.19368	0.04007	0	0.02132	0.034557	0.025361	0	0.071768	0	0
5H913B14H2P2D110.75-12	NaN	NaN	NaN	NaN	NaN	NaN	NaN	NaN	NaN	NaN	NaN	NaN	NaN	NaN	NaN	NaN	NaN	NaN	NaN	NaN	NaN	NaN	NaN	NaN	NaN	NaN	NaN	NaN	NaN	NaN	NaN	NaN	NaN	NaN	NaN	NaN	NaN	NaN	NaN	NaN	NaN	NaN	NaN	NaN	NaN
5H913B14H2P2D110.75-13	0	0	0	0	0	0	0	0	0	0	0	0	0	0	0	0	0	0	0	0	0	0	0	0	0	0	0	0	0	0	0	0	0	0	0	0	0	0	0	0	0	1	0	0	0
5H913B14H2P2D110.75-14	NaN	NaN	NaN	NaN	NaN	NaN	NaN	NaN	NaN	NaN	NaN	NaN	NaN	NaN	NaN	NaN	NaN	NaN	NaN	NaN	NaN	NaN	NaN	NaN	NaN	NaN	NaN	NaN	NaN	NaN	NaN	NaN	NaN	NaN	NaN	NaN	NaN	NaN	NaN	NaN	NaN	NaN	NaN	NaN	NaN
5H913B14H2P2D110.75-15	0.020023	0.003433	0.0056288	0.27512	0.041993	0.00076441	0.019941	0.097892	0.022416	0	0.0073721	0	0.0020514	0.0026579	0.0010475	0	0.0077984	0.016871	0.03018	0.001995	0.0089951	0.0077992	0.04875	0.040572	0.0040509	0.030326	0.0029149	0	0.0069982	0.012365	0.0045729	0.062921	0.021797	0.0016447	0.011025	0.034765	0.041032	0.011697	0.0043727	0.0040355	0.0085912	0.041269	0.03082	0	0.0015055
5H913B14H2P2D110.75-16	0	0	0	0	0	0	0	0	0	0	0	0	0	0	0	0	0	0	0.48993	0	0	0	0	0	0	0	0	0	0	0	0	0	0	0	0	0	0	0	0	0	0	0.51007	0	0	0
5H913B14H2P2D110.75-17	0.014632	0.0019681	0	0.010499	0.0021272	0	0.0067871	0.20808	0.076653	0.0023905	0.0075209	0.0025033	0.0016633	0	0.015214	0	0.0079487	0.040432	0	0.0019829	0.0025628	0	0.012757	0	0	0	0.018621	0.019264	0.0093413	0.006214	0.0024113	0.0042297	0.067775	0.0058487	0.0063915	0.002413	0.023176	0.017626	0.025508	0.012732	0.0022935	0.27211	0.065008	0	0.02332
5H913B14H2P2D110.75-18	0	0	0	0	0.05066	0	0	0.033175	0.024481	0	0	0	0	0	0	0	0	0	0	0	0	0	0	0	0	0	0	0	0	0	0	0.022034	0	0	0	0	0	0	0	0	0	0.47942	0.39023	0	0
5H913B14H2P2D110.75-19	0	0	0	0	0	0.26004	0	0	0	0	0	0	0	0	0	0	0	0	0	0	0	0	0.47851	0	0	0	0	0	0	0	0	0	0	0	0	0	0	0.26145	0	0	0	0	0	0	0
5H913B14H2P2D110.75-2	0	0.022919	0	0.04546	0	0	0	0	0	0	0	0	0	0	0	0	0	0	0	0	0	0	0.023252	0	0	0	0	0	0	0	0	0	0	0	0	0	0	0	0	0	0	0.53232	0.37605	0	0
5H913B14H2P2D110.75-20	NaN	NaN	NaN	NaN	NaN	NaN	NaN	NaN	NaN	NaN	NaN	NaN	NaN	NaN	NaN	NaN	NaN	NaN	NaN	NaN	NaN	NaN	NaN	NaN	NaN	NaN	NaN	NaN	NaN	NaN	NaN	NaN	NaN	NaN	NaN	NaN	NaN	NaN	NaN	NaN	NaN	NaN	NaN	NaN	NaN
5H913B14H2P2D110.75-21	0	0	0	0	0	0	0	0	0	0	0	0	0	0	0	0	0	0.1188	0	0	0.089882	0	0.45119	0	0	0	0	0	0	0	0	0	0	0	0	0	0	0	0	0	0	0.34013	0	0	0
5H913B14H2P2D110.75-22	NaN	NaN	NaN	NaN	NaN	NaN	NaN	NaN	NaN	NaN	NaN	NaN	NaN	NaN	NaN	NaN	NaN	NaN	NaN	NaN	NaN	NaN	NaN	NaN	NaN	NaN	NaN	NaN	NaN	NaN	NaN	NaN	NaN	NaN	NaN	NaN	NaN	NaN	NaN	NaN	NaN	NaN	NaN	NaN	NaN
5H913B14H2P2D110.75-23	0.028814	0	0	0.1829	0.029337	0	0.071591	0.073116	0	0	0	0	0	0	0	0	0	0	0	0	0	0.027289	0.25078	0	0	0	0	0	0.032286	0	0	0.077241	0	0.02427	0	0	0	0	0	0	0	0.20237	0	0	0
5H913B14H2P2D110.75-24	0	0	0	0	0	0	0	0	0	0	0	0	0	0	0	0	0	0	0	0	0	0	0	0	0	0	0	0	0	0	0	0	0	0	0	0	0	0	0	0	0	1	0	0	0
5H913B14H2P2D110.75-25	NaN	NaN	NaN	NaN	NaN	NaN	NaN	NaN	NaN	NaN	NaN	NaN	NaN	NaN	NaN	NaN	NaN	NaN	NaN	NaN	NaN	NaN	NaN	NaN	NaN	NaN	NaN	NaN	NaN	NaN	NaN	NaN	NaN	NaN	NaN	NaN	NaN	NaN	NaN	NaN	NaN	NaN	NaN	NaN	NaN
5H913B14H2P2D110.75-26	NaN	NaN	NaN	NaN	NaN	NaN	NaN	NaN	NaN	NaN	NaN	NaN	NaN	NaN	NaN	NaN	NaN	NaN	NaN	NaN	NaN	NaN	NaN	NaN	NaN	NaN	NaN	NaN	NaN	NaN	NaN	NaN	NaN	NaN	NaN	NaN	NaN	NaN	NaN	NaN	NaN	NaN	NaN	NaN	NaN
5H913B14H2P2D110.75-27	0	0	0	1	0	0	0	0	0	0	0	0	0	0	0	0	0	0	0	0	0	0	0	0	0	0	0	0	0	0	0	0	0	0	0	0	0	0	0	0	0	0	0	0	0
5H913B14H2P2D110.75-28	0	0	0	0	0	0	0	0	0	0	0	0	0	0	0	0	0	0	0	0	0	0	0	0	0	0	0	0	0	0	0	0	0	0	0	0	0	0	0	0	0	0	1	0	0
5H913B14H2P2D110.75-29	0.029728	0	0	0.15494	0.02982	0	0	0.088366	0	0	0	0	0	0	0	0	0	0.063947	0	0	0	0.033588	0.27842	0	0	0	0	0	0.09669	0	0.023701	0.11643	0	0	0	0	0	0	0	0	0.029545	0.054825	0	0	0
5H913B14H2P2D110.75-3	0	0	0	0.27363	0	0	0.058289	0.068462	0	0	0	0	0	0	0	0	0	0	0.13188	0	0	0	0.16694	0	0	0	0	0	0	0	0	0.14311	0	0	0	0	0	0	0.051221	0	0.040073	0	0.066392	0	0
5H913B14H2P2D110.75-30	NaN	NaN	NaN	NaN	NaN	NaN	NaN	NaN	NaN	NaN	NaN	NaN	NaN	NaN	NaN	NaN	NaN	NaN	NaN	NaN	NaN	NaN	NaN	NaN	NaN	NaN	NaN	NaN	NaN	NaN	NaN	NaN	NaN	NaN	NaN	NaN	NaN	NaN	NaN	NaN	NaN	NaN	NaN	NaN	NaN
5H913B14H2P2D110.75-31	0	0	0	0.36203	0	0	0.066294	0.061533	0	0	0	0	0	0	0	0	0	0	0	0	0	0	0	0	0	0	0	0	0	0	0	0	0	0.079303	0	0	0	0	0	0	0	0.43084	0	0	0
5H913B14H2P2D110.75-32	0	0	0	0	0	0	0	0	0	0	0	0	0	0	0	0	0	0	0	0	0	0	0	0	0	0	0	0	0	0	0	0	0	0	0	0	0	0	0	0	0	0.70482	0.29518	0	0
5H913B14H2P2D110.75-33	0.039963	0.0037331	0.0023356	0.13056	0.041874	0.023969	0.0060434	0.071593	0.0057499	0	0	0	0	0.003245	0	0	0.0089909	0.032771	0.036462	0.0066484	0.013823	0.012601	0.019129	0	0.0097682	0	0	0	0.050574	0.0033994	0	0.12526	0.020531	0.0041505	0	0.01199	0.025899	0.011735	0.0082937	0.010577	0.010377	0.083136	0.16483	0	0
5H913B14H2P2D110.75-34	NaN	NaN	NaN	NaN	NaN	NaN	NaN	NaN	NaN	NaN	NaN	NaN	NaN	NaN	NaN	NaN	NaN	NaN	NaN	NaN	NaN	NaN	NaN	NaN	NaN	NaN	NaN	NaN	NaN	NaN	NaN	NaN	NaN	NaN	NaN	NaN	NaN	NaN	NaN	NaN	NaN	NaN	NaN	NaN	NaN
5H913B14H2P2D110.75-35	NaN	NaN	NaN	NaN	NaN	NaN	NaN	NaN	NaN	NaN	NaN	NaN	NaN	NaN	NaN	NaN	NaN	NaN	NaN	NaN	NaN	NaN	NaN	NaN	NaN	NaN	NaN	NaN	NaN	NaN	NaN	NaN	NaN	NaN	NaN	NaN	NaN	NaN	NaN	NaN	NaN	NaN	NaN	NaN	NaN
5H913B14H2P2D110.75-36	0	0	0	0	0	0	0	0	0	0	0	0	0	0	0	0	0	0	0	0	0	0	0	0	0	0	0	0	0	0	0	0	0	0	0	0	0	0	0	0	0	0	1	0	0
5H913B14H2P2D110.75-37	0.033603	0.0084059	0	0.28944	0.040522	0.0096023	0.021947	0.091728	0.0043877	0	0	0	0	0	0.0054377	0	0	0.03777	0.060303	0	0.0087984	0.007774	0.090983	0.017525	0	0.0045819	0	0	0.011061	0.0051775	0	0.061911	0.0035673	0.0037299	0	0	0.010812	0.0046713	0.015904	0.005932	0.0091681	0.092303	0.038095	0	0.0048552
5H913B14H2P2D110.75-38	0	0	0	0	0	0	0	0.52077	0	0	0	0	0	0	0	0	0	0	0	0	0	0	0	0	0	0	0	0	0	0	0	0	0	0	0	0	0	0	0	0	0	0	0.47923	0	0
5H913B14H2P2D110.75-39	NaN	NaN	NaN	NaN	NaN	NaN	NaN	NaN	NaN	NaN	NaN	NaN	NaN	NaN	NaN	NaN	NaN	NaN	NaN	NaN	NaN	NaN	NaN	NaN	NaN	NaN	NaN	NaN	NaN	NaN	NaN	NaN	NaN	NaN	NaN	NaN	NaN	NaN	NaN	NaN	NaN	NaN	NaN	NaN	NaN
5H913B14H2P2D110.75-4	0	0	0	0.010092	0	0	0.0035307	0.014966	0	0	0	0	0	0.0034835	0	0	0	0.0036953	0	0	0	0	0.0076837	0.013145	0	0.0042256	0	0	0.0035387	0	0	0.054879	0.0037678	0	0	0	0	0	0	0	0	0.65978	0.21721	0	0
5H913B14H2P2D110.75-40	0	0	0	0	0	0	0	0	0	0	0	0	0	0	0	0	0	0	0	0	0	0	0	0	0	0	0	0	0	0	0	0	0	0	0	0	0	0	0	0	0	0	1	0	0
5H913B14H2P2D110.75-41	0	0	0	0	0	0	0	0	0	0	0	0	0	0	0	0	0	0	0	0	0	0	0	0	0	0	0	0	0	0	0	0	0	0	0	0	0	0	0	0	0	1	0	0	0
5H913B14H2P2D110.75-42	0	0	0	0	0	0	0	0	0	0	0	0	0	0	0	0	0	0	0	0	0	0	0	0	0	0	0	0	0	0	0	0	0	0	0	0	0	0	0	0	0	0.73112	0.26888	0	0
5H913B14H2P2D110.75-43	0	0.062114	0.0089038	0.16051	0.025503	0	0.019617	0.21803	0.0055805	0	0.006722	0	0.0051744	0	0	0	0.0078056	0.041175	0.047938	0.030101	0	0	0	0.014711	0	0	0.014564	0	0	0.0063806	0.013551	0.079598	0.018015	0	0	0.050758	0.015062	0	0	0	0.031725	0.059889	0.056582	0	0
5H913B14H2P2D110.75-44	NaN	NaN	NaN	NaN	NaN	NaN	NaN	NaN	NaN	NaN	NaN	NaN	NaN	NaN	NaN	NaN	NaN	NaN	NaN	NaN	NaN	NaN	NaN	NaN	NaN	NaN	NaN	NaN	NaN	NaN	NaN	NaN	NaN	NaN	NaN	NaN	NaN	NaN	NaN	NaN	NaN	NaN	NaN	NaN	NaN
5H913B14H2P2D110.75-45	0.04096	0	0	0.11273	0.020575	0.0079717	0.013204	0.059315	0.012238	0	0	0	0	0	0	0	0.010861	0.039404	0.16163	0	0	0.014264	0.017935	0	0	0	0	0	0.075324	0.017874	0	0.094937	0.012518	0	0	0	0	0	0.011533	0	0.031594	0.21724	0.027882	0	0
5H913B14H2P2D110.75-46	NaN	NaN	NaN	NaN	NaN	NaN	NaN	NaN	NaN	NaN	NaN	NaN	NaN	NaN	NaN	NaN	NaN	NaN	NaN	NaN	NaN	NaN	NaN	NaN	NaN	NaN	NaN	NaN	NaN	NaN	NaN	NaN	NaN	NaN	NaN	NaN	NaN	NaN	NaN	NaN	NaN	NaN	NaN	NaN	NaN
5H913B14H2P2D110.75-47	0	0	0.053962	0.3551	0	0	0	0.29587	0	0	0	0	0	0	0	0	0	0	0.16426	0	0	0	0	0	0	0	0	0	0.067156	0	0	0.063656	0	0	0	0	0	0	0	0	0	0	0	0	0
5H913B14H2P2D110.75-48	NaN	NaN	NaN	NaN	NaN	NaN	NaN	NaN	NaN	NaN	NaN	NaN	NaN	NaN	NaN	NaN	NaN	NaN	NaN	NaN	NaN	NaN	NaN	NaN	NaN	NaN	NaN	NaN	NaN	NaN	NaN	NaN	NaN	NaN	NaN	NaN	NaN	NaN	NaN	NaN	NaN	NaN	NaN	NaN	NaN
5H913B14H2P2D110.75-49	0	0.040417	0.019952	0.35647	0.060396	0	0.012109	0.087395	0	0	0.02669	0	0.0078314	0	0	0	0	0.0056759	0.014444	0.0073331	0	0	0.042076	0.030876	0	0	0	0	0	0	0.013912	0.04044	0.028958	0.018833	0	0.0099313	0.006093	0.0069048	0.0061977	0	0.029165	0.082353	0.045551	0	0
5H913B14H2P2D110.75-5	NaN	NaN	NaN	NaN	NaN	NaN	NaN	NaN	NaN	NaN	NaN	NaN	NaN	NaN	NaN	NaN	NaN	NaN	NaN	NaN	NaN	NaN	NaN	NaN	NaN	NaN	NaN	NaN	NaN	NaN	NaN	NaN	NaN	NaN	NaN	NaN	NaN	NaN	NaN	NaN	NaN	NaN	NaN	NaN	NaN
5H913B14H2P2D110.75-50	NaN	NaN	NaN	NaN	NaN	NaN	NaN	NaN	NaN	NaN	NaN	NaN	NaN	NaN	NaN	NaN	NaN	NaN	NaN	NaN	NaN	NaN	NaN	NaN	NaN	NaN	NaN	NaN	NaN	NaN	NaN	NaN	NaN	NaN	NaN	NaN	NaN	NaN	NaN	NaN	NaN	NaN	NaN	NaN	NaN
5H913B14H2P2D110.75-51	0.014303	0	0	0.22311	0.054218	0.0057015	0.052398	0.10315	0	0	0.010709	0	0	0	0	0	0	0.016871	0.012087	0	0.014658	0.0079357	0.17076	0.01705	0.0085444	0	0	0	0	0	0.014828	0.12133	0.020947	0.011253	0	0.0085503	0.013637	0.012355	0	0.022129	0	0.05525	0	0	0.0082288
5H913B14H2P2D110.75-52	0	0	0	0	0	0	0	0	0	0	0	0	0	0	0	0	0	0	0	0	0	0	0	0	0	0	0	0	0	0	0	0	0	0	0	0	0	0	0	0	0	0.6959	0.3041	0	0
5H913B14H2P2D110.75-53	NaN	NaN	NaN	NaN	NaN	NaN	NaN	NaN	NaN	NaN	NaN	NaN	NaN	NaN	NaN	NaN	NaN	NaN	NaN	NaN	NaN	NaN	NaN	NaN	NaN	NaN	NaN	NaN	NaN	NaN	NaN	NaN	NaN	NaN	NaN	NaN	NaN	NaN	NaN	NaN	NaN	NaN	NaN	NaN	NaN
5H913B14H2P2D110.75-54	NaN	NaN	NaN	NaN	NaN	NaN	NaN	NaN	NaN	NaN	NaN	NaN	NaN	NaN	NaN	NaN	NaN	NaN	NaN	NaN	NaN	NaN	NaN	NaN	NaN	NaN	NaN	NaN	NaN	NaN	NaN	NaN	NaN	NaN	NaN	NaN	NaN	NaN	NaN	NaN	NaN	NaN	NaN	NaN	NaN
5H913B14H2P2D110.75-55	0	0.029532	0.02323	0.40706	0.03332	0	0.01163	0.071972	0	0	0	0	0.029418	0	0	0	0.0073946	0.034695	0.024824	0	0.02724	0.030171	0.075847	0	0	0	0.011443	0	0.006203	0.0068202	0.009333	0.037039	0	0.015311	0	0.0088897	0	0	0.0072866	0.010171	0.01251	0.050672	0.017987	0	0
5H913B14H2P2D110.75-56	0	0	0	0	0	0	0	0	0	0	0	0	0	0	0	0	0	0	0	0	0	0	0	0	0	0	0	0	0	0	0	0	0	0	0	0	0	0	0	0	0	0.18795	0.81205	0	0
5H913B14H2P2D110.75-57	0	0	0	0.085069	0.083688	0	0	0.096212	0	0	0	0	0	0	0	0	0	0	0.10127	0	0	0	0.095761	0	0	0	0	0	0	0	0	0	0	0.073748	0	0	0	0	0	0	0.080965	0.38329	0	0	0
5H913B14H2P2D110.75-58	0	0	0	0	0	0	0	0	0	0	0	0	0	0	0	0	0	0	0	0	0	0	0	0	0	0	0	0	0	0	0	0	0	0	0	0	0	0	0	0	0	1	0	0	0
5H913B14H2P2D110.75-59	0.014396	0.0051617	0.0044872	0.16325	0.016324	0.027665	0.082737	0.090595	0.014229	0	0	0	0	0.01014	0	0	0.027246	0.046753	0.026064	0	0.0043767	0	0.082624	0.016385	0	0.01864	0.0053692	0	0	0.0047456	0.006377	0.045223	0.0043757	0.0067882	0.012798	0.085854	0.06555	0.020031	0	0.010847	0.0052627	0.015714	0.059989	0	0
5H913B14H2P2D110.75-6	0	0	0	0	0	0	0	0	0	0	0	0	0	0	0	0	0	0	0	0	0	0	0	0	0	0	0	0	0	0	0	0	0	0	0	0	0	0	0	0	0	0	1	0	0
5H913B14H2P2D110.75-60	0	0	0	0	0	0	0	0	0	0	0	0	0	0	0	0	0	0	0	0	0	0	0	0	0	0	0	0	0	0	0	0.019736	0	0	0	0	0	0	0	0	0	0.75348	0.22678	0	0
5H913B14H2P2D110.75-61	0	0	0	0	0	0	0	0	0	0	0	0	0	0	0	0	0	0	0	0.15694	0	0	0	0	0	0	0	0	0	0	0.21222	0	0	0.194	0	0	0	0	0	0	0	0.27734	0.1595	0	0
5H913B14H2P2D110.75-62	NaN	NaN	NaN	NaN	NaN	NaN	NaN	NaN	NaN	NaN	NaN	NaN	NaN	NaN	NaN	NaN	NaN	NaN	NaN	NaN	NaN	NaN	NaN	NaN	NaN	NaN	NaN	NaN	NaN	NaN	NaN	NaN	NaN	NaN	NaN	NaN	NaN	NaN	NaN	NaN	NaN	NaN	NaN	NaN	NaN
5H913B14H2P2D110.75-63	0	0	0	0	0	0	0	0	0	0	0	0	0	0	0	0	0	0	0	0	0	0	0	0	0	0	0	0	0	0	0	0	0	0	0	0	0	0	0	0	0	0	1	0	0
5H913B14H2P2D110.75-64	0	0	0	0.0058074	0	0	0	0.018025	0	0	0.0061406	0	0	0	0.0060068	0	0	0	0	0	0	0	0.007999	0	0	0	0	0	0	0	0	0.028558	0.0095158	0	0	0	0	0	0	0	0	0.69516	0.22279	0	0
5H913B14H2P2D110.75-65	0	0	0	0	0	0	0	0	0	0	0	0	0	0	0	0	0.097081	0.12571	0	0	0	0	0	0	0	0	0	0	0	0	0	0	0	0	0	0.34857	0	0	0	0.12466	0.17623	0	0.12776	0	0
5H913B14H2P2D110.75-66	NaN	NaN	NaN	NaN	NaN	NaN	NaN	NaN	NaN	NaN	NaN	NaN	NaN	NaN	NaN	NaN	NaN	NaN	NaN	NaN	NaN	NaN	NaN	NaN	NaN	NaN	NaN	NaN	NaN	NaN	NaN	NaN	NaN	NaN	NaN	NaN	NaN	NaN	NaN	NaN	NaN	NaN	NaN	NaN	NaN
5H913B14H2P2D110.75-67	NaN	NaN	NaN	NaN	NaN	NaN	NaN	NaN	NaN	NaN	NaN	NaN	NaN	NaN	NaN	NaN	NaN	NaN	NaN	NaN	NaN	NaN	NaN	NaN	NaN	NaN	NaN	NaN	NaN	NaN	NaN	NaN	NaN	NaN	NaN	NaN	NaN	NaN	NaN	NaN	NaN	NaN	NaN	NaN	NaN
5H913B14H2P2D110.75-68	NaN	NaN	NaN	NaN	NaN	NaN	NaN	NaN	NaN	NaN	NaN	NaN	NaN	NaN	NaN	NaN	NaN	NaN	NaN	NaN	NaN	NaN	NaN	NaN	NaN	NaN	NaN	NaN	NaN	NaN	NaN	NaN	NaN	NaN	NaN	NaN	NaN	NaN	NaN	NaN	NaN	NaN	NaN	NaN	NaN
5H913B14H2P2D110.75-69	0	0	0	0.3722	0	0	0	0.1508	0	0	0.12662	0	0	0	0	0	0	0	0	0	0.05065	0	0.054052	0	0	0	0	0	0	0	0	0.037805	0	0	0	0	0	0	0	0.049824	0	0.045465	0.071905	0.040671	0
5H913B14H2P2D110.75-7	NaN	NaN	NaN	NaN	NaN	NaN	NaN	NaN	NaN	NaN	NaN	NaN	NaN	NaN	NaN	NaN	NaN	NaN	NaN	NaN	NaN	NaN	NaN	NaN	NaN	NaN	NaN	NaN	NaN	NaN	NaN	NaN	NaN	NaN	NaN	NaN	NaN	NaN	NaN	NaN	NaN	NaN	NaN	NaN	NaN
5H913B14H2P2D110.75-70	NaN	NaN	NaN	NaN	NaN	NaN	NaN	NaN	NaN	NaN	NaN	NaN	NaN	NaN	NaN	NaN	NaN	NaN	NaN	NaN	NaN	NaN	NaN	NaN	NaN	NaN	NaN	NaN	NaN	NaN	NaN	NaN	NaN	NaN	NaN	NaN	NaN	NaN	NaN	NaN	NaN	NaN	NaN	NaN	NaN
5H913B14H2P2D110.75-71	0.017065	0	0	0.1156	0.011361	0	0.023375	0.032454	0.0054399	0	0	0	0	0	0	0	0	0.048197	0.13538	0.0061832	0.013682	0.021637	0.02836	0	0	0	0	0	0.058535	0.003245	0	0.077166	0	0.0042139	0	0	0	0.0039093	0.018998	0.0082833	0.013251	0.33124	0.022426	0	0
5H913B14H2P2D110.75-72	0	0	0	0	0	0	0	0	0	0	0	0	0	0	0	0	0	0	0	0	0	0	0.10997	0	0	0	0	0	0	0	0	0	0	0	0	0	0	0	0	0	0	0.79301	0.09702	0	0
5H913B14H2P2D110.75-73	0	0.022925	0	0.48157	0.05899	0	0	0.13089	0	0	0	0	0	0	0	0	0.029272	0	0	0	0	0	0.029289	0	0	0	0	0	0.030796	0	0	0.097198	0.034879	0	0	0	0	0.025375	0.033172	0	0	0	0.025648	0	0
5H913B14H2P2D110.75-74	0	0	0	0	0	0	0	0	0	0	0	0	0	0	0	0	0	0	0	0	0	0	0	0	0	0	0	0	0	0	0	0	0	0	0	0	0	0	0	0	0	0.72962	0.27038	0	0
5H913B14H2P2D110.75-75	0	0	0	0.49348	0	0	0	0	0	0	0.07063	0	0	0	0	0	0	0	0.064275	0	0.20123	0	0	0	0	0	0	0	0	0	0	0	0.10754	0	0	0	0	0	0	0	0	0	0.062851	0	0
5H913B14H2P2D110.75-76	0	0	0	0	0	0	0	0	0	0	0	0	0	0	0	0	0	0	0	0	0	0	0	0	0	0	0	0	0	0	0	0	0	0	0	0	0	0	0	0	0	0.098353	0.90165	0	0
5H913B14H2P2D110.75-77	0.016334	0	0	0.13429	0.045094	0	0.027251	0.073154	0	0	0	0	0	0	0	0	0.015225	0.07299	0.020274	0	0	0	0.06417	0.035003	0	0	0	0	0	0	0	0.047546	0	0	0	0	0	0	0.022441	0.021539	0.012648	0.39204	0	0	0
5H913B14H2P2D110.75-78	0	0	0	0	0	0	0	0	0	0	0	0	0	0	0	0	0	0	0	0	0	0	0	0	0	0	0	0	0	0	0	0	0	0	0	0	0	0	0	0	0	0.38481	0.61519	0	0
5H913B14H2P2D110.75-79	0	0	0	0.30119	0	0	0	0	0	0	0	0	0	0	0	0	0	0	0	0	0	0	0.10785	0	0	0	0	0	0	0	0	0.071135	0.18075	0	0	0.10785	0.14913	0	0	0	0	0	0.082105	0	0
5H913B14H2P2D110.75-8	0	0	0	0	0	0	0	0	0	0	0	0	0	0	0	0	0	0	0	0	0	0	0	0	0	0	0	0	0	0	0	0	0	0	0	0	0	0	0	0	0	1	0	0	0
5H913B14H2P2D110.75-80	0	0	0	0	0	0	0	0	0	0.24311	0	0	0	0	0	0	0	0	0	0	0	0	0	0	0	0	0	0	0.17351	0	0	0.21507	0	0	0	0	0	0	0	0	0	0.3683	0	0	0
5H913B14H2P2D110.75-81	0	0	0	0	0.047304	0	0	0	0	0	0	0	0	0	0	0	0	0	0.16377	0	0	0	0.076588	0	0	0	0	0	0	0	0	0.16913	0	0.08867	0	0	0	0.090203	0	0	0	0.36433	0	0	0
5H913B14H2P2D110.75-82	NaN	NaN	NaN	NaN	NaN	NaN	NaN	NaN	NaN	NaN	NaN	NaN	NaN	NaN	NaN	NaN	NaN	NaN	NaN	NaN	NaN	NaN	NaN	NaN	NaN	NaN	NaN	NaN	NaN	NaN	NaN	NaN	NaN	NaN	NaN	NaN	NaN	NaN	NaN	NaN	NaN	NaN	NaN	NaN	NaN
5H913B14H2P2D110.75-83	0	0.048336	0	0.20514	0.023719	0.011285	0.021249	0.080257	0.015418	0	0	0	0	0	0	0	0	0.034894	0.064438	0.052226	0.011657	0	0	0	0	0	0.016363	0	0.0097096	0	0.013632	0.066579	0	0	0.039968	0.11874	0.017132	0	0	0	0.08601	0.011304	0.051941	0	0
5H913B14H2P2D110.75-84	NaN	NaN	NaN	NaN	NaN	NaN	NaN	NaN	NaN	NaN	NaN	NaN	NaN	NaN	NaN	NaN	NaN	NaN	NaN	NaN	NaN	NaN	NaN	NaN	NaN	NaN	NaN	NaN	NaN	NaN	NaN	NaN	NaN	NaN	NaN	NaN	NaN	NaN	NaN	NaN	NaN	NaN	NaN	NaN	NaN
5H913B14H2P2D110.75-85	0	0	0	0	0	0	0	0	0	0	0	0	0	0	0	0	0	0	0	0	0	0	0	0	0	0	0	0	0	0	0	0	0	0	0	0	0	0	0	0	0	1	0	0	0
5H913B14H2P2D110.75-86	0	0	0	0	0	0	0	0	0	0	0	0	0	0	0	0	0	0	0	0	0	0	0	0	0	0	0	0	0	0	0	0	0	0	0	0	0	0	0	0	0	1	0	0	0
5H913B14H2P2D110.75-87	0.0047504	0.0037676	0.003523	0.037088	0.025446	0.044936	0.080546	0.08204	0	0	0	0	0.0052071	0.021535	0	0	0.034892	0.044829	0.035896	0.0033724	0.0064075	0.022849	0.025876	0	0	0	0	0	0.032854	0.030649	0	0.076533	0.061208	0	0	0.099282	0.03951	0.01388	0.012401	0.018106	0.034584	0.0036336	0.0944	0	0
5H913B14H2P2D110.75-88	0	0	0	0	0	0	0	0	0	0	0	0	0	0	0	0	0	0	0	0	0	0	0	0	0	0	0	0	0	0	0	0	0	0	0	0	0	0	0	0	0	0.16908	0.83092	0	0
5H913B14H2P2D110.75-89	0	0	0	0.080506	0	0	0.14165	0	0	0	0	0	0	0	0	0	0	0.072354	0	0	0	0	0.084609	0	0	0	0	0	0.061546	0.087652	0	0	0.25331	0	0	0.21837	0	0	0	0	0	0	0	0	0
5H913B14H2P2D110.75-9	0	0.077662	0	0.041714	0.016624	0	0.063975	0.017941	0	0	0	0	0	0	0.033939	0	0	0.015692	0.016125	0	0	0	0.040998	0.025601	0	0.022745	0.019574	0.028604	0	0	0.044659	0.12001	0.10817	0	0.058015	0.077376	0	0	0.061055	0	0	0.039974	0.069542	0	0
5H913B14H2P2D110.75-90	0	0	0	0	0	0	0	0	0	0	0	0	0	0	0	0	0	0	0	0	0	0	0	0	0	0	0	0	0	0	0	0	0	0	0	0	0	0	0	0	0	1	0	0	0
5H913B14H2P2D110.75-91	0.014206	0	0	0.12408	0.020307	0.0022737	0.019355	0.059464	0.021444	0	0	0	0	0.0053238	0	0	0.0096699	0.048497	0.1082	0.0073699	0.0075923	0.011987	0.0141	0	0	0	0	0	0.06336	0.014745	0	0.10702	0.020919	0.010476	0	0	0	0.0017862	0.011999	0.0017027	0.016561	0.25068	0.026893	0	0
5H913B14H2P2D110.75-92	NaN	NaN	NaN	NaN	NaN	NaN	NaN	NaN	NaN	NaN	NaN	NaN	NaN	NaN	NaN	NaN	NaN	NaN	NaN	NaN	NaN	NaN	NaN	NaN	NaN	NaN	NaN	NaN	NaN	NaN	NaN	NaN	NaN	NaN	NaN	NaN	NaN	NaN	NaN	NaN	NaN	NaN	NaN	NaN	NaN
5H913B14H2P2D110.75-93	0.0063691	0.0090932	0.013026	0.35745	0.036905	0	0.02037	0.079256	0	0	0	0	0.0097755	0	0	0	0.018731	0.050595	0.02293	0	0	0.011219	0.051739	0.036382	0	0	0	0	0.015471	0	0	0.065911	0.023438	0.0078447	0	0	0	0	0.0051185	0.0065411	0.0054499	0.089607	0.056774	0	0
5H913B14H2P2D110.75-94	0	0	0	0.019354	0.0061771	0	0.0059088	0.027759	0	0	0	0	0	0.0063804	0.0051094	0	0	0.0052091	0	0	0	0	0.010762	0.02225	0	0	0	0	0.0070819	0.0039389	0	0.11341	0.015708	0	0	0	0	0	0	0	0	0.52215	0.2288	0	0
5H913B14H2P2D110.75-95	0	0	0	0.081669	0	0	0	0	0	0	0	0	0	0	0	0	0	0	0	0	0	0	0	0	0	0	0	0	0	0	0	0	0	0	0	0	0	0	0	0	0	0.91833	0	0	0
5H913B14H2P2D110.75-96	0	0	0	0.019301	0	0	0	0.038201	0	0	0.010642	0	0	0	0	0	0	0	0	0	0	0	0.035055	0	0	0	0	0	0.016956	0	0	0.062261	0.027469	0	0	0	0	0	0	0	0	0.50552	0.2846	0	0
5H913B14H2P2D110.75-97	0	0	0	0.26471	0	0	0	0.13969	0	0	0	0	0	0	0	0	0	0	0.037081	0	0	0	0.065795	0	0	0	0	0	0	0	0	0.041155	0	0	0	0	0	0	0	0	0.25964	0.15292	0.039005	0	0
5H913B14H2P2D110.75-98	0	0	0	0	0	0	0	0	0	0	0	0	0	0	0	0	0	0	0	0	0	0	0	0	0	0	0	0	0	0	0	0	0	0	0	0	0	0	0	0	0	0.52971	0.47029	0	0
5H913B14H2P2D110.75-99	0	0	0	0.52237	0	0	0	0	0	0	0.070187	0	0	0	0	0	0	0	0.032201	0	0.043524	0	0	0	0	0	0	0	0	0	0	0.096852	0.19338	0	0	0	0	0	0	0	0	0	0.041481	0	0
5H913B14H2P2D110.75	0.321248	0.346709	0.135048	8.53135	0.836805	0.420538	0.901742	3.4623	0.216938	0.2455	0.347821	0.0025033	0.0611211	0.0774912	0.0667544	0	0.294758	1.14941	2.11606	0.274152	0.516389	0.209114	3.33959	0.276319	0.0223635	0.0805185	0.0888491	0.047868	0.845375	0.210385	0.359197	2.84864	1.32888	0.556148	0.128197	1.37702	0.447103	0.4861	0.335132	0.346899	0.934043	24.336	14.993	0.040671	0.0379095
66H913B22H4P6D146.75-1	NaN	NaN	NaN	NaN	NaN	NaN	NaN	NaN	NaN	NaN	NaN	NaN	NaN	NaN	NaN	NaN	NaN	NaN	NaN	NaN	NaN	NaN	NaN	NaN	NaN	NaN	NaN	NaN	NaN	NaN	NaN	NaN	NaN	NaN	NaN	NaN	NaN	NaN	NaN	NaN	NaN	NaN	NaN	NaN	NaN
66H913B22H4P6D146.75-10	0	0.0057	0	0.079131	0.010739	0	0.024831	0.2301	0.056177	0	0	0	0.013753	0	0.0033361	0	0.0035772	0.0051059	0	0.03049	0.021283	0	0	0.029671	0	0.016654	0.0049935	0.016556	0.0041817	0.048235	0.018974	0.0056623	0.018012	0	0.083169	0.0088256	0.0060984	0.0073688	0.015673	0.061016	0.024523	0.01639	0.088454	0.022333	0.018991
66H913B22H4P6D146.75-11	NaN	NaN	NaN	NaN	NaN	NaN	NaN	NaN	NaN	NaN	NaN	NaN	NaN	NaN	NaN	NaN	NaN	NaN	NaN	NaN	NaN	NaN	NaN	NaN	NaN	NaN	NaN	NaN	NaN	NaN	NaN	NaN	NaN	NaN	NaN	NaN	NaN	NaN	NaN	NaN	NaN	NaN	NaN	NaN	NaN
66H913B22H4P6D146.75-12	0	0	0	0.39739	0	0	0	0	0	0	0	0	0	0	0	0	0	0	0	0	0	0	0	0	0	0	0	0	0.32223	0	0	0.28038	0	0	0	0	0	0	0	0	0	0	0	0	0
66H913B22H4P6D146.75-13	NaN	NaN	NaN	NaN	NaN	NaN	NaN	NaN	NaN	NaN	NaN	NaN	NaN	NaN	NaN	NaN	NaN	NaN	NaN	NaN	NaN	NaN	NaN	NaN	NaN	NaN	NaN	NaN	NaN	NaN	NaN	NaN	NaN	NaN	NaN	NaN	NaN	NaN	NaN	NaN	NaN	NaN	NaN	NaN	NaN
66H913B22H4P6D146.75-14	NaN	NaN	NaN	NaN	NaN	NaN	NaN	NaN	NaN	NaN	NaN	NaN	NaN	NaN	NaN	NaN	NaN	NaN	NaN	NaN	NaN	NaN	NaN	NaN	NaN	NaN	NaN	NaN	NaN	NaN	NaN	NaN	NaN	NaN	NaN	NaN	NaN	NaN	NaN	NaN	NaN	NaN	NaN	NaN	NaN
66H913B22H4P6D146.75-15	0	0	0	0.077171	0	0	0	0	0	0	0	0	0	0	0	0	0	0	0	0	0	0	0	0.10119	0	0.063564	0	0	0	0	0	0	0	0	0.058893	0	0	0	0	0	0	0.6427	0.056479	0	0
66H913B22H4P6D146.75-16	0	0	0	0	0	0	0	0	1	0	0	0	0	0	0	0	0	0	0	0	0	0	0	0	0	0	0	0	0	0	0	0	0	0	0	0	0	0	0	0	0	0	0	0	0
66H913B22H4P6D146.75-17
66H913B22H4P6D146.75-18	0	0	0	0	0	0	0	0	0	0	0	0	0	0	0	0	0	0	0	0	0	0	0	0	0	0	0	0	0	0	0	0	0	0	0	0	0	0	0	0	0	1	0	0	0
66H913B22H4P6D146.75-19	0.0085747	0.0053241	0.0012098	0.10324	0.01163	0.0040281	0.01999	0.061155	0.0056338	0	0.012017	0	0	0.015635	0.0039709	0	0.0059579	0.0061903	0.012814	0.0014241	0.010596	0.016457	0.085508	0.0070639	0.0069999	0.0014352	0	0	0.049638	0.03284	0.0031903	0.16845	0.053333	0.01568	0.0040686	0.033852	0.058615	0.007326	0.0023643	0.0023671	0.006532	0.101	0.052293	0	0.0015934
66H913B22H4P6D146.75-2	NaN	NaN	NaN	NaN	NaN	NaN	NaN	NaN	NaN	NaN	NaN	NaN	NaN	NaN	NaN	NaN	NaN	NaN	NaN	NaN	NaN	NaN	NaN	NaN	NaN	NaN	NaN	NaN	NaN	NaN	NaN	NaN	NaN	NaN	NaN	NaN	NaN	NaN	NaN	NaN	NaN	NaN	NaN	NaN	NaN
66H913B22H4P6D146.75-20	NaN	NaN	NaN	NaN	NaN	NaN	NaN	NaN	NaN	NaN	NaN	NaN	NaN	NaN	NaN	NaN	NaN	NaN	NaN	NaN	NaN	NaN	NaN	NaN	NaN	NaN	NaN	NaN	NaN	NaN	NaN	NaN	NaN	NaN	NaN	NaN	NaN	NaN	NaN	NaN	NaN	NaN	NaN	NaN	NaN
66H913B22H4P6D146.75-21
66H913B22H4P6D146.75-23	0	0	0	0	0	0	0	0	0	0	0	0	0	0	0	0	0	0	0	0	0	0	0	0	0	0	0	0	0	0	0	0	0.030072	0	0	0	0	0	0	0	0	0.46211	0.50782	0	0
66H913B22H4P6D146.75-24	0	0	0.035508	0.47946	0.10914	0	0	0	0.057347	0	0	0	0	0	0	0	0	0	0.069284	0	0	0	0.048057	0	0	0	0	0	0	0.045545	0	0	0	0.046905	0	0	0	0	0	0	0	0.10876	0	0	0
66H913B22H4P6D146.75-25	0	0	0	0	0	0	0	0	0	0	0	0	0	0	0	0	0	0	0	0	0	0	0	0	0	0	0	0	0	0	0	0	0	0	0	0	0	0	0	0	0	0.55737	0.44263	0	0
66H913B22H4P6D146.75-26	NaN	NaN	NaN	NaN	NaN	NaN	NaN	NaN	NaN	NaN	NaN	NaN	NaN	NaN	NaN	NaN	NaN	NaN	NaN	NaN	NaN	NaN	NaN	NaN	NaN	NaN	NaN	NaN	NaN	NaN	NaN	NaN	NaN	NaN	NaN	NaN	NaN	NaN	NaN	NaN	NaN	NaN	NaN	NaN	NaN
66H913B22H4P6D146.75-27	0	0	0	0	0	0	0	0	0	0	0	0	0	0	0	0	0	0	0	0	0	0	0	0	0	0	0	0	0	0	0	0	0	0	0	0	0	0	0	0	0	0.84286	0.15714	0	0
66H913B22H4P6D146.75-28
66H913B22H4P6D146.75-29	NaN	NaN	NaN	NaN	NaN	NaN	NaN	NaN	NaN	NaN	NaN	NaN	NaN	NaN	NaN	NaN	NaN	NaN	NaN	NaN	NaN	NaN	NaN	NaN	NaN	NaN	NaN	NaN	NaN	NaN	NaN	NaN	NaN	NaN	NaN	NaN	NaN	NaN	NaN	NaN	NaN	NaN	NaN	NaN	NaN
66H913B22H4P6D146.75-3	0.015809	0.0042353	0.0015891	0.14132	0.026835	0.014652	0.016716	0.069877	0.013575	0	0.0011362	0	0	0.011872	0.002315	0	0.014971	0.034132	0.065327	0.0041803	0.0074631	0.016138	0.027077	0.0019843	0.0051866	0.0013856	0	0	0.068783	0.016504	0.004688	0.12408	0.031784	0.0062081	0	0.0071102	0.015633	0.0059275	0.012201	0.0057879	0.012636	0.11421	0.074721	0	0.0019457
66H913B22H4P6D146.75-30	0	0	0	0	0	0	0	0	0	0	0	0	0	0	0	0	1	0	0	0	0	0	0	0	0	0	0	0	0	0	0	0	0	0	0	0	0	0	0	0	0	0	0	0	0
66H913B22H4P6D146.75-31	0	0	0	0	0	0	0	0	0	0	0	0	0	0	0	0	0	0	0	0	0	0	0	0	0	0	0	0	0	0	0	0	0	0	0	0	0	0	0	0	0	0.35398	0.64602	0	0
66H913B22H4P6D146.75-32	0	0	0	0	0	0	0	1	0	0	0	0	0	0	0	0	0	0	0	0	0	0	0	0	0	0	0	0	0	0	0	0	0	0	0	0	0	0	0	0	0	0	0	0	0
66H913B22H4P6D146.75-33	NaN	NaN	NaN	NaN	NaN	NaN	NaN	NaN	NaN	NaN	NaN	NaN	NaN	NaN	NaN	NaN	NaN	NaN	NaN	NaN	NaN	NaN	NaN	NaN	NaN	NaN	NaN	NaN	NaN	NaN	NaN	NaN	NaN	NaN	NaN	NaN	NaN	NaN	NaN	NaN	NaN	NaN	NaN	NaN	NaN
66H913B22H4P6D146.75-34	NaN	NaN	NaN	NaN	NaN	NaN	NaN	NaN	NaN	NaN	NaN	NaN	NaN	NaN	NaN	NaN	NaN	NaN	NaN	NaN	NaN	NaN	NaN	NaN	NaN	NaN	NaN	NaN	NaN	NaN	NaN	NaN	NaN	NaN	NaN	NaN	NaN	NaN	NaN	NaN	NaN	NaN	NaN	NaN	NaN
66H913B22H4P6D146.75-35	NaN	NaN	NaN	NaN	NaN	NaN	NaN	NaN	NaN	NaN	NaN	NaN	NaN	NaN	NaN	NaN	NaN	NaN	NaN	NaN	NaN	NaN	NaN	NaN	NaN	NaN	NaN	NaN	NaN	NaN	NaN	NaN	NaN	NaN	NaN	NaN	NaN	NaN	NaN	NaN	NaN	NaN	NaN	NaN	NaN
66H913B22H4P6D146.75-36	NaN	NaN	NaN	NaN	NaN	NaN	NaN	NaN	NaN	NaN	NaN	NaN	NaN	NaN	NaN	NaN	NaN	NaN	NaN	NaN	NaN	NaN	NaN	NaN	NaN	NaN	NaN	NaN	NaN	NaN	NaN	NaN	NaN	NaN	NaN	NaN	NaN	NaN	NaN	NaN	NaN	NaN	NaN	NaN	NaN
66H913B22H4P6D146.75-37	NaN	NaN	NaN	NaN	NaN	NaN	NaN	NaN	NaN	NaN	NaN	NaN	NaN	NaN	NaN	NaN	NaN	NaN	NaN	NaN	NaN	NaN	NaN	NaN	NaN	NaN	NaN	NaN	NaN	NaN	NaN	NaN	NaN	NaN	NaN	NaN	NaN	NaN	NaN	NaN	NaN	NaN	NaN	NaN	NaN
66H913B22H4P6D146.75-38	NaN	NaN	NaN	NaN	NaN	NaN	NaN	NaN	NaN	NaN	NaN	NaN	NaN	NaN	NaN	NaN	NaN	NaN	NaN	NaN	NaN	NaN	NaN	NaN	NaN	NaN	NaN	NaN	NaN	NaN	NaN	NaN	NaN	NaN	NaN	NaN	NaN	NaN	NaN	NaN	NaN	NaN	NaN	NaN	NaN
66H913B22H4P6D146.75-39	0	0	0	0	0	0	0	0	0	0	0	0	0	0	0	0.30243	0	0	0	0	0	0	0	0	0	0	0	0	0	0	0	0	0	0	0.69757	0	0	0	0	0	0	0	0	0	0
66H913B22H4P6D146.75-4	0	0	0	0	0	0	0	0.18562	0	0	0	0	0	0	0	0	0.35311	0	0	0	0	0	0	0	0	0	0	0	0.1008	0	0	0	0	0	0	0.12757	0.1297	0	0.1032	0	0	0	0	0	0
66H913B22H4P6D146.75-40	NaN	NaN	NaN	NaN	NaN	NaN	NaN	NaN	NaN	NaN	NaN	NaN	NaN	NaN	NaN	NaN	NaN	NaN	NaN	NaN	NaN	NaN	NaN	NaN	NaN	NaN	NaN	NaN	NaN	NaN	NaN	NaN	NaN	NaN	NaN	NaN	NaN	NaN	NaN	NaN	NaN	NaN	NaN	NaN	NaN
66H913B22H4P6D146.75-41	0	0	0	0	0	0	0	0	0	0	0	0	0	0	0	0	0	0	0	0	0	0	0	0	0	0	0	0	0	0	0	0	0	0	0	0	0	0	0	0	0	0.46212	0.53788	0	0
66H913B22H4P6D146.75-42	NaN	NaN	NaN	NaN	NaN	NaN	NaN	NaN	NaN	NaN	NaN	NaN	NaN	NaN	NaN	NaN	NaN	NaN	NaN	NaN	NaN	NaN	NaN	NaN	NaN	NaN	NaN	NaN	NaN	NaN	NaN	NaN	NaN	NaN	NaN	NaN	NaN	NaN	NaN	NaN	NaN	NaN	NaN	NaN	NaN
66H913B22H4P6D146.75-43	0	0	0	0	0	0	0	0	0	0	0	0	0	0	0	0	0	0	0	0	0	0	0	0	0	0	0	0	0	0	0	0	0	0	0	0	0	0	0	0	0	1	0	0	0
66H913B22H4P6D146.75-44	0	0.013711	0	0.017359	0.023093	0.010914	0.0074447	0.10123	0.083522	0	0.015053	0	0	0.014667	0	0.025055	0.0055975	0.020213	0.0059543	0.024634	0.031192	0.010352	0.02135	0	0	0.007187	0	0	0.061993	0.010392	0.0056802	0.029257	0.017581	0.0074507	0.04225	0.028057	0.018595	0.045022	0.026119	0	0.02381	0.07894	0.1198	0.02853	0.017997
66H913B22H4P6D146.75-45	NaN	NaN	NaN	NaN	NaN	NaN	NaN	NaN	NaN	NaN	NaN	NaN	NaN	NaN	NaN	NaN	NaN	NaN	NaN	NaN	NaN	NaN	NaN	NaN	NaN	NaN	NaN	NaN	NaN	NaN	NaN	NaN	NaN	NaN	NaN	NaN	NaN	NaN	NaN	NaN	NaN	NaN	NaN	NaN	NaN
66H913B22H4P6D146.75-46	0	0	0	0.16894	0	0	0	0	0	0	0	0	0	0	0	0	0	0	0.1599	0	0	0	0.11138	0	0	0	0	0.060274	0	0	0	0.10734	0	0	0	0	0	0	0	0	0.056501	0.33566	0	0	0
66H913B22H4P6D146.75-47	NaN	NaN	NaN	NaN	NaN	NaN	NaN	NaN	NaN	NaN	NaN	NaN	NaN	NaN	NaN	NaN	NaN	NaN	NaN	NaN	NaN	NaN	NaN	NaN	NaN	NaN	NaN	NaN	NaN	NaN	NaN	NaN	NaN	NaN	NaN	NaN	NaN	NaN	NaN	NaN	NaN	NaN	NaN	NaN	NaN
66H913B22H4P6D146.75-48	0	0	0	0	0	0	0	0	0	0	0	0	0	0	0	0	0	0	0	0	0	0	0	0	0	0	0	0	0.62811	0	0	0.37189	0	0	0	0	0	0	0	0	0	0	0	0	0
66H913B22H4P6D146.75-49	0	0	0	0	0	0	0	0	0	0	0	0	0	0	0	0	0	0	0	0	0	0	0	0	0	0	0	0	0	0	0	0	0	0	0.2332	0	0	0	0	0	0	0.35793	0.40887	0	0
66H913B22H4P6D146.75-5
66H913B22H4P6D146.75-50	0	0	0	0	0	0	0	0	0	0	0	0	0	0	0	0	0	0	0.12126	0	0.62796	0	0	0	0	0	0	0	0	0	0	0	0.25077	0	0	0	0	0	0	0	0	0	0	0	0
66H913B22H4P6D146.75-51	0	0	0	0	0	0	0	0	0	0	0	0	0	0	0	0.28518	0	0	0	0	0	0	0	0	0	0	0	0	0	0	0	0	0	0	0	0	0	0	0	0	0	0.71482	0	0	0
66H913B22H4P6D146.75-52	NaN	NaN	NaN	NaN	NaN	NaN	NaN	NaN	NaN	NaN	NaN	NaN	NaN	NaN	NaN	NaN	NaN	NaN	NaN	NaN	NaN	NaN	NaN	NaN	NaN	NaN	NaN	NaN	NaN	NaN	NaN	NaN	NaN	NaN	NaN	NaN	NaN	NaN	NaN	NaN	NaN	NaN	NaN	NaN	NaN
66H913B22H4P6D146.75-53	NaN	NaN	NaN	NaN	NaN	NaN	NaN	NaN	NaN	NaN	NaN	NaN	NaN	NaN	NaN	NaN	NaN	NaN	NaN	NaN	NaN	NaN	NaN	NaN	NaN	NaN	NaN	NaN	NaN	NaN	NaN	NaN	NaN	NaN	NaN	NaN	NaN	NaN	NaN	NaN	NaN	NaN	NaN	NaN	NaN
66H913B22H4P6D146.75-54	0.075058	0	0	0	0	0	0.15953	0.064015	0	0	0	0	0	0	0	0	0	0	0.051206	0	0	0.085201	0	0	0	0	0	0	0	0	0	0.089951	0.046196	0	0.084535	0	0	0	0.086984	0.20626	0	0	0.051061	0	0
66H913B22H4P6D146.75-55	0	0	0	0	0	0	0	0	0	0	0	0	0	0	0	0	0	0	0	0	0	0	0	0	0	0	0	0	0	0	0	0	0	0	0	0	0	0	0	0	0	1	0	0	0
66H913B22H4P6D146.75-56	0	0	0	0.040582	0.088562	0	0	0.14372	0	0	0	0	0	0	0	0	0	0.043663	0.18216	0	0.047517	0	0	0	0	0	0	0	0	0	0	0.14997	0	0	0	0	0	0	0	0	0.21485	0.088974	0	0	0
66H913B22H4P6D146.75-57S	0.0024234	0	0	0.073788	0.007085	0.0031348	0.021069	0.026534	0.013708	0	0.018027	0	0	0.011004	0.0025727	0	0.011002	0.016263	0.023765	0.0040324	0.013617	0.02671	0.061	0.0046087	0.010385	0	0	0	0.078242	0.037728	0.0029772	0.19271	0.079575	0.027053	0	0.050069	0.084585	0.0029996	0.0026631	0.0045365	0.0049352	0.047215	0.03151	0	0.0024747
66H913B22H4P6D146.75-58	NaN	NaN	NaN	NaN	NaN	NaN	NaN	NaN	NaN	NaN	NaN	NaN	NaN	NaN	NaN	NaN	NaN	NaN	NaN	NaN	NaN	NaN	NaN	NaN	NaN	NaN	NaN	NaN	NaN	NaN	NaN	NaN	NaN	NaN	NaN	NaN	NaN	NaN	NaN	NaN	NaN	NaN	NaN	NaN	NaN
66H913B22H4P6D146.75-59	0	0	0	0.10404	0.025745	0	0	0.22977	0.039137	0	0	0	0	0	0	0	0	0	0	0	0	0	0	0	0	0.036332	0	0	0	0.067817	0.055155	0.018639	0	0	0.076178	0.022593	0.016022	0	0	0	0	0.017508	0.17522	0.11584	0
66H913B22H4P6D146.75-6	0	0.0097379	0.046745	0.34592	0.03269	0	0.031512	0.11896	0	0	0	0	0.014068	0	0	0	0	0.032251	0.024596	0	0	0.016387	0.044929	0.015892	0	0	0	0	0	0	0	0.053886	0	0.0147	0	0	0	0.017331	0.012627	0.014726	0.0088406	0.11265	0.031549	0	0
66H913B22H4P6D146.75-60	NaN	NaN	NaN	NaN	NaN	NaN	NaN	NaN	NaN	NaN	NaN	NaN	NaN	NaN	NaN	NaN	NaN	NaN	NaN	NaN	NaN	NaN	NaN	NaN	NaN	NaN	NaN	NaN	NaN	NaN	NaN	NaN	NaN	NaN	NaN	NaN	NaN	NaN	NaN	NaN	NaN	NaN	NaN	NaN	NaN
66H913B22H4P6D146.75-61
66H913B22H4P6D146.75-62	NaN	NaN	NaN	NaN	NaN	NaN	NaN	NaN	NaN	NaN	NaN	NaN	NaN	NaN	NaN	NaN	NaN	NaN	NaN	NaN	NaN	NaN	NaN	NaN	NaN	NaN	NaN	NaN	NaN	NaN	NaN	NaN	NaN	NaN	NaN	NaN	NaN	NaN	NaN	NaN	NaN	NaN	NaN	NaN	NaN
66H913B22H4P6D146.75-63
66H913B22H4P6D146.75-64	0	0	0	0.18895	0	0.020639	0	0.018544	0.018031	0	0.018815	0	0	0	0	0	0	0.092687	0.023471	0	0	0	0.16023	0	0	0	0	0	0	0.042818	0	0.24605	0.069797	0.024651	0	0	0.0406	0.034709	0	0	0	0	0	0	0
66H913B22H4P6D146.75-65	NaN	NaN	NaN	NaN	NaN	NaN	NaN	NaN	NaN	NaN	NaN	NaN	NaN	NaN	NaN	NaN	NaN	NaN	NaN	NaN	NaN	NaN	NaN	NaN	NaN	NaN	NaN	NaN	NaN	NaN	NaN	NaN	NaN	NaN	NaN	NaN	NaN	NaN	NaN	NaN	NaN	NaN	NaN	NaN	NaN
66H913B22H4P6D146.75-66	0	0	0	0.19571	0.066574	0	0.019663	0.19151	0	0	0	0	0	0	0	0	0	0	0.13621	0	0	0	0.05089	0	0	0	0	0	0	0	0	0.11715	0	0	0	0	0	0	0	0	0.046127	0.11478	0.06139	0	0
66H913B22H4P6D146.75-67	0	0	0	0	0	0	0	0	0	0	0	0	0	0	0	0	0	0	0	0	0	0	0	0	0	0	0	0	0	0	0	0	0	0	0	0	0	0	0	0	0	0	1	0	0
66H913B22H4P6D146.75-68	NaN	NaN	NaN	NaN	NaN	NaN	NaN	NaN	NaN	NaN	NaN	NaN	NaN	NaN	NaN	NaN	NaN	NaN	NaN	NaN	NaN	NaN	NaN	NaN	NaN	NaN	NaN	NaN	NaN	NaN	NaN	NaN	NaN	NaN	NaN	NaN	NaN	NaN	NaN	NaN	NaN	NaN	NaN	NaN	NaN
66H913B22H4P6D146.75-69	0	0	0	0.033744	0.015515	0	0.013474	0.14776	0.078463	0	0.023014	0	0	0.033715	0	0	0	0.021151	0	0	0.020674	0.0097823	0	0	0	0.012592	0.14912	0.019437	0	0.015292	0	0.033447	0	0.088461	0.062172	0	0	0	0.017315	0	0	0.099944	0.10494	0	0
66H913B22H4P6D146.75-7	0	0	0	0	0	0	0	0	0	0	0	0	0	0	0	0	0	0	0	0	0	0	0	0	0	0	0	0	0	0	0	0	0	0	0	0	0	0	0	0	0	0.49217	0.50783	0	0
66H913B22H4P6D146.75-70	0	0	0	0	0	0	0	0	0	0	0	0	0	0	0	0	0	0	0.78086	0	0	0	0	0	0	0	0	0	0.21914	0	0	0	0	0	0	0	0	0	0	0	0	0	0	0	0
66H913B22H4P6D146.75-71	NaN	NaN	NaN	NaN	NaN	NaN	NaN	NaN	NaN	NaN	NaN	NaN	NaN	NaN	NaN	NaN	NaN	NaN	NaN	NaN	NaN	NaN	NaN	NaN	NaN	NaN	NaN	NaN	NaN	NaN	NaN	NaN	NaN	NaN	NaN	NaN	NaN	NaN	NaN	NaN	NaN	NaN	NaN	NaN	NaN
66H913B22H4P6D146.75-72	NaN	NaN	NaN	NaN	NaN	NaN	NaN	NaN	NaN	NaN	NaN	NaN	NaN	NaN	NaN	NaN	NaN	NaN	NaN	NaN	NaN	NaN	NaN	NaN	NaN	NaN	NaN	NaN	NaN	NaN	NaN	NaN	NaN	NaN	NaN	NaN	NaN	NaN	NaN	NaN	NaN	NaN	NaN	NaN	NaN
66H913B22H4P6D146.75-73	NaN	NaN	NaN	NaN	NaN	NaN	NaN	NaN	NaN	NaN	NaN	NaN	NaN	NaN	NaN	NaN	NaN	NaN	NaN	NaN	NaN	NaN	NaN	NaN	NaN	NaN	NaN	NaN	NaN	NaN	NaN	NaN	NaN	NaN	NaN	NaN	NaN	NaN	NaN	NaN	NaN	NaN	NaN	NaN	NaN
66H913B22H4P6D146.75-74	NaN	NaN	NaN	NaN	NaN	NaN	NaN	NaN	NaN	NaN	NaN	NaN	NaN	NaN	NaN	NaN	NaN	NaN	NaN	NaN	NaN	NaN	NaN	NaN	NaN	NaN	NaN	NaN	NaN	NaN	NaN	NaN	NaN	NaN	NaN	NaN	NaN	NaN	NaN	NaN	NaN	NaN	NaN	NaN	NaN
66H913B22H4P6D146.75-75	0	0	0	0	0	0	0	0	0	0	0	0	0	0	0	0	0	0	0	0	0	0	0	0	0	0	0	0	0	0	0	0	0.11313	0	0	0	0	0	0	0	0	0.88687	0	0	0
66H913B22H4P6D146.75-76	NaN	NaN	NaN	NaN	NaN	NaN	NaN	NaN	NaN	NaN	NaN	NaN	NaN	NaN	NaN	NaN	NaN	NaN	NaN	NaN	NaN	NaN	NaN	NaN	NaN	NaN	NaN	NaN	NaN	NaN	NaN	NaN	NaN	NaN	NaN	NaN	NaN	NaN	NaN	NaN	NaN	NaN	NaN	NaN	NaN
66H913B22H4P6D146.75-77	0	0	0	0.33079	0	0.15697	0	0	0	0	0	0	0	0	0	0	0	0	0	0	0	0	0	0.13474	0.17869	0	0	0	0	0	0	0	0	0	0	0	0	0	0	0	0	0	0.19881	0	0
66H913B22H4P6D146.75-78
66H913B22H4P6D146.75-79	NaN	NaN	NaN	NaN	NaN	NaN	NaN	NaN	NaN	NaN	NaN	NaN	NaN	NaN	NaN	NaN	NaN	NaN	NaN	NaN	NaN	NaN	NaN	NaN	NaN	NaN	NaN	NaN	NaN	NaN	NaN	NaN	NaN	NaN	NaN	NaN	NaN	NaN	NaN	NaN	NaN	NaN	NaN	NaN	NaN
66H913B22H4P6D146.75-8	0	0	0	0	0	0	0	0	0	0	0	0	0	0	0	0	0	0	1	0	0	0	0	0	0	0	0	0	0	0	0	0	0	0	0	0	0	0	0	0	0	0	0	0	0
66H913B22H4P6D146.75-80	0.021603	0	0	0.10931	0.015793	0.008242	0.010875	0.034898	0.010505	0	0	0	0	0.013422	0	0	0.012822	0.064692	0.11927	0.020995	0.012657	0.014733	0.022436	0	0	0	0	0	0.095642	0.015642	0.0071505	0.14145	0.024982	0.0054831	0	0.0041677	0.017914	0	0.0031909	0.011732	0.019032	0.11763	0.034406	0	0.0093308
66H913B22H4P6D146.75-81	NaN	NaN	NaN	NaN	NaN	NaN	NaN	NaN	NaN	NaN	NaN	NaN	NaN	NaN	NaN	NaN	NaN	NaN	NaN	NaN	NaN	NaN	NaN	NaN	NaN	NaN	NaN	NaN	NaN	NaN	NaN	NaN	NaN	NaN	NaN	NaN	NaN	NaN	NaN	NaN	NaN	NaN	NaN	NaN	NaN
66H913B22H4P6D146.75-82	NaN	NaN	NaN	NaN	NaN	NaN	NaN	NaN	NaN	NaN	NaN	NaN	NaN	NaN	NaN	NaN	NaN	NaN	NaN	NaN	NaN	NaN	NaN	NaN	NaN	NaN	NaN	NaN	NaN	NaN	NaN	NaN	NaN	NaN	NaN	NaN	NaN	NaN	NaN	NaN	NaN	NaN	NaN	NaN	NaN
66H913B22H4P6D146.75-83	NaN	NaN	NaN	NaN	NaN	NaN	NaN	NaN	NaN	NaN	NaN	NaN	NaN	NaN	NaN	NaN	NaN	NaN	NaN	NaN	NaN	NaN	NaN	NaN	NaN	NaN	NaN	NaN	NaN	NaN	NaN	NaN	NaN	NaN	NaN	NaN	NaN	NaN	NaN	NaN	NaN	NaN	NaN	NaN	NaN
66H913B22H4P6D146.75-84	0	0	0.053572	0.3008	0.053624	0	0	0	0	0	0	0	0	0	0	0	0	0	0.14483	0	0	0	0	0	0	0	0	0	0	0	0	0	0	0	0	0	0	0	0	0	0.12997	0.27542	0.041784	0	0
66H913B22H4P6D146.75-85	0	0	0	0	0	0	0	0	0	0	0	0	0	0	0	0	0	0	0	0	0	0	0	0	0	0	0	0	0	0	0	1	0	0	0	0	0	0	0	0	0	0	0	0	0
66H913B22H4P6D146.75-86	0	0	0.028322	0.23775	0.063664	0	0	0.11432	0	0	0	0	0	0.013512	0	0	0	0.020957	0.14406	0	0	0	0	0	0	0	0	0	0	0	0.025095	0	0	0	0	0	0	0	0	0.036759	0.17752	0.076794	0.041385	0	0.019865
66H913B22H4P6D146.75-87	NaN	NaN	NaN	NaN	NaN	NaN	NaN	NaN	NaN	NaN	NaN	NaN	NaN	NaN	NaN	NaN	NaN	NaN	NaN	NaN	NaN	NaN	NaN	NaN	NaN	NaN	NaN	NaN	NaN	NaN	NaN	NaN	NaN	NaN	NaN	NaN	NaN	NaN	NaN	NaN	NaN	NaN	NaN	NaN	NaN
66H913B22H4P6D146.75-88	NaN	NaN	NaN	NaN	NaN	NaN	NaN	NaN	NaN	NaN	NaN	NaN	NaN	NaN	NaN	NaN	NaN	NaN	NaN	NaN	NaN	NaN	NaN	NaN	NaN	NaN	NaN	NaN	NaN	NaN	NaN	NaN	NaN	NaN	NaN	NaN	NaN	NaN	NaN	NaN	NaN	NaN	NaN	NaN	NaN
66H913B22H4P6D146.75-9	NaN	NaN	NaN	NaN	NaN	NaN	NaN	NaN	NaN	NaN	NaN	NaN	NaN	NaN	NaN	NaN	NaN	NaN	NaN	NaN	NaN	NaN	NaN	NaN	NaN	NaN	NaN	NaN	NaN	NaN	NaN	NaN	NaN	NaN	NaN	NaN	NaN	NaN	NaN	NaN	NaN	NaN	NaN	NaN	NaN
66H913B22H4P6D146.75-90	NaN	NaN	NaN	NaN	NaN	NaN	NaN	NaN	NaN	NaN	NaN	NaN	NaN	NaN	NaN	NaN	NaN	NaN	NaN	NaN	NaN	NaN	NaN	NaN	NaN	NaN	NaN	NaN	NaN	NaN	NaN	NaN	NaN	NaN	NaN	NaN	NaN	NaN	NaN	NaN	NaN	NaN	NaN	NaN	NaN
66H913B22H4P6D146.75-91	0	0.011729	0	0.05913	0.033563	0	0.015595	0.23065	0.082236	0	0.0084005	0	0.0048735	0	0	0	0	0.0048013	0	0	0	0	0	0.03828	0	0.04462	0	0.0085112	0.0099263	0.043932	0.014643	0.02168	0	0	0.12601	0	0.0050915	0.0045875	0	0.035822	0	0.056378	0.1187	0	0.020842
66H913B22H4P6D146.75-92	NaN	NaN	NaN	NaN	NaN	NaN	NaN	NaN	NaN	NaN	NaN	NaN	NaN	NaN	NaN	NaN	NaN	NaN	NaN	NaN	NaN	NaN	NaN	NaN	NaN	NaN	NaN	NaN	NaN	NaN	NaN	NaN	NaN	NaN	NaN	NaN	NaN	NaN	NaN	NaN	NaN	NaN	NaN	NaN	NaN
66H913B22H4P6D146.75-93	NaN	NaN	NaN	NaN	NaN	NaN	NaN	NaN	NaN	NaN	NaN	NaN	NaN	NaN	NaN	NaN	NaN	NaN	NaN	NaN	NaN	NaN	NaN	NaN	NaN	NaN	NaN	NaN	NaN	NaN	NaN	NaN	NaN	NaN	NaN	NaN	NaN	NaN	NaN	NaN	NaN	NaN	NaN	NaN	NaN
66H913B22H4P6D146.75-94	0	0	0	0	0	0	0	0	0	0	0	0	0	0	0	0	0	0	0	0	0	0	0	0	0	0	0	0	0	0	0	0.36667	0	0	0	0	0	0	0	0	0	0.34158	0.29175	0	0
66H913B22H4P6D146.75-95	NaN	NaN	NaN	NaN	NaN	NaN	NaN	NaN	NaN	NaN	NaN	NaN	NaN	NaN	NaN	NaN	NaN	NaN	NaN	NaN	NaN	NaN	NaN	NaN	NaN	NaN	NaN	NaN	NaN	NaN	NaN	NaN	NaN	NaN	NaN	NaN	NaN	NaN	NaN	NaN	NaN	NaN	NaN	NaN	NaN
66H913B22H4P6D146.75-96	0	0	0	0	0	0	0	0	0	0	0	0	0	0	0	0	0	0	0	0	0	0	0	0	0	0	0	0	0	0	0	0	0	0	0	0	0	0	0	0	0	0.80592	0.19408	0	0
66H913B22H4P6D146.75-97	NaN	NaN	NaN	NaN	NaN	NaN	NaN	NaN	NaN	NaN	NaN	NaN	NaN	NaN	NaN	NaN	NaN	NaN	NaN	NaN	NaN	NaN	NaN	NaN	NaN	NaN	NaN	NaN	NaN	NaN	NaN	NaN	NaN	NaN	NaN	NaN	NaN	NaN	NaN	NaN	NaN	NaN	NaN	NaN	NaN
66H913B22H4P6D146.75-98	NaN	NaN	NaN	NaN	NaN	NaN	NaN	NaN	NaN	NaN	NaN	NaN	NaN	NaN	NaN	NaN	NaN	NaN	NaN	NaN	NaN	NaN	NaN	NaN	NaN	NaN	NaN	NaN	NaN	NaN	NaN	NaN	NaN	NaN	NaN	NaN	NaN	NaN	NaN	NaN	NaN	NaN	NaN	NaN	NaN
66H913B22H4P6D146.75	0.021603	0.011729	0.081894	0.70699	0.166644	0.008242	0.02647	0.379868	0.092741	0	0.0084005	0	0.0048735	0.026934	0	0	0.012822	0.0904503	1.40816	0.020995	0.012657	0.014733	0.022436	0.03828	0	0.04462	0	0.0085112	0.105568	0.059574	0.0468885	1.5298	0.024982	0.0054831	0.12601	0.0041677	0.0230055	0.0045875	0.0031909	0.084313	0.326522	1.67372	0.722105	0	0.0500378
67H913B22H1P10D10.00-1	NaN	NaN	NaN	NaN	NaN	NaN	NaN	NaN	NaN	NaN	NaN	NaN	NaN	NaN	NaN	NaN	NaN	NaN	NaN	NaN	NaN	NaN	NaN	NaN	NaN	NaN	NaN	NaN	NaN	NaN	NaN	NaN	NaN	NaN	NaN	NaN	NaN	NaN	NaN	NaN	NaN	NaN	NaN	NaN	NaN
67H913B22H1P10D10.00-10	0.14474	0	0	0.1754	0.032024	0	0	0	0	0	0	0	0	0	0	0	0.088051	0	0.19191	0	0	0.090958	0.032024	0	0	0	0	0	0	0	0	0	0	0	0	0	0	0	0.10944	0.051207	0.042621	0.041623	0	0	0
67H913B22H1P10D10.00-11	0	0	0	0	0	0	0	0	0	0	0	0	0	0	0	0	0	0	0.10735	0	0	0	0.061091	0.054942	0	0	0	0	0	0	0	0.33188	0	0	0	0	0	0	0	0	0	0.44474	0	0	0
67H913B22H1P10D10.00-12	NaN	NaN	NaN	NaN	NaN	NaN	NaN	NaN	NaN	NaN	NaN	NaN	NaN	NaN	NaN	NaN	NaN	NaN	NaN	NaN	NaN	NaN	NaN	NaN	NaN	NaN	NaN	NaN	NaN	NaN	NaN	NaN	NaN	NaN	NaN	NaN	NaN	NaN	NaN	NaN	NaN	NaN	NaN	NaN	NaN
67H913B22H1P10D10.00-13	NaN	NaN	NaN	NaN	NaN	NaN	NaN	NaN	NaN	NaN	NaN	NaN	NaN	NaN	NaN	NaN	NaN	NaN	NaN	NaN	NaN	NaN	NaN	NaN	NaN	NaN	NaN	NaN	NaN	NaN	NaN	NaN	NaN	NaN	NaN	NaN	NaN	NaN	NaN	NaN	NaN	NaN	NaN	NaN	NaN
67H913B22H1P10D10.00-14	0	0	0	0.23273	0.062745	0	0	0.094312	0	0	0	0	0	0	0	0	0	0.056387	0.063741	0	0.019473	0.015895	0.10932	0	0	0	0	0	0	0	0	0.043849	0	0	0	0	0	0	0	0	0.080616	0.22093	0	0	0
67H913B22H1P10D10.00-15	NaN	NaN	NaN	NaN	NaN	NaN	NaN	NaN	NaN	NaN	NaN	NaN	NaN	NaN	NaN	NaN	NaN	NaN	NaN	NaN	NaN	NaN	NaN	NaN	NaN	NaN	NaN	NaN	NaN	NaN	NaN	NaN	NaN	NaN	NaN	NaN	NaN	NaN	NaN	NaN	NaN	NaN	NaN	NaN	NaN
67H913B22H1P10D10.00-16	NaN	NaN	NaN	NaN	NaN	NaN	NaN	NaN	NaN	NaN	NaN	NaN	NaN	NaN	NaN	NaN	NaN	NaN	NaN	NaN	NaN	NaN	NaN	NaN	NaN	NaN	NaN	NaN	NaN	NaN	NaN	NaN	NaN	NaN	NaN	NaN	NaN	NaN	NaN	NaN	NaN	NaN	NaN	NaN	NaN
67H913B22H1P10D10.00-17	0	0	0	0	0	0	0	0	0	0	0	0	0	0	0	0	0	0	0	0	0	0	0	0.02837	0	0	0	0	0	0	0	0.060008	0	0	0	0	0	0	0	0	0	0.62674	0.28488	0	0
67H913B22H1P10D10.00-18	0	0	0	0.31165	0	0	0	0	0	0	0	0	0	0	0	0	0	0	0	0	0	0	0	0	0	0	0	0	0.20976	0	0	0	0	0	0	0	0.1571	0	0.18179	0	0.1397	0	0	0	0
67H913B22H1P10D10.00-19	0	0	0	0	0	0	0	0	0	0	0	0	0	0	0	0	0	0	0	0	0	0	0	0	0	0	0	0	0	0	0	0	0	0	0	0	0	0	0	0	0	0.82199	0.17801	0	0
67H913B22H1P10D10.00-2	0.038101	0	0	0.13472	0.023399	0	0.024083	0.069968	0	0	0	0	0	0	0	0	0.035727	0.22395	0.068995	0	0	0.030354	0	0	0	0	0	0	0.031587	0	0	0.1278	0	0	0	0	0	0.030222	0.027293	0	0.1338	0	0	0	0
67H913B22H1P10D10.00-20	NaN	NaN	NaN	NaN	NaN	NaN	NaN	NaN	NaN	NaN	NaN	NaN	NaN	NaN	NaN	NaN	NaN	NaN	NaN	NaN	NaN	NaN	NaN	NaN	NaN	NaN	NaN	NaN	NaN	NaN	NaN	NaN	NaN	NaN	NaN	NaN	NaN	NaN	NaN	NaN	NaN	NaN	NaN	NaN	NaN
67H913B22H1P10D10.00-21	0	0	0	0	0	0	0	0	0	0	0	0	0	0	0	0	0	0	0	0	0	0	0	0	0	0	0	0	0	0	0	0	0	0	0	0	0	0	0	0	0	0.592	0.408	0	0
67H913B22H1P10D10.00-22	NaN	NaN	NaN	NaN	NaN	NaN	NaN	NaN	NaN	NaN	NaN	NaN	NaN	NaN	NaN	NaN	NaN	NaN	NaN	NaN	NaN	NaN	NaN	NaN	NaN	NaN	NaN	NaN	NaN	NaN	NaN	NaN	NaN	NaN	NaN	NaN	NaN	NaN	NaN	NaN	NaN	NaN	NaN	NaN	NaN
67H913B22H1P10D10.00-23	NaN	NaN	NaN	NaN	NaN	NaN	NaN	NaN	NaN	NaN	NaN	NaN	NaN	NaN	NaN	NaN	NaN	NaN	NaN	NaN	NaN	NaN	NaN	NaN	NaN	NaN	NaN	NaN	NaN	NaN	NaN	NaN	NaN	NaN	NaN	NaN	NaN	NaN	NaN	NaN	NaN	NaN	NaN	NaN	NaN
67H913B22H1P10D10.00-24	NaN	NaN	NaN	NaN	NaN	NaN	NaN	NaN	NaN	NaN	NaN	NaN	NaN	NaN	NaN	NaN	NaN	NaN	NaN	NaN	NaN	NaN	NaN	NaN	NaN	NaN	NaN	NaN	NaN	NaN	NaN	NaN	NaN	NaN	NaN	NaN	NaN	NaN	NaN	NaN	NaN	NaN	NaN	NaN	NaN
67H913B22H1P10D10.00-25	0	0	0	0	0	0	0	0	0	0	0	0	0	0	0	0	0	0	0	0	0	0	0	0	0	0	0	0	0	0	0	0	0	0	0	0	0	0	0	0	0	0.72037	0.27963	0	0
67H913B22H1P10D10.00-26	0.039866	0	0	0.21101	0.016623	0	0.052476	0.02332	0	0	0	0	0	0	0	0	0.015308	0.056007	0.10249	0	0.045057	0.021407	0.11576	0	0	0	0	0	0.011891	0	0	0.04619	0	0.015293	0	0	0	0.015637	0.043399	0	0.084906	0.033709	0.049649	0	0
67H913B22H1P10D10.00-27	0	0	0	0	0	0	0	0.13898	0	0	0	0	0	0	0	0	0.18168	0	0	0	0	0	0	0	0	0	0	0.34494	0	0	0	0	0	0.17474	0.15966	0	0	0	0	0	0	0	0	0	0
67H913B22H1P10D10.00-28	0	0	0	0.2913	0	0	0	0.062664	0	0	0	0	0	0	0	0	0	0	0.16751	0	0	0	0	0	0	0	0	0	0	0	0	0	0	0	0	0	0	0	0	0	0.42031	0.058215	0	0	0
67H913B22H1P10D10.00-29	NaN	NaN	NaN	NaN	NaN	NaN	NaN	NaN	NaN	NaN	NaN	NaN	NaN	NaN	NaN	NaN	NaN	NaN	NaN	NaN	NaN	NaN	NaN	NaN	NaN	NaN	NaN	NaN	NaN	NaN	NaN	NaN	NaN	NaN	NaN	NaN	NaN	NaN	NaN	NaN	NaN	NaN	NaN	NaN	NaN
67H913B22H1P10D10.00-3	NaN	NaN	NaN	NaN	NaN	NaN	NaN	NaN	NaN	NaN	NaN	NaN	NaN	NaN	NaN	NaN	NaN	NaN	NaN	NaN	NaN	NaN	NaN	NaN	NaN	NaN	NaN	NaN	NaN	NaN	NaN	NaN	NaN	NaN	NaN	NaN	NaN	NaN	NaN	NaN	NaN	NaN	NaN	NaN	NaN
67H913B22H1P10D10.00-31	0	0.049115	0.084335	0.32348	0.082023	0.023449	0	0.048713	0	0	0	0	0.0061253	0	0.0053919	0	0	0.033574	0.013757	0.013066	0	0	0.015564	0.0084105	0	0	0	0	0	0	0.057037	0.014865	0.0055668	0	0	0	0.0076659	0.015215	0.020061	0.027187	0.021353	0.016769	0.10728	0	0
67H913B22H1P10D10.00-4	NaN	NaN	NaN	NaN	NaN	NaN	NaN	NaN	NaN	NaN	NaN	NaN	NaN	NaN	NaN	NaN	NaN	NaN	NaN	NaN	NaN	NaN	NaN	NaN	NaN	NaN	NaN	NaN	NaN	NaN	NaN	NaN	NaN	NaN	NaN	NaN	NaN	NaN	NaN	NaN	NaN	NaN	NaN	NaN	NaN
67H913B22H1P10D10.00-5	0	0	0	0	0	0	0	0.060582	0	0	0	0	0	0	0	0	0	0	0	0	0	0	0	0	0	0	0	0	0	0	0	0.060882	0.023829	0	0	0	0	0	0	0	0	0.36053	0.49418	0	0
67H913B22H1P10D10.00-6	NaN	NaN	NaN	NaN	NaN	NaN	NaN	NaN	NaN	NaN	NaN	NaN	NaN	NaN	NaN	NaN	NaN	NaN	NaN	NaN	NaN	NaN	NaN	NaN	NaN	NaN	NaN	NaN	NaN	NaN	NaN	NaN	NaN	NaN	NaN	NaN	NaN	NaN	NaN	NaN	NaN	NaN	NaN	NaN	NaN
67H913B22H1P10D10.00-7	NaN	NaN	NaN	NaN	NaN	NaN	NaN	NaN	NaN	NaN	NaN	NaN	NaN	NaN	NaN	NaN	NaN	NaN	NaN	NaN	NaN	NaN	NaN	NaN	NaN	NaN	NaN	NaN	NaN	NaN	NaN	NaN	NaN	NaN	NaN	NaN	NaN	NaN	NaN	NaN	NaN	NaN	NaN	NaN	NaN
67H913B22H1P10D10.00-8	0	0	0	0	1	0	0	0	0	0	0	0	0	0	0	0	0	0	0	0	0	0	0	0	0	0	0	0	0	0	0	0	0	0	0	0	0	0	0	0	0	0	0	0	0
67H913B22H1P10D10.00-9	0	0	0	0	0	0	0	0	0	0	0	0	0	0	0	0	0	0	0	0	0	0	0	0	0	0	0	0	0	0	0	0	0	0	0	0	0	0	0	0	0	1	0	0	0
67H913B22H1P10D10.00	0.222707	0.049115	0.084335	1.68029	1.21681	0.023449	0.076559	0.498539	0	0	0	0	0.0061253	0	0.0053919	0	0.320766	0.369918	0.715753	0.013066	0.06453	0.158614	0.333759	0.0917225	0	0	0	0.34494	0.253238	0	0.057037	0.685474	0.0293958	0.190033	0.15966	0	0.164766	0.061074	0.381983	0.078394	0.923306	4.93762	1.80163	0	0
67H913B22H1P7R10.00-1	0	0	0	0	0	0	0	0	0	0	0	0	0	0	0	0	0	0	0	0	0	0	0	0	0	0	0	0	0	0	0	0	0	0	0	0	0	0	0	0	0	1	0	0	0
67H913B22H1P7R10.00-10	NaN	NaN	NaN	NaN	NaN	NaN	NaN	NaN	NaN	NaN	NaN	NaN	NaN	NaN	NaN	NaN	NaN	NaN	NaN	NaN	NaN	NaN	NaN	NaN	NaN	NaN	NaN	NaN	NaN	NaN	NaN	NaN	NaN	NaN	NaN	NaN	NaN	NaN	NaN	NaN	NaN	NaN	NaN	NaN	NaN
67H913B22H1P7R10.00-11	NaN	NaN	NaN	NaN	NaN	NaN	NaN	NaN	NaN	NaN	NaN	NaN	NaN	NaN	NaN	NaN	NaN	NaN	NaN	NaN	NaN	NaN	NaN	NaN	NaN	NaN	NaN	NaN	NaN	NaN	NaN	NaN	NaN	NaN	NaN	NaN	NaN	NaN	NaN	NaN	NaN	NaN	NaN	NaN	NaN
67H913B22H1P7R10.00-12	0	0	0	0.28626	0.023808	0.021637	0.020224	0.1434	0	0	0	0	0.024581	0	0	0	0.031215	0.020883	0.11296	0	0	0	0.10265	0	0	0	0	0	0	0	0	0.075149	0	0	0	0	0	0	0	0	0	0.1135	0.023734	0	0
67H913B22H1P7R10.00-13	NaN	NaN	NaN	NaN	NaN	NaN	NaN	NaN	NaN	NaN	NaN	NaN	NaN	NaN	NaN	NaN	NaN	NaN	NaN	NaN	NaN	NaN	NaN	NaN	NaN	NaN	NaN	NaN	NaN	NaN	NaN	NaN	NaN	NaN	NaN	NaN	NaN	NaN	NaN	NaN	NaN	NaN	NaN	NaN	NaN
67H913B22H1P7R10.00-14	0	0	0	0.16716	0	0	0	0	0	0	0	0	0	0	0	0	0	0	0	0	0.14892	0	0	0	0	0	0	0	0	0	0	0	0	0	0	0	0	0	0	0	0	0	0.68392	0	0
67H913B22H1P7R10.00-15	0	0	0	0	0	0	0	0	0	0	0	0	0	0	0	0	0	0	0	0	0	0	0	0.023196	0	0	0	0	0	0	0	0.022654	0	0	0	0	0	0	0	0	0	0.72365	0.2305	0	0
67H913B22H1P7R10.00-16	0.024566	0	0	0.1587	0.020817	0	0.012437	0.075967	0	0	0	0	0	0	0	0	0.033451	0.079348	0.056188	0	0.011935	0	0.12652	0.017873	0	0	0	0	0	0	0	0.034005	0.016492	0	0	0	0	0.019558	0.028071	0	0	0.28407	0	0	0
67H913B22H1P7R10.00-17	0	0	0	0.012685	0.0021798	0	0.023669	0.10218	0.13746	0	0.023764	0	0	0.0023693	0.0023261	0.0069372	0	0.0071703	0	0.0022587	0	0	0.0095666	0	0	0.0078694	0.091881	0.024577	0.028893	0.031768	0.0078837	0.020722	0.031305	0.050327	0.038199	0.0051669	0.031703	0	0.0027216	0.0048121	0	0.19907	0.090537	0	0
67H913B22H1P7R10.00-18	0	0	0	0.15432	0	0	0	0	0.34865	0	0	0	0	0	0	0	0	0	0	0	0	0	0	0	0	0	0	0	0	0	0	0.49703	0	0	0	0	0	0	0	0	0	0	0	0	0
67H913B22H1P7R10.00-19	0	0	0	0	0	0	0	0	0	0	0	0	0	0	0	0	0	0	0	0	0	0	0	0	0	0	0	0	0	0	0	0	0	0	0	0	0	0	0	0	0	0.81929	0.18071	0	0
67H913B22H1P7R10.00-2	NaN	NaN	NaN	NaN	NaN	NaN	NaN	NaN	NaN	NaN	NaN	NaN	NaN	NaN	NaN	NaN	NaN	NaN	NaN	NaN	NaN	NaN	NaN	NaN	NaN	NaN	NaN	NaN	NaN	NaN	NaN	NaN	NaN	NaN	NaN	NaN	NaN	NaN	NaN	NaN	NaN	NaN	NaN	NaN	NaN
67H913B22H1P7R10.00-20	0	0	0	0.17476	0	0	0.077496	0	0	0	0	0	0	0	0	0	0	0	0	0	0	0	0	0	0	0	0	0	0	0	0	0	0	0	0	0	0	0	0	0	0	0.74775	0	0	0
67H913B22H1P7R10.00-22	0.24322	0	0	0	0	0	0	0	0	0	0	0	0	0	0	0	0	0.34087	0.17101	0	0	0	0	0	0	0	0	0	0	0	0	0	0	0	0	0	0	0	0	0	0	0.2449	0	0	0
67H913B22H1P7R10.00-23	0	0	0	0	0	0	0	0	0	0	0	0	0	0	0	0	0	0	0	0	0	0	0	0	0	0	0	0	0	0	0	0.1603	0	0	0	0	0	0	0	0	0	0.68297	0.15673	0	0
67H913B22H1P7R10.00-24	0	0	0	0	0	0	0	0.20645	0	0	0	0	0	0	0	0	0	0	0	0	0	0	0.58335	0	0	0	0	0	0	0	0	0	0	0	0	0	0	0	0	0	0	0	0.2102	0	0
67H913B22H1P7R10.00-25	NaN	NaN	NaN	NaN	NaN	NaN	NaN	NaN	NaN	NaN	NaN	NaN	NaN	NaN	NaN	NaN	NaN	NaN	NaN	NaN	NaN	NaN	NaN	NaN	NaN	NaN	NaN	NaN	NaN	NaN	NaN	NaN	NaN	NaN	NaN	NaN	NaN	NaN	NaN	NaN	NaN	NaN	NaN	NaN	NaN
67H913B22H1P7R10.00-26	0	0	0	0.60613	0	0	0	0	0	0	0	0	0	0	0	0	0	0	0	0	0	0	0	0	0	0	0	0	0	0	0.39387	0	0	0	0	0	0	0	0	0	0	0	0	0	0
67H913B22H1P7R10.00-27	0.017167	0.010149	0.0035834	0.19149	0.019556	0.00077108	0.020682	0.067831	0.0081062	0	0.0091518	0	0	0.014346	0.0056696	0	0.0064248	0.0015104	0.0037352	0.0016242	0.0022031	0.007568	0.053316	0.034128	0.0069031	0.02399	0.0023175	0	0.013489	0.016957	0.0064015	0.10047	0.03237	0.0063942	0.0036703	0.023986	0.0096763	0.0040412	0	0.0027322	0.00094332	0.21776	0.048884	0	0
67H913B22H1P7R10.00-28	NaN	NaN	NaN	NaN	NaN	NaN	NaN	NaN	NaN	NaN	NaN	NaN	NaN	NaN	NaN	NaN	NaN	NaN	NaN	NaN	NaN	NaN	NaN	NaN	NaN	NaN	NaN	NaN	NaN	NaN	NaN	NaN	NaN	NaN	NaN	NaN	NaN	NaN	NaN	NaN	NaN	NaN	NaN	NaN	NaN
67H913B22H1P7R10.00-29	NaN	NaN	NaN	NaN	NaN	NaN	NaN	NaN	NaN	NaN	NaN	NaN	NaN	NaN	NaN	NaN	NaN	NaN	NaN	NaN	NaN	NaN	NaN	NaN	NaN	NaN	NaN	NaN	NaN	NaN	NaN	NaN	NaN	NaN	NaN	NaN	NaN	NaN	NaN	NaN	NaN	NaN	NaN	NaN	NaN
67H913B22H1P7R10.00-3	NaN	NaN	NaN	NaN	NaN	NaN	NaN	NaN	NaN	NaN	NaN	NaN	NaN	NaN	NaN	NaN	NaN	NaN	NaN	NaN	NaN	NaN	NaN	NaN	NaN	NaN	NaN	NaN	NaN	NaN	NaN	NaN	NaN	NaN	NaN	NaN	NaN	NaN	NaN	NaN	NaN	NaN	NaN	NaN	NaN
67H913B22H1P7R10.00-30	0	0	0	0	0	0	0	0	0	0	0	0	0	0	0	0	0	0	0	0.47121	0	0	0	0	0	0	0	0	0	0	0	0.52879	0	0	0	0	0	0	0	0	0	0	0	0	0
67H913B22H1P7R10.00-31	0	0	0	0	0	0	0	0	0	0	0	0	0	0	0	0	0	0	0	0	0	0	0	0	0	0	0	0	0	0	0	0	0	0	0	0	0	0	0	0	0	0	1	0	0
67H913B22H1P7R10.00-32	NaN	NaN	NaN	NaN	NaN	NaN	NaN	NaN	NaN	NaN	NaN	NaN	NaN	NaN	NaN	NaN	NaN	NaN	NaN	NaN	NaN	NaN	NaN	NaN	NaN	NaN	NaN	NaN	NaN	NaN	NaN	NaN	NaN	NaN	NaN	NaN	NaN	NaN	NaN	NaN	NaN	NaN	NaN	NaN	NaN
67H913B22H1P7R10.00-33	0	0	0	0	0	0	0	0	0	0	0	0	0	0	0	0	0	0	0	0	0	0	0	0	0	0	0	0	0	0	0	0	0	0	0	0	0	0	0	0	0	0.83382	0.16618	0	0
67H913B22H1P7R10.00-34	0	0	0	0.11863	0	0	0	0.12025	0	0	0	0	0	0	0	0	0	0	0.049047	0	0	0	0	0	0	0	0	0	0	0	0	0	0	0	0	0	0	0.046116	0	0	0	0.66595	0	0	0
67H913B22H1P7R10.00-35	0	0	0	0	0	0	0	0	0	0	0	0	0	0	0	0	0	0	0	0	0	0	0	0	0	0	0	0	0	0	0	0	0	0	0	0	0	0	0	0	0	0.80766	0.19234	0	0
67H913B22H1P7R10.00-36	0.037177	0	0	0.15621	0.023352	0.0079381	0.033232	0.023223	0	0	0	0	0	0	0	0	0.0095554	0.041484	0.113	0	0.034273	0	0.098103	0	0	0	0	0	0	0	0	0.072443	0	0.010132	0	0	0	0.015398	0.034679	0	0.051419	0.22853	0.0098594	0	0
67H913B22H1P7R10.00-37	NaN	NaN	NaN	NaN	NaN	NaN	NaN	NaN	NaN	NaN	NaN	NaN	NaN	NaN	NaN	NaN	NaN	NaN	NaN	NaN	NaN	NaN	NaN	NaN	NaN	NaN	NaN	NaN	NaN	NaN	NaN	NaN	NaN	NaN	NaN	NaN	NaN	NaN	NaN	NaN	NaN	NaN	NaN	NaN	NaN
67H913B22H1P7R10.00-38	0	0	0	0.24072	0.02282	0	0	0.081468	0	0	0	0	0	0	0	0	0	0	0.13377	0	0	0	0	0	0	0	0	0	0	0	0	0.061334	0	0	0	0	0	0	0	0	0.052589	0.17499	0.20657	0.025737	0
67H913B22H1P7R10.00-39	0	0	0	0	0	0	0	0.038071	0	0	0	0	0	0	0	0	0	0	0	0	0	0	0	0	0	0	0	0	0	0	0	0.060487	0.023463	0	0	0	0	0	0	0	0	0.6602	0.21778	0	0
67H913B22H1P7R10.00-4	NaN	NaN	NaN	NaN	NaN	NaN	NaN	NaN	NaN	NaN	NaN	NaN	NaN	NaN	NaN	NaN	NaN	NaN	NaN	NaN	NaN	NaN	NaN	NaN	NaN	NaN	NaN	NaN	NaN	NaN	NaN	NaN	NaN	NaN	NaN	NaN	NaN	NaN	NaN	NaN	NaN	NaN	NaN	NaN	NaN
67H913B22H1P7R10.00-40	0.035675	0.014125	0.0046363	0.254	0.051926	0.018683	0.019688	0.13023	0.0089252	0	0	0	0	0.0066421	0	0	0.023332	0.11933	0.046492	0.0047039	0	0.0033616	0.046842	0.008893	0	0.0089423	0	0	0.0085778	0.0036146	0	0.026183	0	0	0	0	0.0037817	0.032555	0.0044725	0.0053517	0.031085	0.029606	0.042919	0	0.0054277
67H913B22H1P7R10.00-41	NaN	NaN	NaN	NaN	NaN	NaN	NaN	NaN	NaN	NaN	NaN	NaN	NaN	NaN	NaN	NaN	NaN	NaN	NaN	NaN	NaN	NaN	NaN	NaN	NaN	NaN	NaN	NaN	NaN	NaN	NaN	NaN	NaN	NaN	NaN	NaN	NaN	NaN	NaN	NaN	NaN	NaN	NaN	NaN	NaN
67H913B22H1P7R10.00-42	NaN	NaN	NaN	NaN	NaN	NaN	NaN	NaN	NaN	NaN	NaN	NaN	NaN	NaN	NaN	NaN	NaN	NaN	NaN	NaN	NaN	NaN	NaN	NaN	NaN	NaN	NaN	NaN	NaN	NaN	NaN	NaN	NaN	NaN	NaN	NaN	NaN	NaN	NaN	NaN	NaN	NaN	NaN	NaN	NaN
67H913B22H1P7R10.00-43	NaN	NaN	NaN	NaN	NaN	NaN	NaN	NaN	NaN	NaN	NaN	NaN	NaN	NaN	NaN	NaN	NaN	NaN	NaN	NaN	NaN	NaN	NaN	NaN	NaN	NaN	NaN	NaN	NaN	NaN	NaN	NaN	NaN	NaN	NaN	NaN	NaN	NaN	NaN	NaN	NaN	NaN	NaN	NaN	NaN
67H913B22H1P7R10.00-44	NaN	NaN	NaN	NaN	NaN	NaN	NaN	NaN	NaN	NaN	NaN	NaN	NaN	NaN	NaN	NaN	NaN	NaN	NaN	NaN	NaN	NaN	NaN	NaN	NaN	NaN	NaN	NaN	NaN	NaN	NaN	NaN	NaN	NaN	NaN	NaN	NaN	NaN	NaN	NaN	NaN	NaN	NaN	NaN	NaN
67H913B22H1P7R10.00-45	0	0	0	0	0	0	0	0	0	0	0	0	0	0	0	0	0	0	0	0	0	0	0	0	0	0	0	0	0	0	0	0	0	0	0	0	0	0	0	0	0	0.83158	0.16842	0	0
67H913B22H1P7R10.00-46	NaN	NaN	NaN	NaN	NaN	NaN	NaN	NaN	NaN	NaN	NaN	NaN	NaN	NaN	NaN	NaN	NaN	NaN	NaN	NaN	NaN	NaN	NaN	NaN	NaN	NaN	NaN	NaN	NaN	NaN	NaN	NaN	NaN	NaN	NaN	NaN	NaN	NaN	NaN	NaN	NaN	NaN	NaN	NaN	NaN
67H913B22H1P7R10.00-47	NaN	NaN	NaN	NaN	NaN	NaN	NaN	NaN	NaN	NaN	NaN	NaN	NaN	NaN	NaN	NaN	NaN	NaN	NaN	NaN	NaN	NaN	NaN	NaN	NaN	NaN	NaN	NaN	NaN	NaN	NaN	NaN	NaN	NaN	NaN	NaN	NaN	NaN	NaN	NaN	NaN	NaN	NaN	NaN	NaN
67H913B22H1P7R10.00-48	NaN	NaN	NaN	NaN	NaN	NaN	NaN	NaN	NaN	NaN	NaN	NaN	NaN	NaN	NaN	NaN	NaN	NaN	NaN	NaN	NaN	NaN	NaN	NaN	NaN	NaN	NaN	NaN	NaN	NaN	NaN	NaN	NaN	NaN	NaN	NaN	NaN	NaN	NaN	NaN	NaN	NaN	NaN	NaN	NaN
67H913B22H1P7R10.00-49	0	0	0	0	0	0	0	0	0	0	0	0	0	0	0	0	0	0	0	0	0	0	0	0	0	0	0	0	0	0	0	0	0	0	0	0	0	0	0	0	0	0.76722	0.23278	0	0
67H913B22H1P7R10.00-5	0	0	0	0	0	0	0	0	0	0	0	0	0	0	0	0	0	0	0	0	0	0	0	0	0	0	0	0	0	0	0	0	0	0	0	0	0	0	0	0	0	0.59422	0.40578	0	0
67H913B22H1P7R10.00-50	NaN	NaN	NaN	NaN	NaN	NaN	NaN	NaN	NaN	NaN	NaN	NaN	NaN	NaN	NaN	NaN	NaN	NaN	NaN	NaN	NaN	NaN	NaN	NaN	NaN	NaN	NaN	NaN	NaN	NaN	NaN	NaN	NaN	NaN	NaN	NaN	NaN	NaN	NaN	NaN	NaN	NaN	NaN	NaN	NaN
67H913B22H1P7R10.00-51	NaN	NaN	NaN	NaN	NaN	NaN	NaN	NaN	NaN	NaN	NaN	NaN	NaN	NaN	NaN	NaN	NaN	NaN	NaN	NaN	NaN	NaN	NaN	NaN	NaN	NaN	NaN	NaN	NaN	NaN	NaN	NaN	NaN	NaN	NaN	NaN	NaN	NaN	NaN	NaN	NaN	NaN	NaN	NaN	NaN
67H913B22H1P7R10.00-52	NaN	NaN	NaN	NaN	NaN	NaN	NaN	NaN	NaN	NaN	NaN	NaN	NaN	NaN	NaN	NaN	NaN	NaN	NaN	NaN	NaN	NaN	NaN	NaN	NaN	NaN	NaN	NaN	NaN	NaN	NaN	NaN	NaN	NaN	NaN	NaN	NaN	NaN	NaN	NaN	NaN	NaN	NaN	NaN	NaN
67H913B22H1P7R10.00-53	0	0	0	0	0.027236	0	0	0.071885	0	0	0	0	0	0	0	0	0	0	0.046202	0	0	0	0	0.025206	0	0	0	0	0	0	0	0.12341	0.020375	0	0	0	0	0	0	0	0	0.44476	0.24093	0	0
67H913B22H1P7R10.00-54	0	0	0	0	0	0	0	0	0	0	0	0	0	0	0	0	0	0	0	0	0	0	0	0	0	0	0	0	0	0	0	0	0	0	0	0	0	0	0	0	0	1	0	0	0
67H913B22H1P7R10.00-55	0	0	0	0	0	0	0	0	0	0	0	0	0	0	0	0	0	0	0	0	0	0	0	0	0	0	0	0	0	0	0	0.18882	0	0	0	0	0	0	0	0	0	0.50063	0.31055	0	0
67H913B22H1P7R10.00-56	NaN	NaN	NaN	NaN	NaN	NaN	NaN	NaN	NaN	NaN	NaN	NaN	NaN	NaN	NaN	NaN	NaN	NaN	NaN	NaN	NaN	NaN	NaN	NaN	NaN	NaN	NaN	NaN	NaN	NaN	NaN	NaN	NaN	NaN	NaN	NaN	NaN	NaN	NaN	NaN	NaN	NaN	NaN	NaN	NaN
67H913B22H1P7R10.00-57	0	0	0.024849	0	0	0	0	0	0.074789	0	0	0	0	0	0.03645	0	0.033513	0.068311	0.059555	0.085839	0	0	0	0	0	0	0	0	0	0	0.026547	0	0.023494	0	0.047205	0	0	0	0.047179	0.049213	0	0	0.15961	0.03838	0.22507
67H913B22H1P7R10.00-58	NaN	NaN	NaN	NaN	NaN	NaN	NaN	NaN	NaN	NaN	NaN	NaN	NaN	NaN	NaN	NaN	NaN	NaN	NaN	NaN	NaN	NaN	NaN	NaN	NaN	NaN	NaN	NaN	NaN	NaN	NaN	NaN	NaN	NaN	NaN	NaN	NaN	NaN	NaN	NaN	NaN	NaN	NaN	NaN	NaN
67H913B22H1P7R10.00-59	NaN	NaN	NaN	NaN	NaN	NaN	NaN	NaN	NaN	NaN	NaN	NaN	NaN	NaN	NaN	NaN	NaN	NaN	NaN	NaN	NaN	NaN	NaN	NaN	NaN	NaN	NaN	NaN	NaN	NaN	NaN	NaN	NaN	NaN	NaN	NaN	NaN	NaN	NaN	NaN	NaN	NaN	NaN	NaN	NaN
67H913B22H1P7R10.00-6	0	0.043107	0.018717	0.33279	0.056192	0.012331	0.0079054	0.14079	0	0	0.014333	0	0.0048407	0.0034599	0	0	0.00964	0.015747	0.036949	0	0.0039237	0	0.021021	0.02555	0	0	0	0	0.01222	0	0.018276	0.056869	0.024735	0.003566	0	0.0051356	0.0048822	0.015597	0.010893	0	0	0.013786	0.086751	0	0
67H913B22H1P7R10.00-60	NaN	NaN	NaN	NaN	NaN	NaN	NaN	NaN	NaN	NaN	NaN	NaN	NaN	NaN	NaN	NaN	NaN	NaN	NaN	NaN	NaN	NaN	NaN	NaN	NaN	NaN	NaN	NaN	NaN	NaN	NaN	NaN	NaN	NaN	NaN	NaN	NaN	NaN	NaN	NaN	NaN	NaN	NaN	NaN	NaN
67H913B22H1P7R10.00-61	0	0	0	0	0	0	0	0	0	0	0	0	0	0	0	0	0	0	0	0	0	0	0	0	0	0	0	0	0	0	0	0	0	0	0	0	0	0	0	0	0	0.71143	0.28857	0	0
67H913B22H1P7R10.00-62	0	0.019698	0.0080381	0.16391	0.067205	0.019808	0.0025224	0.055324	0.016067	0	0	0	0.0056148	0.029525	0.012372	0	0.0043954	0.017311	0.047254	0	0	0.0026421	0	0.01073	0.0029964	0.0025673	0	0	0.0025317	0.01157	0.032804	0.13753	0.010188	0.003843	0.0021271	0.025966	0.01168	0.011326	0.0043277	0.010077	0.022442	0.062461	0.1286	0.034543	0
67H913B22H1P7R10.00-63	0	0	0	0	0	0	0	0	0	0	0	0	0	0	0	0	0	0	0	0	0	0	0	0	0	0	0	0	0	0	0	0	0	0	0	0	0	0	0	0	0	0.61094	0.38906	0	0
67H913B22H1P7R10.00-64	0	0	0	0.13488	0	0	0.052761	0	0	0	0	0	0	0.068409	0	0	0.049585	0.070432	0.033676	0.033357	0	0	0	0	0	0	0	0	0.052641	0.039263	0.06676	0.14039	0.024232	0.023054	0	0	0.028525	0	0	0	0	0.12506	0.031354	0	0.025618
67H913B22H1P7R10.00-65	0	0	0	0	0	0	0	0	0	0	0	0	0	0	0	0	0	0	0	0	0	0	0	0	0	0	0	0	0	0	0	0	0	0	0	0	0	0	0	0	0	0.74243	0.25757	0	0
67H913B22H1P7R10.00-66	NaN	NaN	NaN	NaN	NaN	NaN	NaN	NaN	NaN	NaN	NaN	NaN	NaN	NaN	NaN	NaN	NaN	NaN	NaN	NaN	NaN	NaN	NaN	NaN	NaN	NaN	NaN	NaN	NaN	NaN	NaN	NaN	NaN	NaN	NaN	NaN	NaN	NaN	NaN	NaN	NaN	NaN	NaN	NaN	NaN
67H913B22H1P7R10.00-67	NaN	NaN	NaN	NaN	NaN	NaN	NaN	NaN	NaN	NaN	NaN	NaN	NaN	NaN	NaN	NaN	NaN	NaN	NaN	NaN	NaN	NaN	NaN	NaN	NaN	NaN	NaN	NaN	NaN	NaN	NaN	NaN	NaN	NaN	NaN	NaN	NaN	NaN	NaN	NaN	NaN	NaN	NaN	NaN	NaN
67H913B22H1P7R10.00-68	0.035822	0.0075414	0.0049603	0.16083	0.046199	0.030991	0.0094764	0.060854	0	0	0	0	0	0	0	0	0.023637	0.16334	0.09254	0.0058084	0	0.024915	0.047808	0.0049125	0	0	0	0	0	0	0	0.04545	0.0051875	0	0	0	0.0042804	0.041692	0.043374	0.054042	0.044809	0.020287	0.021233	0	0
67H913B22H1P7R10.00-69	NaN	NaN	NaN	NaN	NaN	NaN	NaN	NaN	NaN	NaN	NaN	NaN	NaN	NaN	NaN	NaN	NaN	NaN	NaN	NaN	NaN	NaN	NaN	NaN	NaN	NaN	NaN	NaN	NaN	NaN	NaN	NaN	NaN	NaN	NaN	NaN	NaN	NaN	NaN	NaN	NaN	NaN	NaN	NaN	NaN
67H913B22H1P7R10.00-7	NaN	NaN	NaN	NaN	NaN	NaN	NaN	NaN	NaN	NaN	NaN	NaN	NaN	NaN	NaN	NaN	NaN	NaN	NaN	NaN	NaN	NaN	NaN	NaN	NaN	NaN	NaN	NaN	NaN	NaN	NaN	NaN	NaN	NaN	NaN	NaN	NaN	NaN	NaN	NaN	NaN	NaN	NaN	NaN	NaN
67H913B22H1P7R10.00-70	0	0	0	0	0	0	0	0	0	0	0	0	0	0.46751	0	0	0	0	0	0	0	0	0	0	0	0	0	0	0	0	0	0.53249	0	0	0	0	0	0	0	0	0	0	0	0	0
67H913B22H1P7R10.00-71	0	0	0	0	0	0	0	0	0	0	0	0	0	0	0	0	0	0	0	0	0	0	0	0	0	0	0	0	0	0	0	0	0	0	0	0	0	0	0	0	0	0.52585	0.47415	0	0
67H913B22H1P7R10.00-72	NaN	NaN	NaN	NaN	NaN	NaN	NaN	NaN	NaN	NaN	NaN	NaN	NaN	NaN	NaN	NaN	NaN	NaN	NaN	NaN	NaN	NaN	NaN	NaN	NaN	NaN	NaN	NaN	NaN	NaN	NaN	NaN	NaN	NaN	NaN	NaN	NaN	NaN	NaN	NaN	NaN	NaN	NaN	NaN	NaN
67H913B22H1P7R10.00-73	0	0	0	0	0	0	0	0	0	0	0	0	0	0	0	0	0	0	0	0	0	0	0	0	0	0	0	0	0	0	0	0	0	0	0	0.53385	0	0	0	0	0	0.46615	0	0	0
67H913B22H1P7R10.00-74	NaN	NaN	NaN	NaN	NaN	NaN	NaN	NaN	NaN	NaN	NaN	NaN	NaN	NaN	NaN	NaN	NaN	NaN	NaN	NaN	NaN	NaN	NaN	NaN	NaN	NaN	NaN	NaN	NaN	NaN	NaN	NaN	NaN	NaN	NaN	NaN	NaN	NaN	NaN	NaN	NaN	NaN	NaN	NaN	NaN
67H913B22H1P7R10.00-75	0	0	0	0	0	0	0	0.089498	0	0	0	0	0	0	0	0	0	0	0	0	0	0	0	0	0	0	0	0	0	0	0	0	0	0	0	0	0	0	0	0	0	0.48366	0.42684	0	0
67H913B22H1P7R10.00-76	0	0	0.05715	0.42811	0.048972	0.0073338	0	0.14719	0	0	0	0	0.018605	0	0	0	0	0	0.02064	0	0	0	0.023387	0	0	0	0	0	0	0	0	0.014947	0.040559	0.017518	0	0	0	0	0.027619	0	0.00848	0.12603	0.013459	0	0
67H913B22H1P7R10.00-77	0	0	0	0	0	0	0	0	0	0	0	0	0	0	0	0	0	0	0	0	0	0	0	0.019087	0	0	0	0	0	0	0	0	0	0	0	0	0	0	0	0	0	0.55002	0.43089	0	0
67H913B22H1P7R10.00-78	NaN	NaN	NaN	NaN	NaN	NaN	NaN	NaN	NaN	NaN	NaN	NaN	NaN	NaN	NaN	NaN	NaN	NaN	NaN	NaN	NaN	NaN	NaN	NaN	NaN	NaN	NaN	NaN	NaN	NaN	NaN	NaN	NaN	NaN	NaN	NaN	NaN	NaN	NaN	NaN	NaN	NaN	NaN	NaN	NaN
67H913B22H1P7R10.00-79	NaN	NaN	NaN	NaN	NaN	NaN	NaN	NaN	NaN	NaN	NaN	NaN	NaN	NaN	NaN	NaN	NaN	NaN	NaN	NaN	NaN	NaN	NaN	NaN	NaN	NaN	NaN	NaN	NaN	NaN	NaN	NaN	NaN	NaN	NaN	NaN	NaN	NaN	NaN	NaN	NaN	NaN	NaN	NaN	NaN
67H913B22H1P7R10.00-8	NaN	NaN	NaN	NaN	NaN	NaN	NaN	NaN	NaN	NaN	NaN	NaN	NaN	NaN	NaN	NaN	NaN	NaN	NaN	NaN	NaN	NaN	NaN	NaN	NaN	NaN	NaN	NaN	NaN	NaN	NaN	NaN	NaN	NaN	NaN	NaN	NaN	NaN	NaN	NaN	NaN	NaN	NaN	NaN	NaN
67H913B22H1P7R10.00-80	0	0	0	0	0	0	0	0	0	0	0	0	0	0	0	0	0	0	0	0	0	0	0	0	0	0	0	0	0	0	0	0	0	0	0	0	0	0	0	0	0	0.9337	0.066303	0	0
67H913B22H1P7R10.00-81	0.0038223	0.0060358	0	0.12749	0.017702	0	0.0095794	0.050983	0.0037292	0	0.002483	0	0	0.013934	0.0042718	0	0.0049972	0.0042463	0.0058105	0.0017919	0.0065681	0.0045247	0.058855	0.0060656	0.0030638	0.0036439	0	0	0.056927	0.010508	0	0.14301	0.027947	0.0087287	0	0.015205	0.005375	0.0037981	0	0.0023421	0.0018167	0.33429	0.050448	0	0
67H913B22H1P7R10.00-82	NaN	NaN	NaN	NaN	NaN	NaN	NaN	NaN	NaN	NaN	NaN	NaN	NaN	NaN	NaN	NaN	NaN	NaN	NaN	NaN	NaN	NaN	NaN	NaN	NaN	NaN	NaN	NaN	NaN	NaN	NaN	NaN	NaN	NaN	NaN	NaN	NaN	NaN	NaN	NaN	NaN	NaN	NaN	NaN	NaN
67H913B22H1P7R10.00-83	NaN	NaN	NaN	NaN	NaN	NaN	NaN	NaN	NaN	NaN	NaN	NaN	NaN	NaN	NaN	NaN	NaN	NaN	NaN	NaN	NaN	NaN	NaN	NaN	NaN	NaN	NaN	NaN	NaN	NaN	NaN	NaN	NaN	NaN	NaN	NaN	NaN	NaN	NaN	NaN	NaN	NaN	NaN	NaN	NaN
67H913B22H1P7R10.00-84	0	0.036134	0.016688	0.32122	0.043932	0.0060843	0	0.12699	0.0026264	0	0.0031881	0	0.0037351	0.0027135	0	0	0.024092	0.028287	0.037902	0.0036518	0.0032764	0	0.029607	0.012331	0	0	0	0	0.0031559	0	0.025385	0.065006	0.020251	0	0	0.019069	0.005248	0.022862	0.0053708	0	0.016955	0.014744	0.096802	0	0.0026936
67H913B22H1P7R10.00-85	0	0	0	0	0	0	0	0	0	0	0	0	0	0	0	0	0	0	0	0	0	0	0	0	0	0	0	0	0	0	0	0	0	0	0	0	0	0	0	0	0	0.69906	0.30094	0	0
67H913B22H1P7R10.00-86	NaN	NaN	NaN	NaN	NaN	NaN	NaN	NaN	NaN	NaN	NaN	NaN	NaN	NaN	NaN	NaN	NaN	NaN	NaN	NaN	NaN	NaN	NaN	NaN	NaN	NaN	NaN	NaN	NaN	NaN	NaN	NaN	NaN	NaN	NaN	NaN	NaN	NaN	NaN	NaN	NaN	NaN	NaN	NaN	NaN
67H913B22H1P7R10.00-87	0	0	0	0.015443	0	0	0	0.040163	0	0	0	0	0	0	0	0	0	0	0	0	0	0	0	0	0	0	0	0	0	0	0	0	0	0	0	0	0	0	0	0	0	0.3952	0.54919	0	0
67H913B22H1P7R10.00-88	NaN	NaN	NaN	NaN	NaN	NaN	NaN	NaN	NaN	NaN	NaN	NaN	NaN	NaN	NaN	NaN	NaN	NaN	NaN	NaN	NaN	NaN	NaN	NaN	NaN	NaN	NaN	NaN	NaN	NaN	NaN	NaN	NaN	NaN	NaN	NaN	NaN	NaN	NaN	NaN	NaN	NaN	NaN	NaN	NaN
67H913B22H1P7R10.00-89	NaN	NaN	NaN	NaN	NaN	NaN	NaN	NaN	NaN	NaN	NaN	NaN	NaN	NaN	NaN	NaN	NaN	NaN	NaN	NaN	NaN	NaN	NaN	NaN	NaN	NaN	NaN	NaN	NaN	NaN	NaN	NaN	NaN	NaN	NaN	NaN	NaN	NaN	NaN	NaN	NaN	NaN	NaN	NaN	NaN
67H913B22H1P7R10.00-9	0	0	0	0	0	0	0	0	0	0	0	0	0	0	0	0	0	0	0	0	0	0	0	0	0	0	0	0	0	0	0	0	0	0	0	0	0	0	0	0	0	0.83013	0.16987	0	0
67H913B22H1P7R10.00-90	NaN	NaN	NaN	NaN	NaN	NaN	NaN	NaN	NaN	NaN	NaN	NaN	NaN	NaN	NaN	NaN	NaN	NaN	NaN	NaN	NaN	NaN	NaN	NaN	NaN	NaN	NaN	NaN	NaN	NaN	NaN	NaN	NaN	NaN	NaN	NaN	NaN	NaN	NaN	NaN	NaN	NaN	NaN	NaN	NaN
67H913B22H1P7R10.00-91	NaN	NaN	NaN	NaN	NaN	NaN	NaN	NaN	NaN	NaN	NaN	NaN	NaN	NaN	NaN	NaN	NaN	NaN	NaN	NaN	NaN	NaN	NaN	NaN	NaN	NaN	NaN	NaN	NaN	NaN	NaN	NaN	NaN	NaN	NaN	NaN	NaN	NaN	NaN	NaN	NaN	NaN	NaN	NaN	NaN
67H913B22H1P7R10.00-92	0	0	0	0.35963	0	0.19418	0	0	0.17241	0	0	0	0	0	0	0	0	0	0	0	0	0	0	0	0	0	0	0	0	0	0	0.12597	0	0	0	0	0	0	0	0	0	0.14782	0	0	0
67H913B22H1P7R10.00-93	0	0	0	0	0	0	0	0	0	0	0	0	0	0	0	0	0	0	0	0	0	0	0	0	0	0	0	0	0	0	0	0	0	0	0	0	0	0	0	0	0	0.73267	0.26733	0	0
67H913B22H1P7R10.00-94	NaN	NaN	NaN	NaN	NaN	NaN	NaN	NaN	NaN	NaN	NaN	NaN	NaN	NaN	NaN	NaN	NaN	NaN	NaN	NaN	NaN	NaN	NaN	NaN	NaN	NaN	NaN	NaN	NaN	NaN	NaN	NaN	NaN	NaN	NaN	NaN	NaN	NaN	NaN	NaN	NaN	NaN	NaN	NaN	NaN
67H913B22H1P7R10.00	0.397449	0.13679	0.138622	4.56537	0.471897	0.319757	0.289673	1.77275	0.772763	0	0.0529199	0	0.0573766	0.608909	0.0610895	0.0069372	0.253838	0.97827	1.06673	0.610245	0.211099	0.0430114	1.20103	0.187972	0.0129633	0.0470129	0.0941985	0.024577	0.178435	0.113681	0.577927	3.23346	0.300599	0.123563	0.0912014	0.628379	0.105152	0.212943	0.208708	0.12857	0.230539	21.0978	9.02829	0.09866	0.258809
67H913B22H5P1D28.25-1	NaN	NaN	NaN	NaN	NaN	NaN	NaN	NaN	NaN	NaN	NaN	NaN	NaN	NaN	NaN	NaN	NaN	NaN	NaN	NaN	NaN	NaN	NaN	NaN	NaN	NaN	NaN	NaN	NaN	NaN	NaN	NaN	NaN	NaN	NaN	NaN	NaN	NaN	NaN	NaN	NaN	NaN	NaN	NaN	NaN
67H913B22H5P1D28.25-10	NaN	NaN	NaN	NaN	NaN	NaN	NaN	NaN	NaN	NaN	NaN	NaN	NaN	NaN	NaN	NaN	NaN	NaN	NaN	NaN	NaN	NaN	NaN	NaN	NaN	NaN	NaN	NaN	NaN	NaN	NaN	NaN	NaN	NaN	NaN	NaN	NaN	NaN	NaN	NaN	NaN	NaN	NaN	NaN	NaN
67H913B22H5P1D28.25-100	NaN	NaN	NaN	NaN	NaN	NaN	NaN	NaN	NaN	NaN	NaN	NaN	NaN	NaN	NaN	NaN	NaN	NaN	NaN	NaN	NaN	NaN	NaN	NaN	NaN	NaN	NaN	NaN	NaN	NaN	NaN	NaN	NaN	NaN	NaN	NaN	NaN	NaN	NaN	NaN	NaN	NaN	NaN	NaN	NaN
67H913B22H5P1D28.25-11
67H913B22H5P1D28.25-12	NaN	NaN	NaN	NaN	NaN	NaN	NaN	NaN	NaN	NaN	NaN	NaN	NaN	NaN	NaN	NaN	NaN	NaN	NaN	NaN	NaN	NaN	NaN	NaN	NaN	NaN	NaN	NaN	NaN	NaN	NaN	NaN	NaN	NaN	NaN	NaN	NaN	NaN	NaN	NaN	NaN	NaN	NaN	NaN	NaN
67H913B22H5P1D28.25-13	NaN	NaN	NaN	NaN	NaN	NaN	NaN	NaN	NaN	NaN	NaN	NaN	NaN	NaN	NaN	NaN	NaN	NaN	NaN	NaN	NaN	NaN	NaN	NaN	NaN	NaN	NaN	NaN	NaN	NaN	NaN	NaN	NaN	NaN	NaN	NaN	NaN	NaN	NaN	NaN	NaN	NaN	NaN	NaN	NaN
67H913B22H5P1D28.25-15	NaN	NaN	NaN	NaN	NaN	NaN	NaN	NaN	NaN	NaN	NaN	NaN	NaN	NaN	NaN	NaN	NaN	NaN	NaN	NaN	NaN	NaN	NaN	NaN	NaN	NaN	NaN	NaN	NaN	NaN	NaN	NaN	NaN	NaN	NaN	NaN	NaN	NaN	NaN	NaN	NaN	NaN	NaN	NaN	NaN
67H913B22H5P1D28.25-17	0	0	0	0	0	0	0	0	0	0	0	0	0	0	0	0	0	0	0	0	0	0	0	0	0	0	0	0	0	1	0	0	0	0	0	0	0	0	0	0	0	0	0	0	0
67H913B22H5P1D28.25-18	NaN	NaN	NaN	NaN	NaN	NaN	NaN	NaN	NaN	NaN	NaN	NaN	NaN	NaN	NaN	NaN	NaN	NaN	NaN	NaN	NaN	NaN	NaN	NaN	NaN	NaN	NaN	NaN	NaN	NaN	NaN	NaN	NaN	NaN	NaN	NaN	NaN	NaN	NaN	NaN	NaN	NaN	NaN	NaN	NaN
67H913B22H5P1D28.25-19	0	0.0081526	0	0.042763	0.0032154	0.0026194	0	0.11936	0.015616	0	0.0034773	0	0.0012447	0.0083911	0.011689	0.0032641	0.0063411	0.014585	0	0	0	0.0016995	0.0029058	0.016233	0	0.013205	0.0014741	0.0010701	0.001969	0.081147	0.056208	0.025308	0.015623	0.0026917	0.072729	0.0056196	0.0074594	0.0059957	0.0093046	0.00775	0.0015028	0.21581	0.14645	0.062816	0.0043062
67H913B22H5P1D28.25-2	NaN	NaN	NaN	NaN	NaN	NaN	NaN	NaN	NaN	NaN	NaN	NaN	NaN	NaN	NaN	NaN	NaN	NaN	NaN	NaN	NaN	NaN	NaN	NaN	NaN	NaN	NaN	NaN	NaN	NaN	NaN	NaN	NaN	NaN	NaN	NaN	NaN	NaN	NaN	NaN	NaN	NaN	NaN	NaN	NaN
67H913B22H5P1D28.25-20	NaN	NaN	NaN	NaN	NaN	NaN	NaN	NaN	NaN	NaN	NaN	NaN	NaN	NaN	NaN	NaN	NaN	NaN	NaN	NaN	NaN	NaN	NaN	NaN	NaN	NaN	NaN	NaN	NaN	NaN	NaN	NaN	NaN	NaN	NaN	NaN	NaN	NaN	NaN	NaN	NaN	NaN	NaN	NaN	NaN
67H913B22H5P1D28.25-21	NaN	NaN	NaN	NaN	NaN	NaN	NaN	NaN	NaN	NaN	NaN	NaN	NaN	NaN	NaN	NaN	NaN	NaN	NaN	NaN	NaN	NaN	NaN	NaN	NaN	NaN	NaN	NaN	NaN	NaN	NaN	NaN	NaN	NaN	NaN	NaN	NaN	NaN	NaN	NaN	NaN	NaN	NaN	NaN	NaN
67H913B22H5P1D28.25-22	NaN	NaN	NaN	NaN	NaN	NaN	NaN	NaN	NaN	NaN	NaN	NaN	NaN	NaN	NaN	NaN	NaN	NaN	NaN	NaN	NaN	NaN	NaN	NaN	NaN	NaN	NaN	NaN	NaN	NaN	NaN	NaN	NaN	NaN	NaN	NaN	NaN	NaN	NaN	NaN	NaN	NaN	NaN	NaN	NaN
67H913B22H5P1D28.25-23	NaN	NaN	NaN	NaN	NaN	NaN	NaN	NaN	NaN	NaN	NaN	NaN	NaN	NaN	NaN	NaN	NaN	NaN	NaN	NaN	NaN	NaN	NaN	NaN	NaN	NaN	NaN	NaN	NaN	NaN	NaN	NaN	NaN	NaN	NaN	NaN	NaN	NaN	NaN	NaN	NaN	NaN	NaN	NaN	NaN
67H913B22H5P1D28.25-24	NaN	NaN	NaN	NaN	NaN	NaN	NaN	NaN	NaN	NaN	NaN	NaN	NaN	NaN	NaN	NaN	NaN	NaN	NaN	NaN	NaN	NaN	NaN	NaN	NaN	NaN	NaN	NaN	NaN	NaN	NaN	NaN	NaN	NaN	NaN	NaN	NaN	NaN	NaN	NaN	NaN	NaN	NaN	NaN	NaN
67H913B22H5P1D28.25-25	0	0	0	0.32032	0.045245	0	0	0	0	0	0	0	0	0	0	0	0	0	0	0	0	0	0.2235	0.049348	0	0	0	0.045115	0	0	0	0.11642	0	0	0	0	0	0	0	0	0	0.20005	0	0	0
67H913B22H5P1D28.25-26	0	0	0	0	0	0	0	0	0	0	0	0	0	0	0	0	0	0	0	0	0	0	0	0	0	0	0	0	0	0	0	0	0	0	0	0	0	0	0	0	0	0	1	0	0
67H913B22H5P1D28.25-27	0	0	0	0.37285	0.12361	0	0	0	0	0	0.12372	0	0	0	0	0	0	0	0.37982	0	0	0	0	0	0	0	0	0	0	0	0	0	0	0	0	0	0	0	0	0	0	0	0	0	0
67H913B22H5P1D28.25-28	NaN	NaN	NaN	NaN	NaN	NaN	NaN	NaN	NaN	NaN	NaN	NaN	NaN	NaN	NaN	NaN	NaN	NaN	NaN	NaN	NaN	NaN	NaN	NaN	NaN	NaN	NaN	NaN	NaN	NaN	NaN	NaN	NaN	NaN	NaN	NaN	NaN	NaN	NaN	NaN	NaN	NaN	NaN	NaN	NaN
67H913B22H5P1D28.25-29	0	0	0	0	0.016356	0	0.015788	0.24052	0.069632	0	0.12744	0	0.02004	0	0	0.018937	0	0.017325	0	0.017559	0	0.055285	0	0	0	0.018731	0	0	0	0.077311	0.023832	0.020787	0.017987	0.021058	0.061902	0.037314	0.052817	0	0.017954	0	0	0.014487	0.021351	0	0.01559
67H913B22H5P1D28.25-3	NaN	NaN	NaN	NaN	NaN	NaN	NaN	NaN	NaN	NaN	NaN	NaN	NaN	NaN	NaN	NaN	NaN	NaN	NaN	NaN	NaN	NaN	NaN	NaN	NaN	NaN	NaN	NaN	NaN	NaN	NaN	NaN	NaN	NaN	NaN	NaN	NaN	NaN	NaN	NaN	NaN	NaN	NaN	NaN	NaN
67H913B22H5P1D28.25-30	NaN	NaN	NaN	NaN	NaN	NaN	NaN	NaN	NaN	NaN	NaN	NaN	NaN	NaN	NaN	NaN	NaN	NaN	NaN	NaN	NaN	NaN	NaN	NaN	NaN	NaN	NaN	NaN	NaN	NaN	NaN	NaN	NaN	NaN	NaN	NaN	NaN	NaN	NaN	NaN	NaN	NaN	NaN	NaN	NaN
67H913B22H5P1D28.25-31	NaN	NaN	NaN	NaN	NaN	NaN	NaN	NaN	NaN	NaN	NaN	NaN	NaN	NaN	NaN	NaN	NaN	NaN	NaN	NaN	NaN	NaN	NaN	NaN	NaN	NaN	NaN	NaN	NaN	NaN	NaN	NaN	NaN	NaN	NaN	NaN	NaN	NaN	NaN	NaN	NaN	NaN	NaN	NaN	NaN
67H913B22H5P1D28.25-32	NaN	NaN	NaN	NaN	NaN	NaN	NaN	NaN	NaN	NaN	NaN	NaN	NaN	NaN	NaN	NaN	NaN	NaN	NaN	NaN	NaN	NaN	NaN	NaN	NaN	NaN	NaN	NaN	NaN	NaN	NaN	NaN	NaN	NaN	NaN	NaN	NaN	NaN	NaN	NaN	NaN	NaN	NaN	NaN	NaN
67H913B22H5P1D28.25-33	NaN	NaN	NaN	NaN	NaN	NaN	NaN	NaN	NaN	NaN	NaN	NaN	NaN	NaN	NaN	NaN	NaN	NaN	NaN	NaN	NaN	NaN	NaN	NaN	NaN	NaN	NaN	NaN	NaN	NaN	NaN	NaN	NaN	NaN	NaN	NaN	NaN	NaN	NaN	NaN	NaN	NaN	NaN	NaN	NaN
67H913B22H5P1D28.25-34	NaN	NaN	NaN	NaN	NaN	NaN	NaN	NaN	NaN	NaN	NaN	NaN	NaN	NaN	NaN	NaN	NaN	NaN	NaN	NaN	NaN	NaN	NaN	NaN	NaN	NaN	NaN	NaN	NaN	NaN	NaN	NaN	NaN	NaN	NaN	NaN	NaN	NaN	NaN	NaN	NaN	NaN	NaN	NaN	NaN
67H913B22H5P1D28.25-35	0	0	0	0.1389	0	0	0	0.28395	0	0	0	0	0	0	0	0	0	0	0	0	0	0	0	0.33643	0	0	0	0	0	0	0	0	0.24072	0	0	0	0	0	0	0	0	0	0	0	0
67H913B22H5P1D28.25-36	NaN	NaN	NaN	NaN	NaN	NaN	NaN	NaN	NaN	NaN	NaN	NaN	NaN	NaN	NaN	NaN	NaN	NaN	NaN	NaN	NaN	NaN	NaN	NaN	NaN	NaN	NaN	NaN	NaN	NaN	NaN	NaN	NaN	NaN	NaN	NaN	NaN	NaN	NaN	NaN	NaN	NaN	NaN	NaN	NaN
67H913B22H5P1D28.25-37	0	0	0	0.15065	0	0	0	0	0	0	0	0	0	0	0	0	0	0	0.38384	0	0	0	0	0	0	0	0	0	0	0	0	0	0	0	0	0	0	0.26426	0	0	0	0.20125	0	0	0
67H913B22H5P1D28.25-38	0	0	0	0	0	0	0	0	0	0	0	0	0	0	0	0	0	0	0	0	0	0	0	0	0	0	0	0	0	0	0	0	0.2101	0	0	0	0	0	0	0	0	0.17451	0.125	0.49039	0
67H913B22H5P1D28.25-39	0	0	0	0.024552	0	0	0	0.0645	0.034121	0	0	0	0	0	0	0	0	0	0	0	0	0	0	0	0	0	0	0	0	0.099577	0.087934	0	0.052633	0	0.034002	0	0	0.025148	0	0.062861	0	0.1499	0.14745	0.17021	0.047108
67H913B22H5P1D28.25-4	NaN	NaN	NaN	NaN	NaN	NaN	NaN	NaN	NaN	NaN	NaN	NaN	NaN	NaN	NaN	NaN	NaN	NaN	NaN	NaN	NaN	NaN	NaN	NaN	NaN	NaN	NaN	NaN	NaN	NaN	NaN	NaN	NaN	NaN	NaN	NaN	NaN	NaN	NaN	NaN	NaN	NaN	NaN	NaN	NaN
67H913B22H5P1D28.25-40	NaN	NaN	NaN	NaN	NaN	NaN	NaN	NaN	NaN	NaN	NaN	NaN	NaN	NaN	NaN	NaN	NaN	NaN	NaN	NaN	NaN	NaN	NaN	NaN	NaN	NaN	NaN	NaN	NaN	NaN	NaN	NaN	NaN	NaN	NaN	NaN	NaN	NaN	NaN	NaN	NaN	NaN	NaN	NaN	NaN
67H913B22H5P1D28.25-41	NaN	NaN	NaN	NaN	NaN	NaN	NaN	NaN	NaN	NaN	NaN	NaN	NaN	NaN	NaN	NaN	NaN	NaN	NaN	NaN	NaN	NaN	NaN	NaN	NaN	NaN	NaN	NaN	NaN	NaN	NaN	NaN	NaN	NaN	NaN	NaN	NaN	NaN	NaN	NaN	NaN	NaN	NaN	NaN	NaN
67H913B22H5P1D28.25-42	0	0	0	0	0	0	0	0	0	0	0	0	0	0	0	0	0	0	0	0	0	0	0	0	0	0	0	0	0	0	0	1	0	0	0	0	0	0	0	0	0	0	0	0	0
67H913B22H5P1D28.25-43	0	0	0	0.096405	0.013587	0.01936	0.025188	0.064917	0.0052552	0	0.0071076	0	0	0	0	0	0.0048591	0.0060936	0.016054	0	0.029262	0.019309	0.073075	0	0	0	0.0062656	0	0.032967	0.047556	0	0.20044	0.053509	0.015386	0.0056031	0.069374	0.14721	0.010368	0.020371	0	0	0.0051937	0.0052829	0	0
67H913B22H5P1D28.25-44	0	0	0	0	0	0	0	0.020029	0	0	0	0	0	0	0	0	0	0	0	0	0	0	0	0	0	0	0	0	0	0	0	0.020767	0	0	0	0	0	0	0	0	0	0.83594	0.12327	0	0
67H913B22H5P1D28.25-45	0	0	0	0.27054	0.10222	0	0	0.11923	0	0	0	0	0	0	0	0	0	0	0	0	0	0.048668	0.063459	0	0	0	0	0	0	0	0	0.15559	0.086077	0	0	0	0	0	0	0	0	0.06713	0.087092	0	0
67H913B22H5P1D28.25-46	NaN	NaN	NaN	NaN	NaN	NaN	NaN	NaN	NaN	NaN	NaN	NaN	NaN	NaN	NaN	NaN	NaN	NaN	NaN	NaN	NaN	NaN	NaN	NaN	NaN	NaN	NaN	NaN	NaN	NaN	NaN	NaN	NaN	NaN	NaN	NaN	NaN	NaN	NaN	NaN	NaN	NaN	NaN	NaN	NaN
67H913B22H5P1D28.25-47	NaN	NaN	NaN	NaN	NaN	NaN	NaN	NaN	NaN	NaN	NaN	NaN	NaN	NaN	NaN	NaN	NaN	NaN	NaN	NaN	NaN	NaN	NaN	NaN	NaN	NaN	NaN	NaN	NaN	NaN	NaN	NaN	NaN	NaN	NaN	NaN	NaN	NaN	NaN	NaN	NaN	NaN	NaN	NaN	NaN
67H913B22H5P1D28.25-48	NaN	NaN	NaN	NaN	NaN	NaN	NaN	NaN	NaN	NaN	NaN	NaN	NaN	NaN	NaN	NaN	NaN	NaN	NaN	NaN	NaN	NaN	NaN	NaN	NaN	NaN	NaN	NaN	NaN	NaN	NaN	NaN	NaN	NaN	NaN	NaN	NaN	NaN	NaN	NaN	NaN	NaN	NaN	NaN	NaN
67H913B22H5P1D28.25-49	0.11507	0	0	0.11331	0	0	0	0	0	0	0	0	0	0	0	0	0	0.16706	0	0	0	0	0.068217	0	0	0	0	0	0	0	0	0.12537	0	0	0	0	0	0.076576	0	0	0	0.33441	0	0	0
67H913B22H5P1D28.25-5
67H913B22H5P1D28.25-50	0.015037	0.0047535	0.00084997	0.13319	0.018405	0.0062977	0.011363	0.045039	0.019432	0	0.010068	0	0.0015114	0.021612	0.0025614	0	0.0056093	0.0084956	0.024127	0.0015915	0.0088059	0.016429	0.049411	0.0091164	0.012225	0.0055241	0.0020433	0.00085878	0.061193	0.031384	0.0061293	0.11708	0.049223	0.011144	0.0056512	0.052201	0.0861	0.0035004	0.0049637	0.0016748	0.0063182	0.069915	0.058177	0	0.00098448
67H913B22H5P1D28.25-51	0	0	0	0.29913	0.25309	0	0	0.060257	0	0	0	0	0	0	0	0	0	0	0	0	0	0	0	0	0	0	0	0	0	0	0	0	0	0	0	0	0	0	0	0	0	0.38752	0	0	0
67H913B22H5P1D28.25-52	0	0	0	0.011333	0	0	0	0	0	0	0	0	0	0	0	0	0	0	0	0	0	0	0.0093189	0	0	0	0	0	0	0	0	0.0066542	0	0	0	0	0	0	0	0	0	0.64212	0.33058	0	0
67H913B22H5P1D28.25-53
67H913B22H5P1D28.25-54	NaN	NaN	NaN	NaN	NaN	NaN	NaN	NaN	NaN	NaN	NaN	NaN	NaN	NaN	NaN	NaN	NaN	NaN	NaN	NaN	NaN	NaN	NaN	NaN	NaN	NaN	NaN	NaN	NaN	NaN	NaN	NaN	NaN	NaN	NaN	NaN	NaN	NaN	NaN	NaN	NaN	NaN	NaN	NaN	NaN
67H913B22H5P1D28.25-55	NaN	NaN	NaN	NaN	NaN	NaN	NaN	NaN	NaN	NaN	NaN	NaN	NaN	NaN	NaN	NaN	NaN	NaN	NaN	NaN	NaN	NaN	NaN	NaN	NaN	NaN	NaN	NaN	NaN	NaN	NaN	NaN	NaN	NaN	NaN	NaN	NaN	NaN	NaN	NaN	NaN	NaN	NaN	NaN	NaN
67H913B22H5P1D28.25-56	NaN	NaN	NaN	NaN	NaN	NaN	NaN	NaN	NaN	NaN	NaN	NaN	NaN	NaN	NaN	NaN	NaN	NaN	NaN	NaN	NaN	NaN	NaN	NaN	NaN	NaN	NaN	NaN	NaN	NaN	NaN	NaN	NaN	NaN	NaN	NaN	NaN	NaN	NaN	NaN	NaN	NaN	NaN	NaN	NaN
67H913B22H5P1D28.25-57	0	0	0	0	0	0	0	0.59442	0	0	0	0	0	0	0	0	0	0	0	0	0	0	0	0	0	0	0	0	0	0	0	0	0	0	0	0	0	0	0	0	0	0	0.40558	0	0
67H913B22H5P1D28.25-58	NaN	NaN	NaN	NaN	NaN	NaN	NaN	NaN	NaN	NaN	NaN	NaN	NaN	NaN	NaN	NaN	NaN	NaN	NaN	NaN	NaN	NaN	NaN	NaN	NaN	NaN	NaN	NaN	NaN	NaN	NaN	NaN	NaN	NaN	NaN	NaN	NaN	NaN	NaN	NaN	NaN	NaN	NaN	NaN	NaN
67H913B22H5P1D28.25-59	NaN	NaN	NaN	NaN	NaN	NaN	NaN	NaN	NaN	NaN	NaN	NaN	NaN	NaN	NaN	NaN	NaN	NaN	NaN	NaN	NaN	NaN	NaN	NaN	NaN	NaN	NaN	NaN	NaN	NaN	NaN	NaN	NaN	NaN	NaN	NaN	NaN	NaN	NaN	NaN	NaN	NaN	NaN	NaN	NaN
67H913B22H5P1D28.25-6	0	0	0	0	0	0	0	0	0	0	0	0	0	0	0	0	0	0	0	0	0	0	0	0	0	0	0	0	0	0	0	0	0	0	0	0	0	0	0	0	0	0	1	0	0
67H913B22H5P1D28.25-61	NaN	NaN	NaN	NaN	NaN	NaN	NaN	NaN	NaN	NaN	NaN	NaN	NaN	NaN	NaN	NaN	NaN	NaN	NaN	NaN	NaN	NaN	NaN	NaN	NaN	NaN	NaN	NaN	NaN	NaN	NaN	NaN	NaN	NaN	NaN	NaN	NaN	NaN	NaN	NaN	NaN	NaN	NaN	NaN	NaN
67H913B22H5P1D28.25-62	NaN	NaN	NaN	NaN	NaN	NaN	NaN	NaN	NaN	NaN	NaN	NaN	NaN	NaN	NaN	NaN	NaN	NaN	NaN	NaN	NaN	NaN	NaN	NaN	NaN	NaN	NaN	NaN	NaN	NaN	NaN	NaN	NaN	NaN	NaN	NaN	NaN	NaN	NaN	NaN	NaN	NaN	NaN	NaN	NaN
67H913B22H5P1D28.25-63	0	0	0	0	0	0	0	0.3597	0	0	0	0	0	0	0	0	0	0	0	0	0	0	0	0	0	0	0	0	0	0	0	0	0.22065	0	0	0	0	0	0	0	0	0	0.41965	0	0
67H913B22H5P1D28.25-64
67H913B22H5P1D28.25-65	0	0	0.0021504	0.0065916	0	0	0	0.11583	0.017091	0	0.010594	0	0	0.011725	0.00509	0.0051588	0.0080826	0.0087688	0	0	0.00199	0.010687	0.01644	0	0	0.0035927	0.0037245	0	0.010186	0.026342	0.017024	0.029056	0.025906	0.0033299	0.10745	0.0071596	0.042717	0.0079513	0.014093	0.014298	0	0.35632	0.069644	0.030618	0.010381
67H913B22H5P1D28.25-66
67H913B22H5P1D28.25-67	NaN	NaN	NaN	NaN	NaN	NaN	NaN	NaN	NaN	NaN	NaN	NaN	NaN	NaN	NaN	NaN	NaN	NaN	NaN	NaN	NaN	NaN	NaN	NaN	NaN	NaN	NaN	NaN	NaN	NaN	NaN	NaN	NaN	NaN	NaN	NaN	NaN	NaN	NaN	NaN	NaN	NaN	NaN	NaN	NaN
67H913B22H5P1D28.25-68	0	0	0	0.12193	0	0	0	0	0	0	0	0	0	0	0	0	0	0	0	0	0	0	0	0	0	0	0	0	0	0	0	0	0	0	0	0	0	0	0	0	0	0.48999	0.38808	0	0
67H913B22H5P1D28.25-69	NaN	NaN	NaN	NaN	NaN	NaN	NaN	NaN	NaN	NaN	NaN	NaN	NaN	NaN	NaN	NaN	NaN	NaN	NaN	NaN	NaN	NaN	NaN	NaN	NaN	NaN	NaN	NaN	NaN	NaN	NaN	NaN	NaN	NaN	NaN	NaN	NaN	NaN	NaN	NaN	NaN	NaN	NaN	NaN	NaN
67H913B22H5P1D28.25-7	0	0	0	0	0	0	0	0.067881	0	0	0	0	0	0	0	0	0	0	0	0	0	0	0	0.04845	0	0	0	0	0	0	0	0	0.029712	0	0	0	0	0	0	0	0	0.66771	0.18625	0	0
67H913B22H5P1D28.25-70	NaN	NaN	NaN	NaN	NaN	NaN	NaN	NaN	NaN	NaN	NaN	NaN	NaN	NaN	NaN	NaN	NaN	NaN	NaN	NaN	NaN	NaN	NaN	NaN	NaN	NaN	NaN	NaN	NaN	NaN	NaN	NaN	NaN	NaN	NaN	NaN	NaN	NaN	NaN	NaN	NaN	NaN	NaN	NaN	NaN
67H913B22H5P1D28.25-71	0	0	0	0.27988	0	0	0	0.016176	0.013706	0	0.017718	0	0	0	0	0	0.010794	0	0	0	0	0.064415	0.14786	0	0	0	0	0	0.13219	0.015274	0	0.12233	0.094075	0.014666	0	0.027671	0	0	0	0	0	0.043237	0	0	0
67H913B22H5P1D28.25-72	NaN	NaN	NaN	NaN	NaN	NaN	NaN	NaN	NaN	NaN	NaN	NaN	NaN	NaN	NaN	NaN	NaN	NaN	NaN	NaN	NaN	NaN	NaN	NaN	NaN	NaN	NaN	NaN	NaN	NaN	NaN	NaN	NaN	NaN	NaN	NaN	NaN	NaN	NaN	NaN	NaN	NaN	NaN	NaN	NaN
67H913B22H5P1D28.25-73	0	0	0	0	0	0	0	0.19724	0	0	0.092035	0	0	0	0	0	0	0	0	0	0	0	0.069142	0.11086	0	0	0	0	0	0	0	0.15193	0.10808	0	0	0	0	0	0	0	0	0.27072	0	0	0
67H913B22H5P1D28.25-74	0	0	0	0	0	0	0	0	0	0	0	0	0	0	0	0	0	0	0	0	0	0	0	0	0	0	0	0.25759	0	0	0	0	0	0	0	0	0	0	0	0	0	0.32318	0.41923	0	0
67H913B22H5P1D28.25-75	0	0	0	0	0	0	0	0	0	0	0	0	0	0	0	0	0	0	0	0	0	0	0	0	0	0	0	0	0	0	0	0	0	0	0	0	0	0	0	0	0	0.6602	0.3398	0	0
67H913B22H5P1D28.25-76	0	0	0	0	0	0	0	0	0	0	0	0	0	0	0	0	0	0	0	0	0	0	0	0	0	0	0	0	0	0	0	0	0	0	0	0	0	0	0	0	0	1	0	0	0
67H913B22H5P1D28.25-77	0	0	0	0.28636	0	0	0	0	0	0	0	0	0	0	0	0	0	0	0	0	0	0	0	0	0	0	0	0	0	0	0	0.71364	0	0	0	0	0	0	0	0	0	0	0	0	0
67H913B22H5P1D28.25-78	0	0	0.012119	0	0	0	0	0.045459	0	0	0	0	0	0	0	0	0	0	0	0	0	0	0	0	0	0	0	0	0	0	0	0.019692	0	0	0	0	0	0	0	0	0	0.4029	0.51983	0	0
67H913B22H5P1D28.25-79	NaN	NaN	NaN	NaN	NaN	NaN	NaN	NaN	NaN	NaN	NaN	NaN	NaN	NaN	NaN	NaN	NaN	NaN	NaN	NaN	NaN	NaN	NaN	NaN	NaN	NaN	NaN	NaN	NaN	NaN	NaN	NaN	NaN	NaN	NaN	NaN	NaN	NaN	NaN	NaN	NaN	NaN	NaN	NaN	NaN
67H913B22H5P1D28.25-8
67H913B22H5P1D28.25-80	0	0	0	0	0	0	0	0.042688	0	0	0	0	0	0	0	0	0	0	0	0	0	0	0	0	0	0	0	0	0	0	0	0.035479	0	0	0	0	0	0	0	0	0	0.3576	0.56423	0	0
67H913B22H5P1D28.25-81	NaN	NaN	NaN	NaN	NaN	NaN	NaN	NaN	NaN	NaN	NaN	NaN	NaN	NaN	NaN	NaN	NaN	NaN	NaN	NaN	NaN	NaN	NaN	NaN	NaN	NaN	NaN	NaN	NaN	NaN	NaN	NaN	NaN	NaN	NaN	NaN	NaN	NaN	NaN	NaN	NaN	NaN	NaN	NaN	NaN
67H913B22H5P1D28.25-82	NaN	NaN	NaN	NaN	NaN	NaN	NaN	NaN	NaN	NaN	NaN	NaN	NaN	NaN	NaN	NaN	NaN	NaN	NaN	NaN	NaN	NaN	NaN	NaN	NaN	NaN	NaN	NaN	NaN	NaN	NaN	NaN	NaN	NaN	NaN	NaN	NaN	NaN	NaN	NaN	NaN	NaN	NaN	NaN	NaN
67H913B22H5P1D28.25-83	0	0	0	0	0	0	0	0.13832	0	0	0	0	0	0	0	0	0	0	0	0	0	0	0	0	0	0	0	0	0	0	0	0	0	0	0	0	0	0	0	0	0	0.86168	0	0	0
67H913B22H5P1D28.25-84	0	0	0	0	0	0	0	0	0	0	0	0	0	0	0	0	0	0	0	0	0	0	0	0	0	0	0	0	0	0	0	0	0	0	0	0	0	0	0	0	0	0.23752	0.76248	0	0
67H913B22H5P1D28.25-85	0	0	0	0.13485	0.030266	0	0	0.04335	0	0	0	0	0	0	0	0	0	0	0	0	0	0	0.043364	0.090864	0.039442	0.073822	0	0	0	0	0.043817	0.10927	0.12875	0.044432	0	0.090333	0.033547	0	0	0	0	0.064351	0.029537	0	0
67H913B22H5P1D28.25-86	NaN	NaN	NaN	NaN	NaN	NaN	NaN	NaN	NaN	NaN	NaN	NaN	NaN	NaN	NaN	NaN	NaN	NaN	NaN	NaN	NaN	NaN	NaN	NaN	NaN	NaN	NaN	NaN	NaN	NaN	NaN	NaN	NaN	NaN	NaN	NaN	NaN	NaN	NaN	NaN	NaN	NaN	NaN	NaN	NaN
67H913B22H5P1D28.25-87	NaN	NaN	NaN	NaN	NaN	NaN	NaN	NaN	NaN	NaN	NaN	NaN	NaN	NaN	NaN	NaN	NaN	NaN	NaN	NaN	NaN	NaN	NaN	NaN	NaN	NaN	NaN	NaN	NaN	NaN	NaN	NaN	NaN	NaN	NaN	NaN	NaN	NaN	NaN	NaN	NaN	NaN	NaN	NaN	NaN
67H913B22H5P1D28.25-88	NaN	NaN	NaN	NaN	NaN	NaN	NaN	NaN	NaN	NaN	NaN	NaN	NaN	NaN	NaN	NaN	NaN	NaN	NaN	NaN	NaN	NaN	NaN	NaN	NaN	NaN	NaN	NaN	NaN	NaN	NaN	NaN	NaN	NaN	NaN	NaN	NaN	NaN	NaN	NaN	NaN	NaN	NaN	NaN	NaN
67H913B22H5P1D28.25-89	0	0	0	0	0	0	0	0	0	0	0	0	0	0	0	0	0	0	0	0	0	0	0	1	0	0	0	0	0	0	0	0	0	0	0	0	0	0	0	0	0	0	0	0	0
67H913B22H5P1D28.25-9	0	0	0	0.23622	0.041886	0	0	0.1733	0	0	0.028946	0	0	0	0	0	0	0	0	0	0	0	0.23187	0	0	0	0.033169	0	0	0	0	0.11114	0	0	0	0	0	0	0	0	0	0.14347	0	0	0
67H913B22H5P1D28.25-90	0	0	0	0	0	0	0	0	0	0	0	0	0	0	0	0	0	0	0	0	0	0	0	0	0	0	0	0	0	0	0	0	0	0	0	0	0	0	0	0	0	0.35791	0.64209	0	0
67H913B22H5P1D28.25-91	0	0	0.0015746	0.01198	0.010249	0.0039819	0.025098	0.1719	0.081657	0.0011426	0.01974	0	0.00074434	0.0078712	0.014057	0.0045617	0.012794	0.020435	0	0.0080853	0.0090849	0.0077865	0.012878	0	0	0.0019058	0.05511	0.01465	0.029589	0.040668	0.025586	0.023732	0.02834	0.020204	0.021327	0.0097919	0.018402	0.017914	0.013256	0.013954	0.00093284	0.189	0.036201	0.0019619	0.011848
67H913B22H5P1D28.25-92	0	0	0	0	0	0	0	0	0	0	0	0	0	0	0	0	0	0	0	0	0	0	0	0	0	0	0	0	0	0	0	0	0	0	0	0	0	0	0	0	0	0.57299	0.42701	0	0
67H913B22H5P1D28.25-93	0	0	0	0.25525	0.051263	0	0.034433	0.096796	0.026105	0	0	0	0	0	0	0	0	0	0	0	0	0	0	0.034279	0	0	0	0	0	0	0	0.034588	0	0	0	0	0	0	0	0	0	0.26167	0.20562	0	0
67H913B22H5P1D28.25-94	NaN	NaN	NaN	NaN	NaN	NaN	NaN	NaN	NaN	NaN	NaN	NaN	NaN	NaN	NaN	NaN	NaN	NaN	NaN	NaN	NaN	NaN	NaN	NaN	NaN	NaN	NaN	NaN	NaN	NaN	NaN	NaN	NaN	NaN	NaN	NaN	NaN	NaN	NaN	NaN	NaN	NaN	NaN	NaN	NaN
67H913B22H5P1D28.25-95	0	0.014272	0	0.18246	0.065242	0	0	0.12915	0.065586	0	0.041429	0	0	0	0	0	0	0	0	0	0	0	0.015869	0.076	0.022063	0.041271	0	0	0	0.015355	0	0.082613	0.083687	0	0.01372	0.049133	0	0	0	0	0	0.084257	0.017898	0	0
67H913B22H5P1D28.25-96	NaN	NaN	NaN	NaN	NaN	NaN	NaN	NaN	NaN	NaN	NaN	NaN	NaN	NaN	NaN	NaN	NaN	NaN	NaN	NaN	NaN	NaN	NaN	NaN	NaN	NaN	NaN	NaN	NaN	NaN	NaN	NaN	NaN	NaN	NaN	NaN	NaN	NaN	NaN	NaN	NaN	NaN	NaN	NaN	NaN
67H913B22H5P1D28.25-97	0	0	0	1	0	0	0	0	0	0	0	0	0	0	0	0	0	0	0	0	0	0	0	0	0	0	0	0	0	0	0	0	0	0	0	0	0	0	0	0	0	0	0	0	0
67H913B22H5P1D28.25-98	NaN	NaN	NaN	NaN	NaN	NaN	NaN	NaN	NaN	NaN	NaN	NaN	NaN	NaN	NaN	NaN	NaN	NaN	NaN	NaN	NaN	NaN	NaN	NaN	NaN	NaN	NaN	NaN	NaN	NaN	NaN	NaN	NaN	NaN	NaN	NaN	NaN	NaN	NaN	NaN	NaN	NaN	NaN	NaN	NaN
67H913B22H5P1D28.25-99	0	0	0	0.49828	0	0	0	0	0	0	0	0	0	0	0	0	0	0	0	0	0	0	0	0	0	0	0	0	0	0	0	0.50172	0	0	0	0	0	0	0	0	0	0	0	0	0
67H913B22H5P1D28.25	0	0.014272	0.0015746	2.31904	0.198906	0.0039819	0.059531	0.795504	0.173348	0.0011426	0.090115	0	0.00074434	0.0078712	0.014057	0.0045617	0.012794	0.020435	0	0.0080853	0.0090849	0.0077865	0.303981	1.20114	0.061505	0.116999	0.088279	0.01465	0.029589	0.056023	0.069403	0.898542	0.240777	0.064636	0.035047	0.149258	0.051949	0.017914	0.013256	0.013954	0.00093284	3.13045	2.68507	0.0019619	0.011848
69H913B22H1P11D74.00-1	NaN	NaN	NaN	NaN	NaN	NaN	NaN	NaN	NaN	NaN	NaN	NaN	NaN	NaN	NaN	NaN	NaN	NaN	NaN	NaN	NaN	NaN	NaN	NaN	NaN	NaN	NaN	NaN	NaN	NaN	NaN	NaN	NaN	NaN	NaN	NaN	NaN	NaN	NaN	NaN	NaN	NaN	NaN	NaN	NaN
69H913B22H1P11D74.00-10	NaN	NaN	NaN	NaN	NaN	NaN	NaN	NaN	NaN	NaN	NaN	NaN	NaN	NaN	NaN	NaN	NaN	NaN	NaN	NaN	NaN	NaN	NaN	NaN	NaN	NaN	NaN	NaN	NaN	NaN	NaN	NaN	NaN	NaN	NaN	NaN	NaN	NaN	NaN	NaN	NaN	NaN	NaN	NaN	NaN
69H913B22H1P11D74.00-11	NaN	NaN	NaN	NaN	NaN	NaN	NaN	NaN	NaN	NaN	NaN	NaN	NaN	NaN	NaN	NaN	NaN	NaN	NaN	NaN	NaN	NaN	NaN	NaN	NaN	NaN	NaN	NaN	NaN	NaN	NaN	NaN	NaN	NaN	NaN	NaN	NaN	NaN	NaN	NaN	NaN	NaN	NaN	NaN	NaN
69H913B22H1P11D74.00-12	NaN	NaN	NaN	NaN	NaN	NaN	NaN	NaN	NaN	NaN	NaN	NaN	NaN	NaN	NaN	NaN	NaN	NaN	NaN	NaN	NaN	NaN	NaN	NaN	NaN	NaN	NaN	NaN	NaN	NaN	NaN	NaN	NaN	NaN	NaN	NaN	NaN	NaN	NaN	NaN	NaN	NaN	NaN	NaN	NaN
69H913B22H1P11D74.00-13	NaN	NaN	NaN	NaN	NaN	NaN	NaN	NaN	NaN	NaN	NaN	NaN	NaN	NaN	NaN	NaN	NaN	NaN	NaN	NaN	NaN	NaN	NaN	NaN	NaN	NaN	NaN	NaN	NaN	NaN	NaN	NaN	NaN	NaN	NaN	NaN	NaN	NaN	NaN	NaN	NaN	NaN	NaN	NaN	NaN
69H913B22H1P11D74.00-14	NaN	NaN	NaN	NaN	NaN	NaN	NaN	NaN	NaN	NaN	NaN	NaN	NaN	NaN	NaN	NaN	NaN	NaN	NaN	NaN	NaN	NaN	NaN	NaN	NaN	NaN	NaN	NaN	NaN	NaN	NaN	NaN	NaN	NaN	NaN	NaN	NaN	NaN	NaN	NaN	NaN	NaN	NaN	NaN	NaN
69H913B22H1P11D74.00-15	0.066535	0.010438	0	0.13264	0.032895	0.019956	0	0.063701	0	0	0	0	0	0	0	0	0.017309	0.084784	0.10505	0	0.019662	0.006676	0.068694	0	0	0	0	0	0	0	0	0.038983	0.011341	0	0	0	0	0.0078895	0.084654	0.03165	0.041489	0.13632	0.019332	0	0
69H913B22H1P11D74.00-16	0	0	0	0.082567	0.013364	0	0.008868	0.057775	0	0	0.0049781	0	0	0.0018963	0	0	0.0025429	0	0	0	0	0.00447	0.060409	0.018593	0.002086	0.0073032	0	0	0.011201	0	0	0.13774	0.015302	0.0055167	0	0.0052017	0.0030285	0.0046438	0	0	0	0.41778	0.13473	0	0
69H913B22H1P11D74.00-17	0	0	0	0.28386	0	0	0	0.12062	0	0	0	0	0	0	0	0	0	0	0.36897	0	0	0	0	0	0	0	0	0	0	0	0	0.12134	0	0	0	0	0	0.054942	0	0	0	0.050277	0	0	0
69H913B22H1P11D74.00-18	0	0	0	0	0	0	0	0	0	0	0	0	0	0	0	0	0	0	0	0	0	0	0	0	0	0	0	0	0	0	0	0	0	0	0	0	0	0	0	0	0	1	0	0	0
69H913B22H1P11D74.00-19	NaN	NaN	NaN	NaN	NaN	NaN	NaN	NaN	NaN	NaN	NaN	NaN	NaN	NaN	NaN	NaN	NaN	NaN	NaN	NaN	NaN	NaN	NaN	NaN	NaN	NaN	NaN	NaN	NaN	NaN	NaN	NaN	NaN	NaN	NaN	NaN	NaN	NaN	NaN	NaN	NaN	NaN	NaN	NaN	NaN
69H913B22H1P11D74.00-2	0	0	0	0	0	0	0	0	0	0	0	0	0	0	0	0	0	0	0	0	0	0	0	0	0	0	0	0	0	0	0	0.041959	0	0	0	0	0	0	0	0	0	0.71704	0.241	0	0
69H913B22H1P11D74.00-20	0	0	0	0	0	0	0	0	0	0	0	0	0	0	0	0	0	0	0	0	0	0	0	0	0	0	0	0	0	0	0	0	0	0	0	0	0	0	0	0	0	0.754	0.246	0	0
69H913B22H1P11D74.00-21	NaN	NaN	NaN	NaN	NaN	NaN	NaN	NaN	NaN	NaN	NaN	NaN	NaN	NaN	NaN	NaN	NaN	NaN	NaN	NaN	NaN	NaN	NaN	NaN	NaN	NaN	NaN	NaN	NaN	NaN	NaN	NaN	NaN	NaN	NaN	NaN	NaN	NaN	NaN	NaN	NaN	NaN	NaN	NaN	NaN
69H913B22H1P11D74.00-22	NaN	NaN	NaN	NaN	NaN	NaN	NaN	NaN	NaN	NaN	NaN	NaN	NaN	NaN	NaN	NaN	NaN	NaN	NaN	NaN	NaN	NaN	NaN	NaN	NaN	NaN	NaN	NaN	NaN	NaN	NaN	NaN	NaN	NaN	NaN	NaN	NaN	NaN	NaN	NaN	NaN	NaN	NaN	NaN	NaN
69H913B22H1P11D74.00-23	NaN	NaN	NaN	NaN	NaN	NaN	NaN	NaN	NaN	NaN	NaN	NaN	NaN	NaN	NaN	NaN	NaN	NaN	NaN	NaN	NaN	NaN	NaN	NaN	NaN	NaN	NaN	NaN	NaN	NaN	NaN	NaN	NaN	NaN	NaN	NaN	NaN	NaN	NaN	NaN	NaN	NaN	NaN	NaN	NaN
69H913B22H1P11D74.00-24	NaN	NaN	NaN	NaN	NaN	NaN	NaN	NaN	NaN	NaN	NaN	NaN	NaN	NaN	NaN	NaN	NaN	NaN	NaN	NaN	NaN	NaN	NaN	NaN	NaN	NaN	NaN	NaN	NaN	NaN	NaN	NaN	NaN	NaN	NaN	NaN	NaN	NaN	NaN	NaN	NaN	NaN	NaN	NaN	NaN
69H913B22H1P11D74.00-26	0	0	0.06131	0.33823	0.036074	0.036928	0.061671	0.11635	0.081387	0	0.066598	0	0	0	0	0	0	0	0.032705	0	0	0	0	0	0	0	0	0	0.032837	0.041763	0	0.032647	0.031722	0	0	0	0	0.029778	0	0	0	0	0	0	0
69H913B22H1P11D74.00-27	NaN	NaN	NaN	NaN	NaN	NaN	NaN	NaN	NaN	NaN	NaN	NaN	NaN	NaN	NaN	NaN	NaN	NaN	NaN	NaN	NaN	NaN	NaN	NaN	NaN	NaN	NaN	NaN	NaN	NaN	NaN	NaN	NaN	NaN	NaN	NaN	NaN	NaN	NaN	NaN	NaN	NaN	NaN	NaN	NaN
69H913B22H1P11D74.00-28	0	0	0	0	0	0	0	0	0	0	0	0	0	0	0	0	0	0	0	0	0	0	0	0	0	0	0	0	0	0	0	0	0	0	0	0	0	0	0	0	0	0.70198	0.29802	0	0
69H913B22H1P11D74.00-29	0	0	0	0	0	0	0	0	0	0	0	0	0	0	0	0	0	0	1	0	0	0	0	0	0	0	0	0	0	0	0	0	0	0	0	0	0	0	0	0	0	0	0	0	0
69H913B22H1P11D74.00-3	0	0	0.042877	0.14842	0.097453	0	0	0.10761	0	0	0	0	0	0	0	0	0	0	0.050937	0	0	0.04751	0.043915	0	0	0	0	0	0	0	0	0	0.027936	0	0	0	0	0	0.087829	0	0.27044	0.075071	0	0	0
69H913B22H1P11D74.00-30	0	0	0	1	0	0	0	0	0	0	0	0	0	0	0	0	0	0	0	0	0	0	0	0	0	0	0	0	0	0	0	0	0	0	0	0	0	0	0	0	0	0	0	0	0
69H913B22H1P11D74.00-31	0	0	0	0	0	0	0	0	0	0	0	0	0	0	0	0	0	0	0	0	0	0	0	0	0	0	0	1	0	0	0	0	0	0	0	0	0	0	0	0	0	0	0	0	0
69H913B22H1P11D74.00-32	0	0	0	0	0	0	0	0	0	0	0	0	0	0	0	0	0	0	0	0	0	0	0	0.18988	0	0	0	0	0	0	0	0	0	0	0	0	0	0	0	0	0	0.81012	0	0	0
69H913B22H1P11D74.00-33	NaN	NaN	NaN	NaN	NaN	NaN	NaN	NaN	NaN	NaN	NaN	NaN	NaN	NaN	NaN	NaN	NaN	NaN	NaN	NaN	NaN	NaN	NaN	NaN	NaN	NaN	NaN	NaN	NaN	NaN	NaN	NaN	NaN	NaN	NaN	NaN	NaN	NaN	NaN	NaN	NaN	NaN	NaN	NaN	NaN
69H913B22H1P11D74.00-34	0	0	0	0	0	0	0	0.041508	0	0	0	0	0	0	0	0	0	0	0	0	0	0	0	0	0	0	0	0	0	0	0	0	0	0	0	0	0	0	0	0	0	0.86489	0.093601	0	0
69H913B22H1P11D74.00-35	0	0	0	0.19848	0	0	0	0	0	0	0	0	0	0	0	0	0	0	0	0	0	0.18979	0	0	0	0	0	0	0	0	0	0	0	0	0	0	0	0	0	0	0	0	0.61173	0	0
69H913B22H1P11D74.00-36	0	0	0	0	0	0	0	0	0	0	0	0	0	0	0	0	0	0	0	0	0	0	0	0	0	0	0	0	0	0	0	0	0	0	0	0	0	0	0	0	0	0.83413	0.16587	0	0
69H913B22H1P11D74.00-37	NaN	NaN	NaN	NaN	NaN	NaN	NaN	NaN	NaN	NaN	NaN	NaN	NaN	NaN	NaN	NaN	NaN	NaN	NaN	NaN	NaN	NaN	NaN	NaN	NaN	NaN	NaN	NaN	NaN	NaN	NaN	NaN	NaN	NaN	NaN	NaN	NaN	NaN	NaN	NaN	NaN	NaN	NaN	NaN	NaN
69H913B22H1P11D74.00-38	NaN	NaN	NaN	NaN	NaN	NaN	NaN	NaN	NaN	NaN	NaN	NaN	NaN	NaN	NaN	NaN	NaN	NaN	NaN	NaN	NaN	NaN	NaN	NaN	NaN	NaN	NaN	NaN	NaN	NaN	NaN	NaN	NaN	NaN	NaN	NaN	NaN	NaN	NaN	NaN	NaN	NaN	NaN	NaN	NaN
69H913B22H1P11D74.00-4	NaN	NaN	NaN	NaN	NaN	NaN	NaN	NaN	NaN	NaN	NaN	NaN	NaN	NaN	NaN	NaN	NaN	NaN	NaN	NaN	NaN	NaN	NaN	NaN	NaN	NaN	NaN	NaN	NaN	NaN	NaN	NaN	NaN	NaN	NaN	NaN	NaN	NaN	NaN	NaN	NaN	NaN	NaN	NaN	NaN
69H913B22H1P11D74.00-40	NaN	NaN	NaN	NaN	NaN	NaN	NaN	NaN	NaN	NaN	NaN	NaN	NaN	NaN	NaN	NaN	NaN	NaN	NaN	NaN	NaN	NaN	NaN	NaN	NaN	NaN	NaN	NaN	NaN	NaN	NaN	NaN	NaN	NaN	NaN	NaN	NaN	NaN	NaN	NaN	NaN	NaN	NaN	NaN	NaN
69H913B22H1P11D74.00-41	0.043171	0.055964	0	0.19589	0.050444	0.03809	0	0.17015	0	0	0	0	0	0	0	0	0	0.1705	0.067658	0	0	0.06866	0	0	0	0	0	0	0	0	0	0.033824	0	0	0	0	0	0	0.050372	0	0	0	0.05528	0	0
69H913B22H1P11D74.00-42	NaN	NaN	NaN	NaN	NaN	NaN	NaN	NaN	NaN	NaN	NaN	NaN	NaN	NaN	NaN	NaN	NaN	NaN	NaN	NaN	NaN	NaN	NaN	NaN	NaN	NaN	NaN	NaN	NaN	NaN	NaN	NaN	NaN	NaN	NaN	NaN	NaN	NaN	NaN	NaN	NaN	NaN	NaN	NaN	NaN
69H913B22H1P11D74.00-43	NaN	NaN	NaN	NaN	NaN	NaN	NaN	NaN	NaN	NaN	NaN	NaN	NaN	NaN	NaN	NaN	NaN	NaN	NaN	NaN	NaN	NaN	NaN	NaN	NaN	NaN	NaN	NaN	NaN	NaN	NaN	NaN	NaN	NaN	NaN	NaN	NaN	NaN	NaN	NaN	NaN	NaN	NaN	NaN	NaN
69H913B22H1P11D74.00-44	0	0	0	0	0	0	0	0	0	0	0	0	0	0	0	0	0	0	0	0	0	0	0	0	0	0	0	0	0	0	0	0	0	0	0	0	0	0	0	0	0	0.75542	0.24458	0	0
69H913B22H1P11D74.00-45	NaN	NaN	NaN	NaN	NaN	NaN	NaN	NaN	NaN	NaN	NaN	NaN	NaN	NaN	NaN	NaN	NaN	NaN	NaN	NaN	NaN	NaN	NaN	NaN	NaN	NaN	NaN	NaN	NaN	NaN	NaN	NaN	NaN	NaN	NaN	NaN	NaN	NaN	NaN	NaN	NaN	NaN	NaN	NaN	NaN
69H913B22H1P11D74.00-46	NaN	NaN	NaN	NaN	NaN	NaN	NaN	NaN	NaN	NaN	NaN	NaN	NaN	NaN	NaN	NaN	NaN	NaN	NaN	NaN	NaN	NaN	NaN	NaN	NaN	NaN	NaN	NaN	NaN	NaN	NaN	NaN	NaN	NaN	NaN	NaN	NaN	NaN	NaN	NaN	NaN	NaN	NaN	NaN	NaN
69H913B22H1P11D74.00-47	NaN	NaN	NaN	NaN	NaN	NaN	NaN	NaN	NaN	NaN	NaN	NaN	NaN	NaN	NaN	NaN	NaN	NaN	NaN	NaN	NaN	NaN	NaN	NaN	NaN	NaN	NaN	NaN	NaN	NaN	NaN	NaN	NaN	NaN	NaN	NaN	NaN	NaN	NaN	NaN	NaN	NaN	NaN	NaN	NaN
69H913B22H1P11D74.00-5	NaN	NaN	NaN	NaN	NaN	NaN	NaN	NaN	NaN	NaN	NaN	NaN	NaN	NaN	NaN	NaN	NaN	NaN	NaN	NaN	NaN	NaN	NaN	NaN	NaN	NaN	NaN	NaN	NaN	NaN	NaN	NaN	NaN	NaN	NaN	NaN	NaN	NaN	NaN	NaN	NaN	NaN	NaN	NaN	NaN
69H913B22H1P11D74.00-6	0.0084087	0.0039751	0.0013198	0.14507	0.022489	0	0.014043	0.063173	0.00157	0	0.0048621	0	0	0.012552	0.0018856	0	0.0052466	0.0019378	0.0082148	0.0010369	0.0047056	0.00637	0.0533	0.017251	0.0030177	0.0094708	0	0	0.018711	0.013409	0.0014029	0.11802	0.024444	0.003351	0.0030845	0.010993	0.0095287	0.0026253	0	0.0027797	0.0011873	0.32389	0.076671	0	0
69H913B22H1P11D74.00-7	0	0	0	0	0.38004	0	0.09235	0	0	0	0	0	0	0	0	0	0	0	0.19753	0.069419	0	0.091784	0	0	0	0	0	0	0	0	0	0	0.071918	0	0	0	0	0	0	0	0	0.096958	0	0	0
69H913B22H1P11D74.00-8	NaN	NaN	NaN	NaN	NaN	NaN	NaN	NaN	NaN	NaN	NaN	NaN	NaN	NaN	NaN	NaN	NaN	NaN	NaN	NaN	NaN	NaN	NaN	NaN	NaN	NaN	NaN	NaN	NaN	NaN	NaN	NaN	NaN	NaN	NaN	NaN	NaN	NaN	NaN	NaN	NaN	NaN	NaN	NaN	NaN
69H913B22H1P11D74.00-9	0.032597	0	0	0.15139	0.079203	0.01762	0	0.042286	0.018455	0	0	0	0	0	0	0	0.032829	0.071173	0.20342	0.021563	0	0.057675	0	0	0	0	0	0	0	0	0.020996	0.10924	0	0	0	0	0	0	0.015507	0.037559	0	0.017019	0.071472	0	0
69H913B22H1P11D74.00	0.150712	0.0703771	0.105507	2.67655	0.711962	0.112594	0.176932	0.783173	0.101412	0	0.0764382	0	0	0.0144483	0.0018856	0	0.0579275	0.328395	2.03448	0.0920189	0.0243676	0.472935	0.226318	0.225724	0.0051037	0.016774	0	1	0.062749	0.055172	0.0223989	0.633753	0.182663	0.0088677	0.0030845	0.0161947	0.0125572	0.0998786	0.238362	0.0719887	0.313116	7.5549	2.25829	0	0
69H913B22H1P12R74.00-1	0.031231	0	0.030269	0.25084	0	0.065021	0.030972	0.15798	0	0	0	0	0	0	0	0	0	0.058574	0.2427	0	0	0	0	0	0	0	0	0	0	0	0	0.068409	0	0	0	0	0	0	0	0	0.037175	0	0.02683	0	0
69H913B22H1P12R74.00-10	0.040391	0	0.0053152	0.20661	0.07763	0.022697	0.053745	0.066187	0	0	0	0	0	0.0047682	0	0	0.024052	0.073548	0.11199	0.0030879	0.0073235	0.029812	0	0	0	0	0	0	0.041007	0.0043083	0.0034461	0.078346	0	0	0	0	0	0.0043158	0.028799	0.0084054	0.019744	0.014185	0.070288	0	0
69H913B22H1P12R74.00-11	NaN	NaN	NaN	NaN	NaN	NaN	NaN	NaN	NaN	NaN	NaN	NaN	NaN	NaN	NaN	NaN	NaN	NaN	NaN	NaN	NaN	NaN	NaN	NaN	NaN	NaN	NaN	NaN	NaN	NaN	NaN	NaN	NaN	NaN	NaN	NaN	NaN	NaN	NaN	NaN	NaN	NaN	NaN	NaN	NaN
69H913B22H1P12R74.00-12	NaN	NaN	NaN	NaN	NaN	NaN	NaN	NaN	NaN	NaN	NaN	NaN	NaN	NaN	NaN	NaN	NaN	NaN	NaN	NaN	NaN	NaN	NaN	NaN	NaN	NaN	NaN	NaN	NaN	NaN	NaN	NaN	NaN	NaN	NaN	NaN	NaN	NaN	NaN	NaN	NaN	NaN	NaN	NaN	NaN
69H913B22H1P12R74.00-13	0	0	0	0	0	0	0	0	0	0	0	0	0	0	0	0	0	0	0	0	0	0	0	0	0	0	0	0	0	0	0	0	0	0	0	0	0	0	0	0	0	0.5304	0.4696	0	0
69H913B22H1P12R74.00-14	NaN	NaN	NaN	NaN	NaN	NaN	NaN	NaN	NaN	NaN	NaN	NaN	NaN	NaN	NaN	NaN	NaN	NaN	NaN	NaN	NaN	NaN	NaN	NaN	NaN	NaN	NaN	NaN	NaN	NaN	NaN	NaN	NaN	NaN	NaN	NaN	NaN	NaN	NaN	NaN	NaN	NaN	NaN	NaN	NaN
69H913B22H1P12R74.00-15	NaN	NaN	NaN	NaN	NaN	NaN	NaN	NaN	NaN	NaN	NaN	NaN	NaN	NaN	NaN	NaN	NaN	NaN	NaN	NaN	NaN	NaN	NaN	NaN	NaN	NaN	NaN	NaN	NaN	NaN	NaN	NaN	NaN	NaN	NaN	NaN	NaN	NaN	NaN	NaN	NaN	NaN	NaN	NaN	NaN
69H913B22H1P12R74.00-16	0.0037655	0.0063695	0.020291	0.35168	0.069522	0.025149	0.011261	0.14504	0	0	0	0	0.0045506	0	0	0	0.031488	0.078293	0.087321	0.0046126	0.0037076	0.02444	0	0	0	0	0	0	0.019775	0	0.0073486	0.049137	0	0	0	0	0	0.0038512	0.0049375	0.0059798	0.0037256	0	0.037753	0	0
69H913B22H1P12R74.00-17	0	0	0	0	0	0	0	0.020665	0	0	0	0	0	0	0	0	0	0	0	0	0	0	0	0	0	0	0	0	0	0	0	0	0	0	0	0	0	0	0	0	0	0.77903	0.20031	0	0
69H913B22H1P12R74.00-18	NaN	NaN	NaN	NaN	NaN	NaN	NaN	NaN	NaN	NaN	NaN	NaN	NaN	NaN	NaN	NaN	NaN	NaN	NaN	NaN	NaN	NaN	NaN	NaN	NaN	NaN	NaN	NaN	NaN	NaN	NaN	NaN	NaN	NaN	NaN	NaN	NaN	NaN	NaN	NaN	NaN	NaN	NaN	NaN	NaN
69H913B22H1P12R74.00-19	0	0	0	0	0	0	0	0.023387	0	0	0	0	0	0	0	0	0	0	0	0	0	0	0	0	0	0	0	0	0	0	0	0.096404	0.011347	0	0	0	0	0	0	0	0	0.64384	0.22502	0	0
69H913B22H1P12R74.00-20	NaN	NaN	NaN	NaN	NaN	NaN	NaN	NaN	NaN	NaN	NaN	NaN	NaN	NaN	NaN	NaN	NaN	NaN	NaN	NaN	NaN	NaN	NaN	NaN	NaN	NaN	NaN	NaN	NaN	NaN	NaN	NaN	NaN	NaN	NaN	NaN	NaN	NaN	NaN	NaN	NaN	NaN	NaN	NaN	NaN
69H913B22H1P12R74.00-21	NaN	NaN	NaN	NaN	NaN	NaN	NaN	NaN	NaN	NaN	NaN	NaN	NaN	NaN	NaN	NaN	NaN	NaN	NaN	NaN	NaN	NaN	NaN	NaN	NaN	NaN	NaN	NaN	NaN	NaN	NaN	NaN	NaN	NaN	NaN	NaN	NaN	NaN	NaN	NaN	NaN	NaN	NaN	NaN	NaN
69H913B22H1P12R74.00-22	NaN	NaN	NaN	NaN	NaN	NaN	NaN	NaN	NaN	NaN	NaN	NaN	NaN	NaN	NaN	NaN	NaN	NaN	NaN	NaN	NaN	NaN	NaN	NaN	NaN	NaN	NaN	NaN	NaN	NaN	NaN	NaN	NaN	NaN	NaN	NaN	NaN	NaN	NaN	NaN	NaN	NaN	NaN	NaN	NaN
69H913B22H1P12R74.00-23	NaN	NaN	NaN	NaN	NaN	NaN	NaN	NaN	NaN	NaN	NaN	NaN	NaN	NaN	NaN	NaN	NaN	NaN	NaN	NaN	NaN	NaN	NaN	NaN	NaN	NaN	NaN	NaN	NaN	NaN	NaN	NaN	NaN	NaN	NaN	NaN	NaN	NaN	NaN	NaN	NaN	NaN	NaN	NaN	NaN
69H913B22H1P12R74.00-24	0.078408	0	0	0.19001	0.011488	0.014115	0.013744	0.0401	0	0	0	0	0	0.012162	0	0	0.021657	0.09684	0.18268	0	0.017211	0	0.011603	0	0	0	0	0	0	0	0	0.067613	0	0	0	0	0	0.031774	0.067549	0	0.092763	0.031313	0.018979	0	0
69H913B22H1P12R74.00-25	0	0	0	0	0	0	0	0	0	0	0	0	0	0	0	0	0	0	0	0	0	0	0	0	0	0	0	0	0	0	0	0	0	0	0	0	0	0	0	0	0	0.68091	0.31909	0	0
69H913B22H1P12R74.00-26	0.010601	0.025471	0	0.14565	0.085115	0.085033	0.040792	0.16007	0.010904	0	0	0	0.012413	0.0098043	0	0	0	0	0.034601	0.008846	0	0.057893	0	0	0	0	0	0	0	0.016751	0.017368	0.12531	0.01128	0	0	0.018723	0	0	0.019532	0.016241	0.039577	0.039354	0.0086768	0	0
69H913B22H1P12R74.00-27	NaN	NaN	NaN	NaN	NaN	NaN	NaN	NaN	NaN	NaN	NaN	NaN	NaN	NaN	NaN	NaN	NaN	NaN	NaN	NaN	NaN	NaN	NaN	NaN	NaN	NaN	NaN	NaN	NaN	NaN	NaN	NaN	NaN	NaN	NaN	NaN	NaN	NaN	NaN	NaN	NaN	NaN	NaN	NaN	NaN
69H913B22H1P12R74.00-28	0.033106	0.060569	0.02643	0.24181	0.031319	0.011359	0.020076	0.087959	0.016474	0	0.0062509	0	0.015759	0	0	0	0.0057985	0.018608	0.11651	0.005122	0.0054322	0.00362	0	0	0	0.0055664	0	0	0.0029014	0	0.0064898	0.011028	0.002737	0	0.003371	0.017646	0.011791	0.021337	0.042668	0.052836	0.066502	0	0.048929	0	0
69H913B22H1P12R74.00-29	NaN	NaN	NaN	NaN	NaN	NaN	NaN	NaN	NaN	NaN	NaN	NaN	NaN	NaN	NaN	NaN	NaN	NaN	NaN	NaN	NaN	NaN	NaN	NaN	NaN	NaN	NaN	NaN	NaN	NaN	NaN	NaN	NaN	NaN	NaN	NaN	NaN	NaN	NaN	NaN	NaN	NaN	NaN	NaN	NaN
69H913B22H1P12R74.00-3	0	0	0	0.014033	0	0	0	0.13548	0	0	0	0	0	0	0	0	0	0	0	0	0	0	0	0.069513	0	0	0	0	0	0	0	0.083738	0.10361	0	0	0	0	0	0	0	0	0.51975	0.073874	0	0
69H913B22H1P12R74.00-30	0	0	0	0.17567	0.052618	0	0	0.045682	0	0	0	0	0	0	0	0	0.042695	0.039694	0.44217	0	0	0	0	0	0	0	0	0	0	0	0	0	0	0	0	0	0	0.052502	0.10384	0	0	0	0.045134	0	0
69H913B22H1P12R74.00-31	0	0.057475	0.018327	0.090258	0.044711	0	0	0.045713	0	0	0	0	0	0.064791	0.037913	0	0.009843	0.010309	0.023837	0	0	0	0.031034	0	0	0	0	0	0.014184	0.017181	0	0.16604	0	0	0	0.042549	0.058615	0	0	0	0.0095836	0.034309	0.2136	0	0.0097292
69H913B22H1P12R74.00-4	NaN	NaN	NaN	NaN	NaN	NaN	NaN	NaN	NaN	NaN	NaN	NaN	NaN	NaN	NaN	NaN	NaN	NaN	NaN	NaN	NaN	NaN	NaN	NaN	NaN	NaN	NaN	NaN	NaN	NaN	NaN	NaN	NaN	NaN	NaN	NaN	NaN	NaN	NaN	NaN	NaN	NaN	NaN	NaN	NaN
69H913B22H1P12R74.00-5	0	0	0	0	0	0	0	0.13557	0	0	0	0	0	0	0	0	0	0	0	0	0	0	0	0	0	0	0	0	0	0	0	0	0	0	0	0	0	0	0	0	0	0.77149	0.09294	0	0
69H913B22H1P12R74.00-6	0	0	0	0.55349	0	0	0	0.44651	0	0	0	0	0	0	0	0	0	0	0	0	0	0	0	0	0	0	0	0	0	0	0	0	0	0	0	0	0	0	0	0	0	0	0	0	0
69H913B22H1P12R74.00-7	0	0	0	0	0	0	0	0.38414	0.26142	0	0	0	0	0	0.094028	0	0	0	0	0	0	0	0	0	0	0	0	0	0	0.092397	0	0	0	0	0	0	0	0.086113	0	0	0	0	0.081907	0	0
69H913B22H1P12R74.00-8	0.015176	0.027426	0.030079	0.31474	0.070571	0.014414	0.012015	0.11724	0.0028407	0	0	0	0.014306	0.0037068	0.0023314	0	0.037641	0.035924	0.065747	0.0024651	0.0037586	0.0050215	0.0011893	0	0	0.001468	0	0	0.0071231	0.0015591	0.0073631	0.027643	0.0021023	0	0	0	0.0060591	0.0042093	0.01944	0.026774	0.022681	0.0045782	0.090352	0	0.0020511
69H913B22H1P12R74.00-9	0	0	0	0.026513	0.030935	0	0	0.13054	0.053868	0	0	0	0	0	0	0	0	0	0	0	0	0	0	0.17802	0	0	0	0	0	0	0	0.14449	0.056843	0	0	0	0	0	0	0	0	0.31665	0.062134	0	0
69H913B22H1P12R74.00	0.212679	0.177311	0.130711	2.5613	0.473909	0.237788	0.182605	2.14226	0.345507	0	0.0062509	0	0.0470286	0.0952323	0.134272	0	0.173174	0.41179	1.30756	0.0241336	0.0374329	0.120786	0.0438263	0.247533	0	0.0070344	0	0	0.0849905	0.132196	0.0420156	0.918158	0.187919	0	0.003371	0.078918	0.0764651	0.204102	0.286766	0.110236	0.291751	4.36581	2.08542	0	0.0117803
69H913B23H1P12R39.75-1	0	0	0	0	0	0	0	0	0	0	0	0	0	0	0	0	0	0	0	0	0	0	0	0	0	0	0	0	0	0	0	0.022901	0	0	0	0	0	0	0	0	0	0.86226	0.11484	0	0
69H913B23H1P12R39.75-10	0	0	0	0	0	0	0	0	0	0	0	0	0	0	0	0	0	0	0.24111	0	0	0	0	0	0	0	0	0	0	0	0.37911	0.13609	0	0	0	0	0	0	0	0	0.24369	0	0	0	0
69H913B23H1P12R39.75-101X	0	0	0	0	0	0	0	0	0	0	0	0	0	0	0	0	0	0	0	0	0	0	0	0	0	0	0	0	0	0	0	0	0	0	1	0	0	0	0	0	0	0	0	0	0
69H913B23H1P12R39.75-102X	NaN	NaN	NaN	NaN	NaN	NaN	NaN	NaN	NaN	NaN	NaN	NaN	NaN	NaN	NaN	NaN	NaN	NaN	NaN	NaN	NaN	NaN	NaN	NaN	NaN	NaN	NaN	NaN	NaN	NaN	NaN	NaN	NaN	NaN	NaN	NaN	NaN	NaN	NaN	NaN	NaN	NaN	NaN	NaN	NaN
69H913B23H1P12R39.75-103X	0	0	0	0	0	0	0	0	0	0	0	0	0	0	0	0	0	0	0	0	0	0	0	0	0	0	0	0	0	0	0	0	0	0	0	0	0	0	0	0	1	0	0	0	0
69H913B23H1P12R39.75-11	NaN	NaN	NaN	NaN	NaN	NaN	NaN	NaN	NaN	NaN	NaN	NaN	NaN	NaN	NaN	NaN	NaN	NaN	NaN	NaN	NaN	NaN	NaN	NaN	NaN	NaN	NaN	NaN	NaN	NaN	NaN	NaN	NaN	NaN	NaN	NaN	NaN	NaN	NaN	NaN	NaN	NaN	NaN	NaN	NaN
69H913B23H1P12R39.75-12	NaN	NaN	NaN	NaN	NaN	NaN	NaN	NaN	NaN	NaN	NaN	NaN	NaN	NaN	NaN	NaN	NaN	NaN	NaN	NaN	NaN	NaN	NaN	NaN	NaN	NaN	NaN	NaN	NaN	NaN	NaN	NaN	NaN	NaN	NaN	NaN	NaN	NaN	NaN	NaN	NaN	NaN	NaN	NaN	NaN
69H913B23H1P12R39.75-13	0	0	0	0	0	0	0	0.028236	0	0	0	0	0	0	0	0	0	0	0	0	0	0	0	0	0	0	0	0	0	0	0	0	0	0	0	0	0	0	0	0	0	0.85279	0.11898	0	0
69H913B23H1P12R39.75-14	0	0	0	0	0	0	0	0.35265	0	0	0	0	0	0	0	0	0	0.27036	0	0	0	0	0	0	0	0	0	0	0	0	0	0	0	0	0	0	0	0	0	0	0	0.377	0	0	0
69H913B23H1P12R39.75-15	0.0053715	0.0033202	0	0.024277	0.02762	0.0048457	0.037611	0.23782	0.094498	0.0050589	0.024433	0.0020355	0.0023099	0.0045016	0.022911	0.0037963	0.010449	0.049737	0.0007286	0.0043619	0.01369	0.0053167	0.010946	0	0	0.00099338	0.043735	0.0096224	0.021749	0.048136	0.027911	0.03271	0.020759	0.0082674	0.012356	0.012277	0.022767	0.023924	0.024771	0.017077	0.0078973	0.013982	0.034455	0	0.020966
69H913B23H1P12R39.75-16	NaN	NaN	NaN	NaN	NaN	NaN	NaN	NaN	NaN	NaN	NaN	NaN	NaN	NaN	NaN	NaN	NaN	NaN	NaN	NaN	NaN	NaN	NaN	NaN	NaN	NaN	NaN	NaN	NaN	NaN	NaN	NaN	NaN	NaN	NaN	NaN	NaN	NaN	NaN	NaN	NaN	NaN	NaN	NaN	NaN
69H913B23H1P12R39.75-17	0	0	0	0	0	0	0	0	0	0	0	0	0	0	0	0	0	0	0	0	0	0	0	0	0	0	0	0	0	0	0	0	0	0	0	0	0	0	0	0	0	0.68574	0.31426	0	0
69H913B23H1P12R39.75-18	NaN	NaN	NaN	NaN	NaN	NaN	NaN	NaN	NaN	NaN	NaN	NaN	NaN	NaN	NaN	NaN	NaN	NaN	NaN	NaN	NaN	NaN	NaN	NaN	NaN	NaN	NaN	NaN	NaN	NaN	NaN	NaN	NaN	NaN	NaN	NaN	NaN	NaN	NaN	NaN	NaN	NaN	NaN	NaN	NaN
69H913B23H1P12R39.75-19	0	0	0	0	0	0	0	1	0	0	0	0	0	0	0	0	0	0	0	0	0	0	0	0	0	0	0	0	0	0	0	0	0	0	0	0	0	0	0	0	0	0	0	0	0
69H913B23H1P12R39.75-2	NaN	NaN	NaN	NaN	NaN	NaN	NaN	NaN	NaN	NaN	NaN	NaN	NaN	NaN	NaN	NaN	NaN	NaN	NaN	NaN	NaN	NaN	NaN	NaN	NaN	NaN	NaN	NaN	NaN	NaN	NaN	NaN	NaN	NaN	NaN	NaN	NaN	NaN	NaN	NaN	NaN	NaN	NaN	NaN	NaN
69H913B23H1P12R39.75-21	0	0	0	0	0	0	0	0	0	0	0	0	0	0	0	0	0	0	0	0	0	0	0	0	0	0	0	0	0	0	0	0	0	0	0	0	0	0	0	0	0	0	1	0	0
69H913B23H1P12R39.75-22	0.03817	0	0	0.34542	0	0.036868	0	0.32225	0	0	0	0	0	0	0	0	0	0.061992	0.058084	0	0	0.063703	0	0	0	0	0	0	0	0	0	0	0	0	0	0	0	0	0	0	0	0	0.073518	0	0
69H913B23H1P12R39.75-23	NaN	NaN	NaN	NaN	NaN	NaN	NaN	NaN	NaN	NaN	NaN	NaN	NaN	NaN	NaN	NaN	NaN	NaN	NaN	NaN	NaN	NaN	NaN	NaN	NaN	NaN	NaN	NaN	NaN	NaN	NaN	NaN	NaN	NaN	NaN	NaN	NaN	NaN	NaN	NaN	NaN	NaN	NaN	NaN	NaN
69H913B23H1P12R39.75-24	NaN	NaN	NaN	NaN	NaN	NaN	NaN	NaN	NaN	NaN	NaN	NaN	NaN	NaN	NaN	NaN	NaN	NaN	NaN	NaN	NaN	NaN	NaN	NaN	NaN	NaN	NaN	NaN	NaN	NaN	NaN	NaN	NaN	NaN	NaN	NaN	NaN	NaN	NaN	NaN	NaN	NaN	NaN	NaN	NaN
69H913B23H1P12R39.75-25	0	0	0	0	0	0	0	0	0	0	0	0	0	0	0	0	0	0	0	0	0	0	0	0	0	0	0	0	0	0	0	0	0	0	0	0	0	0	0	0	0	0.7296	0.2704	0	0
69H913B23H1P12R39.75-26	0	0	0	0.31561	0	0	0	0.41483	0	0	0	0	0	0	0	0	0	0	0	0.26955	0	0	0	0	0	0	0	0	0	0	0	0	0	0	0	0	0	0	0	0	0	0	0	0	0
69H913B23H1P12R39.75-27	NaN	NaN	NaN	NaN	NaN	NaN	NaN	NaN	NaN	NaN	NaN	NaN	NaN	NaN	NaN	NaN	NaN	NaN	NaN	NaN	NaN	NaN	NaN	NaN	NaN	NaN	NaN	NaN	NaN	NaN	NaN	NaN	NaN	NaN	NaN	NaN	NaN	NaN	NaN	NaN	NaN	NaN	NaN	NaN	NaN
69H913B23H1P12R39.75-28	NaN	NaN	NaN	NaN	NaN	NaN	NaN	NaN	NaN	NaN	NaN	NaN	NaN	NaN	NaN	NaN	NaN	NaN	NaN	NaN	NaN	NaN	NaN	NaN	NaN	NaN	NaN	NaN	NaN	NaN	NaN	NaN	NaN	NaN	NaN	NaN	NaN	NaN	NaN	NaN	NaN	NaN	NaN	NaN	NaN
69H913B23H1P12R39.75-29	NaN	NaN	NaN	NaN	NaN	NaN	NaN	NaN	NaN	NaN	NaN	NaN	NaN	NaN	NaN	NaN	NaN	NaN	NaN	NaN	NaN	NaN	NaN	NaN	NaN	NaN	NaN	NaN	NaN	NaN	NaN	NaN	NaN	NaN	NaN	NaN	NaN	NaN	NaN	NaN	NaN	NaN	NaN	NaN	NaN
69H913B23H1P12R39.75-3	NaN	NaN	NaN	NaN	NaN	NaN	NaN	NaN	NaN	NaN	NaN	NaN	NaN	NaN	NaN	NaN	NaN	NaN	NaN	NaN	NaN	NaN	NaN	NaN	NaN	NaN	NaN	NaN	NaN	NaN	NaN	NaN	NaN	NaN	NaN	NaN	NaN	NaN	NaN	NaN	NaN	NaN	NaN	NaN	NaN
69H913B23H1P12R39.75-30	0	0	0	0	0	0	0	0	0	0	0	0	0	0	0	0	0	0.22581	0.49263	0	0	0	0	0	0	0	0	0	0	0	0	0	0	0	0	0	0	0	0	0	0	0.28156	0	0	0
69H913B23H1P12R39.75-31	0	0	0	0.26961	0	0	0	0.27358	0	0	0	0	0	0	0	0	0	0	0	0	0	0	0	0	0	0	0	0	0	0.45681	0	0	0	0	0	0	0	0	0	0	0	0	0	0	0
69H913B23H1P12R39.75-32	0	0	0	0	0	0	0.12061	0.53849	0	0	0	0	0	0	0	0	0	0	0	0	0	0	0	0	0	0	0.3409	0	0	0	0	0	0	0	0	0	0	0	0	0	0	0	0	0	0
69H913B23H1P12R39.75-33	0	0	0	0.033657	0	0	0	0.1447	0.3021	0	0	0	0	0	0	0	0.030791	0	0	0	0	0	0.058519	0	0	0	0.39241	0	0	0	0	0	0	0	0	0	0	0	0	0	0.037817	0	0	0	0
69H913B23H1P12R39.75-34	0	0	0	0	0	0	0	0	0	0	0	0	0	0	0	0	1	0	0	0	0	0	0	0	0	0	0	0	0	0	0	0	0	0	0	0	0	0	0	0	0	0	0	0	0
69H913B23H1P12R39.75-35	NaN	NaN	NaN	NaN	NaN	NaN	NaN	NaN	NaN	NaN	NaN	NaN	NaN	NaN	NaN	NaN	NaN	NaN	NaN	NaN	NaN	NaN	NaN	NaN	NaN	NaN	NaN	NaN	NaN	NaN	NaN	NaN	NaN	NaN	NaN	NaN	NaN	NaN	NaN	NaN	NaN	NaN	NaN	NaN	NaN
69H913B23H1P12R39.75-36	0	0.70769	0	0	0	0	0	0.29231	0	0	0	0	0	0	0	0	0	0	0	0	0	0	0	0	0	0	0	0	0	0	0	0	0	0	0	0	0	0	0	0	0	0	0	0	0
69H913B23H1P12R39.75-37	NaN	NaN	NaN	NaN	NaN	NaN	NaN	NaN	NaN	NaN	NaN	NaN	NaN	NaN	NaN	NaN	NaN	NaN	NaN	NaN	NaN	NaN	NaN	NaN	NaN	NaN	NaN	NaN	NaN	NaN	NaN	NaN	NaN	NaN	NaN	NaN	NaN	NaN	NaN	NaN	NaN	NaN	NaN	NaN	NaN
69H913B23H1P12R39.75-38	NaN	NaN	NaN	NaN	NaN	NaN	NaN	NaN	NaN	NaN	NaN	NaN	NaN	NaN	NaN	NaN	NaN	NaN	NaN	NaN	NaN	NaN	NaN	NaN	NaN	NaN	NaN	NaN	NaN	NaN	NaN	NaN	NaN	NaN	NaN	NaN	NaN	NaN	NaN	NaN	NaN	NaN	NaN	NaN	NaN
69H913B23H1P12R39.75-39	0	0	0	0	0	0	0	0	0	0	0	0	0	0	0	0	0	0	0	0	0	0	0	0	0	0	0	0	0	0	0	0	0	0	0	0	0	0	0	0	0	0.61939	0.38061	0	0
69H913B23H1P12R39.75-4	0	0	0	0	0	0	1	0	0	0	0	0	0	0	0	0	0	0	0	0	0	0	0	0	0	0	0	0	0	0	0	0	0	0	0	0	0	0	0	0	0	0	0	0	0
69H913B23H1P12R39.75-40	NaN	NaN	NaN	NaN	NaN	NaN	NaN	NaN	NaN	NaN	NaN	NaN	NaN	NaN	NaN	NaN	NaN	NaN	NaN	NaN	NaN	NaN	NaN	NaN	NaN	NaN	NaN	NaN	NaN	NaN	NaN	NaN	NaN	NaN	NaN	NaN	NaN	NaN	NaN	NaN	NaN	NaN	NaN	NaN	NaN
69H913B23H1P12R39.75-41	0	0	0	0	0	0	0	0	0	0	0	0	0	0	0	0	0	0	0	0	0	0	0	0	0	0	0	0.38625	0	0	0	0	0	0	0	0	0	0	0	0	0	0	0.61375	0	0
69H913B23H1P12R39.75-42	0	0	0	0	0	0	0	0	0	0	0	0	0	0	0	0	0	0	0	0	1	0	0	0	0	0	0	0	0	0	0	0	0	0	0	0	0	0	0	0	0	0	0	0	0
69H913B23H1P12R39.75-43	0.027809	0.017242	0	0.013988	0.017322	0.006433	0.035567	0.19672	0.021818	0.010176	0.0060748	0.0007115	0.01252	0.00054075	0.012113	0.0045496	0.017401	0.11464	0.0050963	0.010007	0.016585	0.0048413	0.0036364	0	0	0	0.00092271	0	0.021302	0.017963	0.017582	0.0036051	0.0028656	0.0011554	0.00095915	0.0025073	0.0029986	0.044488	0.097934	0.021903	0.017578	0.0065379	0.14624	0	0.03766
69H913B23H1P12R39.75-44	0	0	0	0.14481	0	0	0.065576	0.059591	0	0	0	0	0	0	0	0	0	0	0	0	0	0	0.15527	0	0	0	0	0	0	0	0	0.23301	0.039833	0	0	0	0	0	0	0	0	0.3019	0	0	0
69H913B23H1P12R39.75-45	0	0.050387	0	0.40466	0.050875	0	0	0.109	0	0	0	0	0	0	0	0	0	0.045344	0.19647	0	0	0	0	0	0	0	0	0	0	0	0	0	0	0	0	0	0	0	0.041651	0.050543	0	0	0.051067	0	0
69H913B23H1P12R39.75-46	NaN	NaN	NaN	NaN	NaN	NaN	NaN	NaN	NaN	NaN	NaN	NaN	NaN	NaN	NaN	NaN	NaN	NaN	NaN	NaN	NaN	NaN	NaN	NaN	NaN	NaN	NaN	NaN	NaN	NaN	NaN	NaN	NaN	NaN	NaN	NaN	NaN	NaN	NaN	NaN	NaN	NaN	NaN	NaN	NaN
69H913B23H1P12R39.75-47	0	0	0	0.15199	0	0	0	0.37571	0.15828	0	0	0	0	0	0.065935	0	0	0.10274	0	0	0	0	0	0	0	0	0.1055	0	0	0	0	0	0	0.039843	0	0	0	0	0	0	0	0	0	0	0
69H913B23H1P12R39.75-48	NaN	NaN	NaN	NaN	NaN	NaN	NaN	NaN	NaN	NaN	NaN	NaN	NaN	NaN	NaN	NaN	NaN	NaN	NaN	NaN	NaN	NaN	NaN	NaN	NaN	NaN	NaN	NaN	NaN	NaN	NaN	NaN	NaN	NaN	NaN	NaN	NaN	NaN	NaN	NaN	NaN	NaN	NaN	NaN	NaN
69H913B23H1P12R39.75-5	0	0	0	0	0.035001	0	0	0.31761	0.1617	0	0	0	0	0	0.037165	0	0.055551	0.093648	0	0	0	0	0	0	0	0	0.20752	0	0	0	0	0	0	0.060332	0	0	0	0	0	0	0	0.011893	0.019583	0	0
69H913B23H1P12R39.75-6	NaN	NaN	NaN	NaN	NaN	NaN	NaN	NaN	NaN	NaN	NaN	NaN	NaN	NaN	NaN	NaN	NaN	NaN	NaN	NaN	NaN	NaN	NaN	NaN	NaN	NaN	NaN	NaN	NaN	NaN	NaN	NaN	NaN	NaN	NaN	NaN	NaN	NaN	NaN	NaN	NaN	NaN	NaN	NaN	NaN
69H913B23H1P12R39.75-7	0	0	0	0	0	0	0	0	0	0	0	0	0	0	0	0	0	0	0	0	0	0	0	0	0	0	0	0	0	0	0	0	0	0	0	0	0	0	0	0	0	0.847	0.153	0	0
69H913B23H1P12R39.75-8	NaN	NaN	NaN	NaN	NaN	NaN	NaN	NaN	NaN	NaN	NaN	NaN	NaN	NaN	NaN	NaN	NaN	NaN	NaN	NaN	NaN	NaN	NaN	NaN	NaN	NaN	NaN	NaN	NaN	NaN	NaN	NaN	NaN	NaN	NaN	NaN	NaN	NaN	NaN	NaN	NaN	NaN	NaN	NaN	NaN
69H913B23H1P12R39.75-9	0	0	0	0.041808	0	0	0.036436	0	0.35442	0	0.04667	0	0	0.027132	0	0	0	0	0	0	0	0	0	0	0	0	0.092584	0.011799	0.039496	0.027467	0.012428	0.080635	0.012195	0.090458	0.039009	0	0.087463	0	0	0	0	0	0	0	0
69H913B23H1P12R39.75	0.0713505	0.778639	0	1.74583	0.130818	0.0481467	1.2958	4.6635	1.09282	0.0152349	0.0771778	0.002747	0.0148299	0.0321743	0.138124	0.0083459	1.11419	0.964271	0.994119	0.283919	1.03028	0.073861	0.228371	0	0	0.00099338	1.18357	0.407671	0.082547	0.550376	0.437031	0.508951	0.0756526	0.200056	1.05232	0.0147843	0.113229	0.068412	0.164356	0.089523	1.30698	5.58965	3.2907	0	0.058626
69H913B23H1P7D39.75-1	0	0.034694	0.0085212	0.23605	0.025985	0.0023063	0	0.052284	0.0057113	0	0.0054847	0	0	0.012487	0.0051434	0	0.0090924	0.0084032	0.01304	0.0019776	0	0	0.015618	0.0096212	0.0035141	0	0.0036574	0	0	0.046394	0.013012	0.050056	0.017989	0.0039748	0	0.011361	0.012765	0.0046454	0.0047524	0	0.012088	0.2458	0.12357	0	0
69H913B23H1P7D39.75-10	0.0024209	0.027578	0.032554	0.33333	0.040854	0.0062596	0.017307	0.13062	0.0037349	0	0.0080696	0	0.0067467	0.0019703	0	0	0.010235	0.022522	0.017472	0	0.0055819	0.0057972	0.026998	0.033084	0	0.019864	0.0061554	0.0015144	0.0056522	0	0.007032	0.061006	0.024378	0.0015319	0.0029964	0.011673	0.0091547	0.0043053	0.011413	0.0031145	0.007806	0.022182	0.06554	0	0.0015466
69H913B23H1P7D39.75-100	0	0	0	0.15751	0.064706	0	0	0.27413	0	0	0	0	0	0	0	0	0	0.042593	0.10383	0	0	0.12527	0	0	0	0	0	0	0.049227	0	0	0	0	0	0	0	0	0	0	0	0.07017	0	0.11257	0	0
69H913B23H1P7D39.75-11	0	0	0	0.14434	0	0	0	0	0	0	0	0	0	0	0	0	0	0	0	0	0	0.13926	0	0	0	0	0	0	0.43436	0	0	0	0	0.13725	0	0	0	0	0	0	0	0.1448	0	0	0
69H913B23H1P7D39.75-12	0	0	0	0.095867	0.038279	0	0	0.044661	0	0	0	0	0	0	0	0	0	0.093524	0.11355	0	0.086113	0	0.08296	0	0	0	0	0	0	0	0	0.11124	0.039914	0	0	0	0	0	0	0	0.072231	0.19262	0.029049	0	0
69H913B23H1P7D39.75-13	NaN	NaN	NaN	NaN	NaN	NaN	NaN	NaN	NaN	NaN	NaN	NaN	NaN	NaN	NaN	NaN	NaN	NaN	NaN	NaN	NaN	NaN	NaN	NaN	NaN	NaN	NaN	NaN	NaN	NaN	NaN	NaN	NaN	NaN	NaN	NaN	NaN	NaN	NaN	NaN	NaN	NaN	NaN	NaN	NaN
69H913B23H1P7D39.75-14	NaN	NaN	NaN	NaN	NaN	NaN	NaN	NaN	NaN	NaN	NaN	NaN	NaN	NaN	NaN	NaN	NaN	NaN	NaN	NaN	NaN	NaN	NaN	NaN	NaN	NaN	NaN	NaN	NaN	NaN	NaN	NaN	NaN	NaN	NaN	NaN	NaN	NaN	NaN	NaN	NaN	NaN	NaN	NaN	NaN
69H913B23H1P7D39.75-15	NaN	NaN	NaN	NaN	NaN	NaN	NaN	NaN	NaN	NaN	NaN	NaN	NaN	NaN	NaN	NaN	NaN	NaN	NaN	NaN	NaN	NaN	NaN	NaN	NaN	NaN	NaN	NaN	NaN	NaN	NaN	NaN	NaN	NaN	NaN	NaN	NaN	NaN	NaN	NaN	NaN	NaN	NaN	NaN	NaN
69H913B23H1P7D39.75-16	0.01478	0.0051537	0	0.30312	0.041414	0.0091578	0.018496	0.11313	0	0	0	0	0	0	0	0	0.015897	0.054745	0.10495	0	0.0038201	0.0062615	0.024771	0	0	0	0	0	0.0058494	0.0087182	0	0.037439	0	0	0	0	0	0.010949	0.026475	0	0.0091501	0.10821	0.077507	0	0
69H913B23H1P7D39.75-18	0	0	0	0	0	0	0	0	0	0	0	0	0	0	0	0	0	0	0	0	0	0	0	0	0	0	0	0.42598	0	0	0	0	0	0	0	0	0	0	0	0	0	0	0.57402	0	0
69H913B23H1P7D39.75-19	0	0	0	0	0	0	0	0	0.10004	0	0	0	0	0	0	0	0	0	0.31727	0.080341	0.38677	0	0	0	0	0	0	0	0	0	0.11558	0	0	0	0	0	0	0	0	0	0	0	0	0	0
69H913B23H1P7D39.75-2	0.015095	0.0075	0.001822	0.011527	0.016783	0.0045599	0.029307	0.18164	0.049295	0.0034466	0.011422	0.00052199	0.0094449	0.0054302	0.017896	0.010033	0.017524	0.081548	0.00543	0.014519	0.012215	0.0066861	0.010388	0	0	0.00051328	0.0060961	0.0021597	0.034184	0.030876	0.032213	0.0094176	0.0070726	0.0029047	0.0079022	0.0035524	0.0054354	0.033261	0.067498	0.023915	0.015458	0.052763	0.099498	0.00038163	0.040868
69H913B23H1P7D39.75-20	0	0	0	0	0	0	0	0	0	0	0	0	0	0	0	0	0	0	0	0	0	0	0	0	0	0	0	0	0	0	0	0.03081	0	0	0	0	0	0	0	0	0	0.75136	0.21783	0	0
69H913B23H1P7D39.75-21	0.062073	0.014299	0	0.10295	0.028709	0	0	0.070197	0	0	0	0	0.014376	0	0	0	0.019817	0.095666	0.061861	0	0	0	0.067741	0	0	0	0	0	0.024764	0	0	0.15205	0.031417	0	0	0	0	0.014229	0.011757	0	0.027803	0.15136	0.048931	0	0
69H913B23H1P7D39.75-22	0	0	0	0	0	0	0	0	0	0	0	0	0	0	0	0	0	0	0	0	0	0	0	0	0	0	0	0	0	0	0	0	0	0	0	0	0	0	0	0	0	1	0	0	0
69H913B23H1P7D39.75-23	0.088964	0.011264	0	0.1145	0.020528	0	0.032073	0.094498	0	0	0	0	0.010444	0	0	0	0.019139	0.13247	0.064182	0	0.020814	0.011652	0.045392	0	0	0	0	0	0.023477	0	0.0088962	0.053672	0.030214	0	0	0	0	0.010347	0.033775	0.015401	0.030081	0.068377	0.05984	0	0
69H913B23H1P7D39.75-24	NaN	NaN	NaN	NaN	NaN	NaN	NaN	NaN	NaN	NaN	NaN	NaN	NaN	NaN	NaN	NaN	NaN	NaN	NaN	NaN	NaN	NaN	NaN	NaN	NaN	NaN	NaN	NaN	NaN	NaN	NaN	NaN	NaN	NaN	NaN	NaN	NaN	NaN	NaN	NaN	NaN	NaN	NaN	NaN	NaN
69H913B23H1P7D39.75-25	NaN	NaN	NaN	NaN	NaN	NaN	NaN	NaN	NaN	NaN	NaN	NaN	NaN	NaN	NaN	NaN	NaN	NaN	NaN	NaN	NaN	NaN	NaN	NaN	NaN	NaN	NaN	NaN	NaN	NaN	NaN	NaN	NaN	NaN	NaN	NaN	NaN	NaN	NaN	NaN	NaN	NaN	NaN	NaN	NaN
69H913B23H1P7D39.75-26	NaN	NaN	NaN	NaN	NaN	NaN	NaN	NaN	NaN	NaN	NaN	NaN	NaN	NaN	NaN	NaN	NaN	NaN	NaN	NaN	NaN	NaN	NaN	NaN	NaN	NaN	NaN	NaN	NaN	NaN	NaN	NaN	NaN	NaN	NaN	NaN	NaN	NaN	NaN	NaN	NaN	NaN	NaN	NaN	NaN
69H913B23H1P7D39.75-27	NaN	NaN	NaN	NaN	NaN	NaN	NaN	NaN	NaN	NaN	NaN	NaN	NaN	NaN	NaN	NaN	NaN	NaN	NaN	NaN	NaN	NaN	NaN	NaN	NaN	NaN	NaN	NaN	NaN	NaN	NaN	NaN	NaN	NaN	NaN	NaN	NaN	NaN	NaN	NaN	NaN	NaN	NaN	NaN	NaN
69H913B23H1P7D39.75-28	NaN	NaN	NaN	NaN	NaN	NaN	NaN	NaN	NaN	NaN	NaN	NaN	NaN	NaN	NaN	NaN	NaN	NaN	NaN	NaN	NaN	NaN	NaN	NaN	NaN	NaN	NaN	NaN	NaN	NaN	NaN	NaN	NaN	NaN	NaN	NaN	NaN	NaN	NaN	NaN	NaN	NaN	NaN	NaN	NaN
69H913B23H1P7D39.75-29	0	0	0	0.28967	0	0	0	0	0	0	0	0	0	0	0	0	0	0	0.39086	0	0	0	0	0	0	0	0	0	0	0	0.1364	0	0.18306	0	0	0	0	0	0	0	0	0	0	0	0
69H913B23H1P7D39.75-3	NaN	NaN	NaN	NaN	NaN	NaN	NaN	NaN	NaN	NaN	NaN	NaN	NaN	NaN	NaN	NaN	NaN	NaN	NaN	NaN	NaN	NaN	NaN	NaN	NaN	NaN	NaN	NaN	NaN	NaN	NaN	NaN	NaN	NaN	NaN	NaN	NaN	NaN	NaN	NaN	NaN	NaN	NaN	NaN	NaN
69H913B23H1P7D39.75-30	0	0	0	0	0	0	0	0	0	0	0	0	0	0	0	0	0	0	0	0	0	0	0	0	0	0	0	0	0	0	0	0	0	0	0	0	0	0	0	0	0	0.80936	0.19064	0	0
69H913B23H1P7D39.75-31	0	0	0	0.1293	0	0	0	0	0	0	0	0	0	0	0	0	0	0	0.49247	0	0	0	0.17065	0	0	0	0	0	0	0	0	0	0	0	0	0	0	0	0	0	0.20758	0	0	0	0
69H913B23H1P7D39.75-32	0	0	0	0	0	0	0	0	0	0	0	0	0	0	0	0	0	0	0	0	0	0	0	0	0	0	0	0	0	0	0	0	0	0	0	0	0	0	0	0	0	1	0	0	0
69H913B23H1P7D39.75-33	0	0.038448	0.01099	0.31288	0.074954	0	0	0.08665	0.0062849	0	0	0	0.0050774	0	0	0	0.017343	0.044687	0.10021	0	0.013152	0	0.029275	0	0	0	0	0	0	0	0.005176	0.031033	0	0	0	0.0099396	0	0.0065381	0.013854	0.035506	0.079252	0.013971	0.056071	0	0.0087096
69H913B23H1P7D39.75-34	NaN	NaN	NaN	NaN	NaN	NaN	NaN	NaN	NaN	NaN	NaN	NaN	NaN	NaN	NaN	NaN	NaN	NaN	NaN	NaN	NaN	NaN	NaN	NaN	NaN	NaN	NaN	NaN	NaN	NaN	NaN	NaN	NaN	NaN	NaN	NaN	NaN	NaN	NaN	NaN	NaN	NaN	NaN	NaN	NaN
69H913B23H1P7D39.75-35	NaN	NaN	NaN	NaN	NaN	NaN	NaN	NaN	NaN	NaN	NaN	NaN	NaN	NaN	NaN	NaN	NaN	NaN	NaN	NaN	NaN	NaN	NaN	NaN	NaN	NaN	NaN	NaN	NaN	NaN	NaN	NaN	NaN	NaN	NaN	NaN	NaN	NaN	NaN	NaN	NaN	NaN	NaN	NaN	NaN
69H913B23H1P7D39.75-36	0	0	0	0.33992	0.057718	0	0.072122	0	0	0	0	0	0	0	0	0	0	0.03707	0	0	0	0	0.11402	0	0	0	0	0	0.080874	0	0	0.13015	0.064861	0	0	0	0	0	0	0	0.03201	0.07126	0	0	0
69H913B23H1P7D39.75-38	0	0	0	0	0	0	0	0.46041	0	0	0	0	0	0	0	0	0	0	0	0	0	0.53959	0	0	0	0	0	0	0	0	0	0	0	0	0	0	0	0	0	0	0	0	0	0	0
69H913B23H1P7D39.75-39	0	0	0	0	0	0	0	0	0	0	0	0	0	0	0	0	0	0	0	0	0	0	0	0	0	0	0	0	0	0	0	0.66945	0	0	0	0	0	0	0	0	0	0.33055	0	0	0
69H913B23H1P7D39.75-4	0	0	0.11199	0.26025	0	0	0	0.13322	0	0	0	0	0	0	0	0	0	0	0	0	0.082951	0	0	0	0	0	0	0	0	0	0	0	0.12261	0	0	0	0	0	0.061957	0	0	0.089321	0	0	0.1377
69H913B23H1P7D39.75-40	NaN	NaN	NaN	NaN	NaN	NaN	NaN	NaN	NaN	NaN	NaN	NaN	NaN	NaN	NaN	NaN	NaN	NaN	NaN	NaN	NaN	NaN	NaN	NaN	NaN	NaN	NaN	NaN	NaN	NaN	NaN	NaN	NaN	NaN	NaN	NaN	NaN	NaN	NaN	NaN	NaN	NaN	NaN	NaN	NaN
69H913B23H1P7D39.75-41	0	0	0	0	0	0	0	0	0	0	0	0	0	0	0	0	0	0	0	0	0	0	0	0	0	0	0	0	0	0	0	0	0	0	0	0	0	0	0	0	0	1	0	0	0
69H913B23H1P7D39.75-42	0	0.10957	0.017092	0.06042	0.062401	0.0084452	0.015009	0.08444	0	0	0	0	0.0089944	0	0.010401	0	0.050165	0.013339	0.076106	0	0	0	0.0304	0.0096821	0	0.008863	0	0	0.024646	0	0.033987	0.075216	0.055365	0	0.037866	0.058876	0.011034	0	0.013128	0.0096613	0.023449	0.016972	0.074472	0	0
69H913B23H1P7D39.75-43	0	0	0	0	0	0	0	0	0	0	0	0	0	0	0	0	0	0	0	0	0	0	0	0	0	0	0	0	0	0	0	0	0	0	0	0	0	0	0	0	0	0.90729	0.092706	0	0
69H913B23H1P7D39.75-44	0	0.097207	0	0.089561	0	0	0	0.046384	0	0	0	0	0	0	0	0	0	0	0	0	0	0.040127	0	0	0	0	0	0	0	0.076759	0	0.17862	0.088562	0	0.07321	0	0.15252	0	0	0	0	0	0.15704	0	0
69H913B23H1P7D39.75-45	0	0	0	0	0	0	0	0	0	0	0	0	0	0	0	0	0	0	0	0	0	0	0	0	0	0	0	0	0	0	0	0	0	0	0	0	0	0	0	0	0	0.64324	0.35676	0	0
69H913B23H1P7D39.75-46	NaN	NaN	NaN	NaN	NaN	NaN	NaN	NaN	NaN	NaN	NaN	NaN	NaN	NaN	NaN	NaN	NaN	NaN	NaN	NaN	NaN	NaN	NaN	NaN	NaN	NaN	NaN	NaN	NaN	NaN	NaN	NaN	NaN	NaN	NaN	NaN	NaN	NaN	NaN	NaN	NaN	NaN	NaN	NaN	NaN
69H913B23H1P7D39.75-47	NaN	NaN	NaN	NaN	NaN	NaN	NaN	NaN	NaN	NaN	NaN	NaN	NaN	NaN	NaN	NaN	NaN	NaN	NaN	NaN	NaN	NaN	NaN	NaN	NaN	NaN	NaN	NaN	NaN	NaN	NaN	NaN	NaN	NaN	NaN	NaN	NaN	NaN	NaN	NaN	NaN	NaN	NaN	NaN	NaN
69H913B23H1P7D39.75-48	NaN	NaN	NaN	NaN	NaN	NaN	NaN	NaN	NaN	NaN	NaN	NaN	NaN	NaN	NaN	NaN	NaN	NaN	NaN	NaN	NaN	NaN	NaN	NaN	NaN	NaN	NaN	NaN	NaN	NaN	NaN	NaN	NaN	NaN	NaN	NaN	NaN	NaN	NaN	NaN	NaN	NaN	NaN	NaN	NaN
69H913B23H1P7D39.75-49	0	0	0	0	0	0	0	0	0	0	0	0	0	0	0	0	0	0	0	0	0	0	0	0	0	0	0	0	0	0	0	0	0	0	0	0	0	0	0	1	0	0	0	0	0
69H913B23H1P7D39.75-5	NaN	NaN	NaN	NaN	NaN	NaN	NaN	NaN	NaN	NaN	NaN	NaN	NaN	NaN	NaN	NaN	NaN	NaN	NaN	NaN	NaN	NaN	NaN	NaN	NaN	NaN	NaN	NaN	NaN	NaN	NaN	NaN	NaN	NaN	NaN	NaN	NaN	NaN	NaN	NaN	NaN	NaN	NaN	NaN	NaN
69H913B23H1P7D39.75-50	NaN	NaN	NaN	NaN	NaN	NaN	NaN	NaN	NaN	NaN	NaN	NaN	NaN	NaN	NaN	NaN	NaN	NaN	NaN	NaN	NaN	NaN	NaN	NaN	NaN	NaN	NaN	NaN	NaN	NaN	NaN	NaN	NaN	NaN	NaN	NaN	NaN	NaN	NaN	NaN	NaN	NaN	NaN	NaN	NaN
69H913B23H1P7D39.75-51	NaN	NaN	NaN	NaN	NaN	NaN	NaN	NaN	NaN	NaN	NaN	NaN	NaN	NaN	NaN	NaN	NaN	NaN	NaN	NaN	NaN	NaN	NaN	NaN	NaN	NaN	NaN	NaN	NaN	NaN	NaN	NaN	NaN	NaN	NaN	NaN	NaN	NaN	NaN	NaN	NaN	NaN	NaN	NaN	NaN
69H913B23H1P7D39.75-52	NaN	NaN	NaN	NaN	NaN	NaN	NaN	NaN	NaN	NaN	NaN	NaN	NaN	NaN	NaN	NaN	NaN	NaN	NaN	NaN	NaN	NaN	NaN	NaN	NaN	NaN	NaN	NaN	NaN	NaN	NaN	NaN	NaN	NaN	NaN	NaN	NaN	NaN	NaN	NaN	NaN	NaN	NaN	NaN	NaN
69H913B23H1P7D39.75-53	0	0	0	0	0	0	0	0	0	0	0	0	0	0	0	0	0	0	0	0	0	0	0	0	0	0	0	0	0	0	0	0	0	0	0	0	0	0	0	0	0	0.8329	0.1671	0	0
69H913B23H1P7D39.75-54	0.031325	0	0	0	0	0	0.039577	0.25904	0.081263	0.015662	0	0	0	0	0.028195	0.02175	0	0.17303	0	0.01486	0	0.016293	0	0	0	0	0.01373	0	0.013381	0.0093254	0.039055	0.056861	0	0.016024	0	0.014619	0.02792	0.031766	0.066347	0	0	0	0.029979	0	0
69H913B23H1P7D39.75-55	0	0	0	0	0	0	0	0	0	0	0	0	0	0	0	0	0	0	0	0	0	0	0	0	0	0	0	0	0	0	0	0	0	0	0	0	0	0	0	0	0	0.8069	0.1931	0	0
69H913B23H1P7D39.75-56	0	0	0	0.28893	0	0.043855	0	0.063772	0.12225	0	0	0	0	0	0	0	0	0	0.03341	0	0	0	0	0	0.050057	0	0	0	0.10815	0.051269	0	0.098284	0.042186	0	0	0.039633	0.034507	0	0	0	0	0.023703	0	0	0
69H913B23H1P7D39.75-57	NaN	NaN	NaN	NaN	NaN	NaN	NaN	NaN	NaN	NaN	NaN	NaN	NaN	NaN	NaN	NaN	NaN	NaN	NaN	NaN	NaN	NaN	NaN	NaN	NaN	NaN	NaN	NaN	NaN	NaN	NaN	NaN	NaN	NaN	NaN	NaN	NaN	NaN	NaN	NaN	NaN	NaN	NaN	NaN	NaN
69H913B23H1P7D39.75-58	0	0.072593	0	0.080909	0.12942	0	0	0.27442	0	0	0	0	0	0	0	0	0	0	0.070155	0	0	0	0	0	0	0	0	0	0.086744	0	0	0.23947	0	0	0	0	0	0	0	0	0.046296	0	0	0	0
69H913B23H1P7D39.75-59	0	0	0	0.096856	0	0	0.019883	0.089846	0	0	0	0	0	0	0	0	0	0	0	0	0	0	0	0	0	0	0	0	0.030636	0	0	0	0.03925	0	0	0	0	0	0	0	0	0.72353	0	0	0
69H913B23H1P7D39.75-6	NaN	NaN	NaN	NaN	NaN	NaN	NaN	NaN	NaN	NaN	NaN	NaN	NaN	NaN	NaN	NaN	NaN	NaN	NaN	NaN	NaN	NaN	NaN	NaN	NaN	NaN	NaN	NaN	NaN	NaN	NaN	NaN	NaN	NaN	NaN	NaN	NaN	NaN	NaN	NaN	NaN	NaN	NaN	NaN	NaN
69H913B23H1P7D39.75-60	0.022046	0.0087215	0.0027426	0.085499	0.02419	0.018985	0.023174	0.054001	0.047587	0	0	0	0	0	0	0	0.017843	0.044598	0.097892	0	0.0066733	0.022617	0.0053525	0	0.0033057	0	0.0023778	0	0.042818	0.030376	0.011137	0.15032	0.018293	0	0.0072737	0.029149	0.039478	0.0050206	0.0058633	0.0080073	0.019633	0.014556	0.13047	0	0
69H913B23H1P7D39.75-61	0	0	0	0	0	0	0	0	0	0	0	0	0	0	0	0	0	0	0	0	0	0	0	0.28246	0	0	0	0	0	0	0	0	0	0	0	0	0	0	0	0	0	0.71754	0	0	0
69H913B23H1P7D39.75-62	NaN	NaN	NaN	NaN	NaN	NaN	NaN	NaN	NaN	NaN	NaN	NaN	NaN	NaN	NaN	NaN	NaN	NaN	NaN	NaN	NaN	NaN	NaN	NaN	NaN	NaN	NaN	NaN	NaN	NaN	NaN	NaN	NaN	NaN	NaN	NaN	NaN	NaN	NaN	NaN	NaN	NaN	NaN	NaN	NaN
69H913B23H1P7D39.75-63
69H913B23H1P7D39.75-64	0	0	0	0.45315	0	0	0	0.54685	0	0	0	0	0	0	0	0	0	0	0	0	0	0	0	0	0	0	0	0	0	0	0	0	0	0	0	0	0	0	0	0	0	0	0	0	0
69H913B23H1P7D39.75-65	0	0	0	0	0	0	0	0	0	0	0	0	0	0	0	0	0	0	0	0	0	0	0	0	0	0	0	0	0	0	0	0	0	0	0	0	0	0	0	0	0	0.43969	0.56031	0	0
69H913B23H1P7D39.75-66	0.024736	0	0.0071573	0.35727	0.0489	0.0094664	0.024646	0.085211	0	0	0	0	0.00766	0	0	0	0.019697	0.067246	0.096506	0	0	0.014192	0.048183	0	0	0	0	0	0	0	0	0.056291	0.015395	0	0	0	0	0.010024	0.016929	0	0.0058398	0.029898	0.054752	0	0
69H913B23H1P7D39.75-67	0.0021295	0.0030979	0.0011654	0.0144	0.017484	0.0049058	0.021797	0.19315	0.082591	0.0029523	0.026763	0.00067223	0.001429	0.0040419	0.017736	0.0048204	0.012892	0.034736	0.0033432	0.0075811	0.0093166	0.0048726	0.012835	0.00067258	0	0.0015771	0.040849	0.0085231	0.01838	0.050186	0.021152	0.021738	0.027301	0.010621	0.011375	0.0058909	0.018562	0.019076	0.018104	0.015159	0.0055712	0.1607	0.038091	0.00050667	0.021256
69H913B23H1P7D39.75-68	0	0	0	0.09458	0	0	0	0.161	0	0	0	0	0	0	0	0	0	0.038937	0	0	0	0	0	0	0	0	0	0	0	0	0	0.075343	0	0	0	0	0	0	0	0	0	0.63014	0	0	0
69H913B23H1P7D39.75-69	NaN	NaN	NaN	NaN	NaN	NaN	NaN	NaN	NaN	NaN	NaN	NaN	NaN	NaN	NaN	NaN	NaN	NaN	NaN	NaN	NaN	NaN	NaN	NaN	NaN	NaN	NaN	NaN	NaN	NaN	NaN	NaN	NaN	NaN	NaN	NaN	NaN	NaN	NaN	NaN	NaN	NaN	NaN	NaN	NaN
69H913B23H1P7D39.75-7	0	0	0	0	0	0	0	0	0	0	0	0	0	0	0	0	0	0	0	0	0	0	0	0	0	0	0	0	0	0	0	0	0	0	0	0	0	0	0	0	0	0.9019	0.098097	0	0
69H913B23H1P7D39.75-70	NaN	NaN	NaN	NaN	NaN	NaN	NaN	NaN	NaN	NaN	NaN	NaN	NaN	NaN	NaN	NaN	NaN	NaN	NaN	NaN	NaN	NaN	NaN	NaN	NaN	NaN	NaN	NaN	NaN	NaN	NaN	NaN	NaN	NaN	NaN	NaN	NaN	NaN	NaN	NaN	NaN	NaN	NaN	NaN	NaN
69H913B23H1P7D39.75-71	0	0	0	0	0	0	0	0	0	0	0	0	0	0	0	0	0	0	0	0	0	0	0	0	0	0	0	0	0	0	0	1	0	0	0	0	0	0	0	0	0	0	0	0	0
69H913B23H1P7D39.75-72	0	0.034868	0.021311	0.15075	0.033062	0	0	0.15487	0.012403	0	0	0	0	0	0	0	0	0.017316	0.13442	0	0.017028	0	0.012054	0	0	0	0	0	0	0	0.032695	0.0086416	0	0	0	0	0	0.012737	0.013617	0.057705	0.18399	0.038873	0.050994	0	0.012665
69H913B23H1P7D39.75-73	0	0	0	0	0	0	0	0	0	0	0	0	0	0	0	0	0	0	0	0	0	0	0	0	0	0	0	0	0	0	0	0	0	0	0	0	0	0	0	0	0	1	0	0	0
69H913B23H1P7D39.75-74	0	0	0	0	0	0	0	0	0	0	0	0	0	0	0	0	0	0	0	0	0	0	0	0	0	0	0	0	0	0	0	0	0	0	0	0	0	0	0	0	0.48823	0.51177	0	0	0
69H913B23H1P7D39.75-75	0	0	0	0.011969	0.011045	0.0014916	0.032115	0.1538	0.093944	0	0.031311	0.00072748	0	0.0026694	0.015843	0.0056556	0.0016023	0.013955	0	0.0055656	0.0018423	0.0050127	0.0084027	0	0	0.0055555	0.071796	0.016798	0.021306	0.054788	0.016606	0.024187	0.031809	0.021597	0.020067	0.0089775	0.024734	0.0024821	0.0022921	0.011566	0.00094625	0.22396	0.034984	0	0.0086008
69H913B23H1P7D39.75-76	0.0091167	0.009251	0	0	0	0	0	0.21645	0	0	0.011565	0	0.01206	0	0.010169	0.022158	0.037812	0.19807	0	0	0	0	0.012894	0	0	0	0	0	0.009674	0	0.01049	0	0	0	0	0.021848	0	0.051478	0.040305	0.0199	0.029275	0	0.20528	0	0.072208
69H913B23H1P7D39.75-77	0	0	0	0	0	0	0	0	0	0	0	0	0	0	0	0	0	0	0	0	0	0	0	0	0	0	0	0	0	0	0	0	0	0	0	0	0	0	0	0	0	0.50334	0.49666	0	0
69H913B23H1P7D39.75-78	0	0	0	0.071818	0.033668	0.023376	0.020544	0.01748	0.032364	0	0	0	0	0.037424	0	0	0	0.1301	0.091705	0	0.01808	0	0.049399	0	0.013415	0	0	0	0.045832	0.022071	0.01659	0.13973	0.027138	0.019868	0	0	0.026686	0	0	0	0	0.13833	0	0	0.02438
69H913B23H1P7D39.75-79	0.00096517	0	0.0016281	0.0090106	0.010569	0.0025309	0.012583	0.15031	0.083119	0.0010973	0.019647	0	0.00073387	0.004416	0.013184	0.0034404	0.012968	0.027597	0.00073203	0.0047949	0.0092489	0.006117	0.01593	0	0	0.0041352	0.046182	0.012406	0.025418	0.02836	0.020676	0.032498	0.029973	0.019839	0.016142	0.013771	0.013874	0.020635	0.015335	0.015932	0	0.22258	0.053541	0	0.018077
69H913B23H1P7D39.75-8	NaN	NaN	NaN	NaN	NaN	NaN	NaN	NaN	NaN	NaN	NaN	NaN	NaN	NaN	NaN	NaN	NaN	NaN	NaN	NaN	NaN	NaN	NaN	NaN	NaN	NaN	NaN	NaN	NaN	NaN	NaN	NaN	NaN	NaN	NaN	NaN	NaN	NaN	NaN	NaN	NaN	NaN	NaN	NaN	NaN
69H913B23H1P7D39.75-80	0	0.038483	0.058024	0.32235	0.040485	0.014081	0.015198	0.15602	0	0	0.0027527	0	0.015778	0.0028847	0	0	0.020581	0.019355	0.025231	0.0061287	0	0.0078732	0.013683	0.021068	0	0	0.004985	0	0.013686	0	0.013552	0.017425	0.023075	0.0029778	0	0	0	0.0035276	0.014444	0.0054427	0.0072545	0.025771	0.087884	0	0
69H913B23H1P7D39.75-81	0	0	0	0	0	0	0	0	0	0	0	0	0	0	0	0	0	0	0	0	0	0	0	0	0	0	0	0	0	0	0	0	0	0	0	0	0	0	0	0	0	1	0	0	0
69H913B23H1P7D39.75-82	NaN	NaN	NaN	NaN	NaN	NaN	NaN	NaN	NaN	NaN	NaN	NaN	NaN	NaN	NaN	NaN	NaN	NaN	NaN	NaN	NaN	NaN	NaN	NaN	NaN	NaN	NaN	NaN	NaN	NaN	NaN	NaN	NaN	NaN	NaN	NaN	NaN	NaN	NaN	NaN	NaN	NaN	NaN	NaN	NaN
69H913B23H1P7D39.75-83	NaN	NaN	NaN	NaN	NaN	NaN	NaN	NaN	NaN	NaN	NaN	NaN	NaN	NaN	NaN	NaN	NaN	NaN	NaN	NaN	NaN	NaN	NaN	NaN	NaN	NaN	NaN	NaN	NaN	NaN	NaN	NaN	NaN	NaN	NaN	NaN	NaN	NaN	NaN	NaN	NaN	NaN	NaN	NaN	NaN
69H913B23H1P7D39.75-84	NaN	NaN	NaN	NaN	NaN	NaN	NaN	NaN	NaN	NaN	NaN	NaN	NaN	NaN	NaN	NaN	NaN	NaN	NaN	NaN	NaN	NaN	NaN	NaN	NaN	NaN	NaN	NaN	NaN	NaN	NaN	NaN	NaN	NaN	NaN	NaN	NaN	NaN	NaN	NaN	NaN	NaN	NaN	NaN	NaN
69H913B23H1P7D39.75-85	NaN	NaN	NaN	NaN	NaN	NaN	NaN	NaN	NaN	NaN	NaN	NaN	NaN	NaN	NaN	NaN	NaN	NaN	NaN	NaN	NaN	NaN	NaN	NaN	NaN	NaN	NaN	NaN	NaN	NaN	NaN	NaN	NaN	NaN	NaN	NaN	NaN	NaN	NaN	NaN	NaN	NaN	NaN	NaN	NaN
69H913B23H1P7D39.75-86	0	0	0	0.26018	0	0	0	0	0	0	0	0	0.063891	0	0	0	0	0	0.15799	0	0	0	0.063673	0	0	0	0	0.07671	0	0	0	0	0	0.20648	0	0	0	0	0	0	0	0.17107	0	0	0
69H913B23H1P7D39.75-87	0	0	0	0	0	0	0	0	0	0	0	0	0	0	0	0	0	0	0	0	0	0	0	0	0	0	0	0	0	0	0	0	0	0	0	0	0	0	0	0	0	0	1	0	0
69H913B23H1P7D39.75-88	0	0.19504	0.022247	0.076859	0.11665	0.027365	0	0.013983	0.0092642	0	0	0	0	0	0	0	0	0.057357	0.08876	0	0	0	0.013702	0	0	0	0	0	0.014743	0	0.0075077	0.068652	0.0225	0	0.017487	0.04889	0.0078925	0	0.044809	0.034107	0.0075484	0	0.10463	0	0
69H913B23H1P7D39.75-89	NaN	NaN	NaN	NaN	NaN	NaN	NaN	NaN	NaN	NaN	NaN	NaN	NaN	NaN	NaN	NaN	NaN	NaN	NaN	NaN	NaN	NaN	NaN	NaN	NaN	NaN	NaN	NaN	NaN	NaN	NaN	NaN	NaN	NaN	NaN	NaN	NaN	NaN	NaN	NaN	NaN	NaN	NaN	NaN	NaN
69H913B23H1P7D39.75-9	0	0	0	0	0	0	0	0	0	0	0	0	0	0	0	0	0	0	0	0	0	0	0	0	0	0	0	0	0	0	0	0	0	0	0	0	0	0	0	0	0	1	0	0	0
69H913B23H1P7D39.75-90	0	0	0	0.3095	0	0	0	0	0	0	0	0	0	0	0	0	0	0	0.18004	0	0	0	0	0	0	0	0	0	0	0	0	0	0	0	0	0	0	0	0	0	0	0.51046	0	0	0
69H913B23H1P7D39.75-91	0	0	0	0	0	0	0	0.0154	0	0	0	0	0	0	0	0	0	0	0	0	0	0	0	0	0	0	0	0	0	0	0	0	0	0	0	0	0	0	0	0	0	0.8384	0.1462	0	0
69H913B23H1P7D39.75-92	NaN	NaN	NaN	NaN	NaN	NaN	NaN	NaN	NaN	NaN	NaN	NaN	NaN	NaN	NaN	NaN	NaN	NaN	NaN	NaN	NaN	NaN	NaN	NaN	NaN	NaN	NaN	NaN	NaN	NaN	NaN	NaN	NaN	NaN	NaN	NaN	NaN	NaN	NaN	NaN	NaN	NaN	NaN	NaN	NaN
69H913B23H1P7D39.75-93	0	0	0	0	0	0	0	0	0	0	0	0	0	0	0	0	0	0	0	0	0	0	0	0	0	0	0	0	0	0	0	0	0	0	0	0	0	0	0	0	0	1	0	0	0
69H913B23H1P7D39.75-94	0	0	0	0.44889	0	0	0	0.14313	0	0	0	0	0	0	0	0	0	0	0	0	0	0	0	0	0	0	0	0	0.213	0	0	0.19498	0	0	0	0	0	0	0	0	0	0	0	0	0
69H913B23H1P7D39.75-95	NaN	NaN	NaN	NaN	NaN	NaN	NaN	NaN	NaN	NaN	NaN	NaN	NaN	NaN	NaN	NaN	NaN	NaN	NaN	NaN	NaN	NaN	NaN	NaN	NaN	NaN	NaN	NaN	NaN	NaN	NaN	NaN	NaN	NaN	NaN	NaN	NaN	NaN	NaN	NaN	NaN	NaN	NaN	NaN	NaN
69H913B23H1P7D39.75-96	NaN	NaN	NaN	NaN	NaN	NaN	NaN	NaN	NaN	NaN	NaN	NaN	NaN	NaN	NaN	NaN	NaN	NaN	NaN	NaN	NaN	NaN	NaN	NaN	NaN	NaN	NaN	NaN	NaN	NaN	NaN	NaN	NaN	NaN	NaN	NaN	NaN	NaN	NaN	NaN	NaN	NaN	NaN	NaN	NaN
69H913B23H1P7D39.75-97	0	0	0	0	0	0	0	0	0	0	0	0	0	0	0	0	0	0	0	0	0	0	0	0	0	0	0	0	0	0	0	0	0	0	0	0	0	0	0	0	0	1	0	0	0
69H913B23H1P7D39.75-98	0	0.0406	0	0.15694	0.058532	0.015968	0	0.17418	0	0	0	0	0	0	0	0	0.039594	0.14039	0.071109	0	0.016826	0.018649	0.048085	0	0	0	0.013957	0	0.049543	0	0	0.027207	0	0	0	0	0	0.015703	0.013586	0	0.022883	0	0.076243	0	0
69H913B23H1P7D39.75-99	NaN	NaN	NaN	NaN	NaN	NaN	NaN	NaN	NaN	NaN	NaN	NaN	NaN	NaN	NaN	NaN	NaN	NaN	NaN	NaN	NaN	NaN	NaN	NaN	NaN	NaN	NaN	NaN	NaN	NaN	NaN	NaN	NaN	NaN	NaN	NaN	NaN	NaN	NaN	NaN	NaN	NaN	NaN	NaN	NaN
69H913B23H1P7D39.75	0.0369474	0.32134	0.111533	2.73767	0.370395	0.0991847	0.126883	2.18183	0.313685	0.0040496	0.0920387	0.00139971	0.101552	0.051436	0.056932	0.0360744	0.145146	0.745059	0.849836	0.0240703	0.0723418	0.0567165	0.298841	0.0217406	0.013415	0.0112678	0.177769	0.114437	0.411582	0.155405	0.139269	1.66669	0.177191	0.281383	0.065071	0.0993774	0.0917485	0.135663	0.179421	0.159812	0.751538	10.3469	3.00767	0.00050667	0.157187
71H913B23H1P6D102.75-1	0	0	0	0	0	0	0	0	0	0	0	0	0	0	0	0	0	0	0.17064	0	0	0	0.36092	0	0	0	0	0	0	0	0	0.17918	0	0.28926	0	0	0	0	0	0	0	0	0	0	0
71H913B23H1P6D102.75-10	0	0.04382	0.091951	0.19277	0.086363	0	0.017943	0.059108	0	0	0	0	0.016687	0	0	0	0.035361	0.046839	0.053195	0.023477	0	0	0.02151	0.0066534	0	0	0	0	0	0	0.023808	0.012638	0.0052746	0.011755	0	0.0091427	0	0	0.043958	0	0.10798	0.02359	0.066176	0	0
71H913B23H1P6D102.75-11	0	0	0	0	0	0	0	0.10292	0	0	0	0	0	0	0	0	0	0	0	0	0	0	0	0	0	0	0	0	0	0	0	0.051363	0.039232	0	0	0	0	0	0	0	0	0.75681	0.049682	0	0
71H913B23H1P6D102.75-12	NaN	NaN	NaN	NaN	NaN	NaN	NaN	NaN	NaN	NaN	NaN	NaN	NaN	NaN	NaN	NaN	NaN	NaN	NaN	NaN	NaN	NaN	NaN	NaN	NaN	NaN	NaN	NaN	NaN	NaN	NaN	NaN	NaN	NaN	NaN	NaN	NaN	NaN	NaN	NaN	NaN	NaN	NaN	NaN	NaN
71H913B23H1P6D102.75-13	0	0	0	0	0	0	0	0	0	0	0	0	0	0	0	0	0	0	0	0	0	0	0	0	0	0	0	0	0	0	0	0	0	0	0	0	0	0	0	0	0	0.88139	0.11861	0	0
71H913B23H1P6D102.75-14	0	0	0	0.094252	0.041911	0.038616	0.018041	0.044531	0.047081	0	0	0	0	0	0	0	0.020797	0.0194	0.094518	0	0	0.032531	0	0	0.0078099	0	0	0	0.044516	0.043612	0.018437	0.25698	0.011453	0.0060988	0	0.031519	0.033254	0.01746	0	0	0.0072743	0	0.069906	0	0
71H913B23H1P6D102.75-15	0	0	0	0	0	0	0	0	0	0	0	0	0	0	0	0	0	0	0	0	0	0	0	0	0	0	0	0	0	0	0	0	0	0	0	0	0	0	0	0	0	0.66568	0.33432	0	0
71H913B23H1P6D102.75-16	0	0	0.039444	0.13357	0	0	0.041247	0.10291	0	0	0	0	0.023135	0	0	0	0	0.049409	0.042023	0	0	0	0.039061	0	0	0	0	0	0	0	0	0.073882	0	0	0	0	0	0	0	0	0	0.42609	0.029228	0	0
71H913B23H1P6D102.75-17	NaN	NaN	NaN	NaN	NaN	NaN	NaN	NaN	NaN	NaN	NaN	NaN	NaN	NaN	NaN	NaN	NaN	NaN	NaN	NaN	NaN	NaN	NaN	NaN	NaN	NaN	NaN	NaN	NaN	NaN	NaN	NaN	NaN	NaN	NaN	NaN	NaN	NaN	NaN	NaN	NaN	NaN	NaN	NaN	NaN
71H913B23H1P6D102.75-18	0.021161	0	0	0.16257	0.040527	0.0064007	0.028394	0.079735	0.026279	0	0	0	0	0	0	0	0.011213	0.049358	0.10493	0.0052577	0	0.017435	0.0053442	0	0.006277	0	0	0	0.055809	0.024947	0	0.12141	0.0098264	0	0	0	0	0	0.01858	0.010347	0.014038	0.070698	0.10946	0	0
71H913B23H1P6D102.75-19	NaN	NaN	NaN	NaN	NaN	NaN	NaN	NaN	NaN	NaN	NaN	NaN	NaN	NaN	NaN	NaN	NaN	NaN	NaN	NaN	NaN	NaN	NaN	NaN	NaN	NaN	NaN	NaN	NaN	NaN	NaN	NaN	NaN	NaN	NaN	NaN	NaN	NaN	NaN	NaN	NaN	NaN	NaN	NaN	NaN
71H913B23H1P6D102.75-2	0	0	0	0	0	0	0	0	0	0	0	0	0	0	0	0	0	0	0	0	0	0	0	0	0	0	0	0	0	0	0	0	0	0	0	0	0	0	0	0	0	0.84274	0.15726	0	0
71H913B23H1P6D102.75-4	NaN	NaN	NaN	NaN	NaN	NaN	NaN	NaN	NaN	NaN	NaN	NaN	NaN	NaN	NaN	NaN	NaN	NaN	NaN	NaN	NaN	NaN	NaN	NaN	NaN	NaN	NaN	NaN	NaN	NaN	NaN	NaN	NaN	NaN	NaN	NaN	NaN	NaN	NaN	NaN	NaN	NaN	NaN	NaN	NaN
71H913B23H1P6D102.75-5	0.060705	0	0	0.24494	0	0.043757	0.05475	0.10055	0	0	0	0	0	0	0	0	0	0.039784	0.090216	0	0	0	0.028612	0	0	0	0	0	0	0	0	0.16274	0	0	0	0	0	0.021359	0	0	0.024453	0.12814	0	0	0
71H913B23H1P6D102.75-6	NaN	NaN	NaN	NaN	NaN	NaN	NaN	NaN	NaN	NaN	NaN	NaN	NaN	NaN	NaN	NaN	NaN	NaN	NaN	NaN	NaN	NaN	NaN	NaN	NaN	NaN	NaN	NaN	NaN	NaN	NaN	NaN	NaN	NaN	NaN	NaN	NaN	NaN	NaN	NaN	NaN	NaN	NaN	NaN	NaN
71H913B23H1P6D102.75-7A	0	0	0	0	0.11416	0	0	0	0	0	0	0	0	0	0	0	0	0.31807	0	0	0	0	0	0	0	0	0	0	0	0.15542	0	0.30294	0.10942	0	0	0	0	0	0	0	0	0	0	0	0
71H913B23H1P6D102.75-7B	0	0	0	0	0	0.053641	0	0	0.067795	0	0	0	0	0	0	0	0	0	0	0	0	0	0	0	0.10096	0	0	0	0.29724	0.065721	0	0.33909	0.075543	0	0	0	0	0	0	0	0	0	0	0	0
71H913B23H1P6D102.75-8	NaN	NaN	NaN	NaN	NaN	NaN	NaN	NaN	NaN	NaN	NaN	NaN	NaN	NaN	NaN	NaN	NaN	NaN	NaN	NaN	NaN	NaN	NaN	NaN	NaN	NaN	NaN	NaN	NaN	NaN	NaN	NaN	NaN	NaN	NaN	NaN	NaN	NaN	NaN	NaN	NaN	NaN	NaN	NaN	NaN
71H913B23H1P6D102.75-9	0	0	0	0	0	0	0	0	0	0	0	0	0	0	0	0	0	0	0	0	0	0	0	0	0	0	0	0	0	0	0	0	0	0	0	0	0	0	0	0	0	0.65464	0.34536	0	0
71H913B23H1P6D102.75	0.081866	0.04382	0.131395	0.828102	0.282961	0.142415	0.160375	0.489754	0.141155	0	0	0	0.039822	0	0	0	0.067371	0.52286	0.555522	0.0287347	0	0.049966	0.455447	0.0066534	0.115047	0	0	0	0.397565	0.2897	0.042245	1.50022	0.250749	0.307114	0	0.0406617	0.033254	0.038819	0.062538	0.010347	0.153745	4.44978	1.28	0	0
71H913B23H1P7R102.75-1	0	0	0	0	0	0	0	0	0.28666	0	0	0	0	0	0	0	0	0	0	0	0	0	0	0	0	0	0	0	0	0	0	0	0.27921	0	0	0	0	0	0	0	0	0.43413	0	0	0
71H913B23H1P7R102.75-10	0	0	0	0	0	0	0	0	0	0	0	0	0	0	0	0	0	0	0	0	0	0	0	0	0	0	0	0	0	0	0	0	0	0	0	0	0	0	0	0	0	0.73565	0.26435	0	0
71H913B23H1P7R102.75-2	0	0	0	0	0	0	0	0	0	0	0	0	0	0	0	0	0	0	0	0	0	0	0	0	0	0	0	0	0	0	0	0	0	0	0	0	0	0	0	0	0	0.56606	0.43394	0	0
71H913B23H1P7R102.75-3	0	0	0	0	0	0	0	0	0	0	0	0	0	0	0	0	0	0	0	0	0	0	0	0	0	0	0	0	0	0	0	0.2755	0	0	0	0	0	0	0	0	0	0.7245	0	0	0
71H913B23H1P7R102.75-4	0	0	0	0.10796	0	0	0	0.059915	0	0	0.035082	0	0	0	0	0	0	0	0	0	0	0	0.18698	0.023726	0	0	0	0	0.024674	0	0	0.16242	0.017623	0	0	0	0	0	0	0	0	0.35895	0.022671	0	0
71H913B23H1P7R102.75-5	NaN	NaN	NaN	NaN	NaN	NaN	NaN	NaN	NaN	NaN	NaN	NaN	NaN	NaN	NaN	NaN	NaN	NaN	NaN	NaN	NaN	NaN	NaN	NaN	NaN	NaN	NaN	NaN	NaN	NaN	NaN	NaN	NaN	NaN	NaN	NaN	NaN	NaN	NaN	NaN	NaN	NaN	NaN	NaN	NaN
71H913B23H1P7R102.75-6	0	0	0	0	0	0	0	0	0	0	0	0	0	0	0	0	0	0	0	0	0	0	0	0	0	0	0	0	0	0	0	0.02878	0	0	0	0	0	0	0	0	0	0.55144	0.41978	0	0
71H913B23H1P7R102.75-7	NaN	NaN	NaN	NaN	NaN	NaN	NaN	NaN	NaN	NaN	NaN	NaN	NaN	NaN	NaN	NaN	NaN	NaN	NaN	NaN	NaN	NaN	NaN	NaN	NaN	NaN	NaN	NaN	NaN	NaN	NaN	NaN	NaN	NaN	NaN	NaN	NaN	NaN	NaN	NaN	NaN	NaN	NaN	NaN	NaN
71H913B23H1P7R102.75-8	NaN	NaN	NaN	NaN	NaN	NaN	NaN	NaN	NaN	NaN	NaN	NaN	NaN	NaN	NaN	NaN	NaN	NaN	NaN	NaN	NaN	NaN	NaN	NaN	NaN	NaN	NaN	NaN	NaN	NaN	NaN	NaN	NaN	NaN	NaN	NaN	NaN	NaN	NaN	NaN	NaN	NaN	NaN	NaN	NaN
71H913B23H1P7R102.75-9	0	0	0	0	0	0	0.20043	0	0.51796	0	0	0	0	0	0	0	0	0	0	0	0	0	0	0	0	0	0	0	0.28161	0	0	0	0	0	0	0	0	0	0	0	0	0	0	0	0
71H913B23H1P7R102.75	0	0	0	0.10796	0	0	0.20043	0.059915	0.80462	0	0.035082	0	0	0	0	0	0	0	0	0	0	0	0.18698	0.023726	0	0	0	0	0.306284	0	0	0.4667	0.296833	0	0	0	0	0	0	0	0	3.37073	1.14074	0	0
82H913B24H3P5D5.25-1	NaN	NaN	NaN	NaN	NaN	NaN	NaN	NaN	NaN	NaN	NaN	NaN	NaN	NaN	NaN	NaN	NaN	NaN	NaN	NaN	NaN	NaN	NaN	NaN	NaN	NaN	NaN	NaN	NaN	NaN	NaN	NaN	NaN	NaN	NaN	NaN	NaN	NaN	NaN	NaN	NaN	NaN	NaN	NaN	NaN
82H913B24H3P5D5.25-2
82H913B24H3P5D5.25-3	NaN	NaN	NaN	NaN	NaN	NaN	NaN	NaN	NaN	NaN	NaN	NaN	NaN	NaN	NaN	NaN	NaN	NaN	NaN	NaN	NaN	NaN	NaN	NaN	NaN	NaN	NaN	NaN	NaN	NaN	NaN	NaN	NaN	NaN	NaN	NaN	NaN	NaN	NaN	NaN	NaN	NaN	NaN	NaN	NaN
82H913B24H3P5D5.25-4	NaN	NaN	NaN	NaN	NaN	NaN	NaN	NaN	NaN	NaN	NaN	NaN	NaN	NaN	NaN	NaN	NaN	NaN	NaN	NaN	NaN	NaN	NaN	NaN	NaN	NaN	NaN	NaN	NaN	NaN	NaN	NaN	NaN	NaN	NaN	NaN	NaN	NaN	NaN	NaN	NaN	NaN	NaN	NaN	NaN
82H913B24H3P5D5.25-6A	NaN	NaN	NaN	NaN	NaN	NaN	NaN	NaN	NaN	NaN	NaN	NaN	NaN	NaN	NaN	NaN	NaN	NaN	NaN	NaN	NaN	NaN	NaN	NaN	NaN	NaN	NaN	NaN	NaN	NaN	NaN	NaN	NaN	NaN	NaN	NaN	NaN	NaN	NaN	NaN	NaN	NaN	NaN	NaN	NaN
82H913B24H3P5D5.25-6B	NaN	NaN	NaN	NaN	NaN	NaN	NaN	NaN	NaN	NaN	NaN	NaN	NaN	NaN	NaN	NaN	NaN	NaN	NaN	NaN	NaN	NaN	NaN	NaN	NaN	NaN	NaN	NaN	NaN	NaN	NaN	NaN	NaN	NaN	NaN	NaN	NaN	NaN	NaN	NaN	NaN	NaN	NaN	NaN	NaN
82H913B24H3P5D5.25-8	0	0	0	0	0	0	0	0	0	0	0	0	0	0	0	0	0	0	0	0	0	0	0	0	0	0	0	0	0	0	0	0	0	0	0	0	0	0	0	0	1	0	0	0	0
82H913B24H3P5D5.25-8	0	0	0	0	0	0	0	0	0	0	0	0	0	0	0	0	0	0	0	0	0	0	0	0	0	0	0	0	0	0	0	0	0	0	0	0	0	0	0	0	1	0	0	0	0
88H913B24H4P3D46.75-1	NaN	NaN	NaN	NaN	NaN	NaN	NaN	NaN	NaN	NaN	NaN	NaN	NaN	NaN	NaN	NaN	NaN	NaN	NaN	NaN	NaN	NaN	NaN	NaN	NaN	NaN	NaN	NaN	NaN	NaN	NaN	NaN	NaN	NaN	NaN	NaN	NaN	NaN	NaN	NaN	NaN	NaN	NaN	NaN	NaN
88H913B24H4P3D46.75-2	0	0.050536	0.039563	0.359	0.053194	0.015909	0.013025	0.11774	0	0	0.0051746	0	0	0	0	0	0.0088538	0.043098	0.034616	0.0072125	0.0052046	0.0034908	0.037179	0.023393	0	0	0.0072449	0	0	0	0.0045232	0.019594	0.0090365	0.0088166	0	0.015345	0.0081194	0.0066533	0.0055463	0.0068891	0.031908	0	0.059132	0	0
88H913B24H4P3D46.75-3	NaN	NaN	NaN	NaN	NaN	NaN	NaN	NaN	NaN	NaN	NaN	NaN	NaN	NaN	NaN	NaN	NaN	NaN	NaN	NaN	NaN	NaN	NaN	NaN	NaN	NaN	NaN	NaN	NaN	NaN	NaN	NaN	NaN	NaN	NaN	NaN	NaN	NaN	NaN	NaN	NaN	NaN	NaN	NaN	NaN
88H913B24H4P3D46.75-4	NaN	NaN	NaN	NaN	NaN	NaN	NaN	NaN	NaN	NaN	NaN	NaN	NaN	NaN	NaN	NaN	NaN	NaN	NaN	NaN	NaN	NaN	NaN	NaN	NaN	NaN	NaN	NaN	NaN	NaN	NaN	NaN	NaN	NaN	NaN	NaN	NaN	NaN	NaN	NaN	NaN	NaN	NaN	NaN	NaN
88H913B24H4P3D46.75-4G	NaN	NaN	NaN	NaN	NaN	NaN	NaN	NaN	NaN	NaN	NaN	NaN	NaN	NaN	NaN	NaN	NaN	NaN	NaN	NaN	NaN	NaN	NaN	NaN	NaN	NaN	NaN	NaN	NaN	NaN	NaN	NaN	NaN	NaN	NaN	NaN	NaN	NaN	NaN	NaN	NaN	NaN	NaN	NaN	NaN
88H913B24H4P3D46.75-5	0	0	0	0.087553	0.013188	0	0	0.02479	0	0	0.011947	0	0	0	0	0	0	0.013378	0	0	0	0.019446	0.073981	0.032523	0.01125	0.011378	0	0	0.015527	0.016073	0	0.16805	0.025827	0	0	0	0	0	0	0	0	0.3668	0.10829	0	0
88H913B24H4P3D46.75-5	0	0.050536	0.039563	0.446553	0.066382	0.015909	0.013025	0.14253	0	0	0.0171216	0	0	0	0	0	0.0088538	0.056476	0.034616	0.0072125	0.0052046	0.0229368	0.11116	0.055916	0.01125	0.011378	0.0072449	0	0.015527	0.016073	0.0045232	0.187644	0.0348635	0.0088166	0	0.015345	0.0081194	0.0066533	0.0055463	0.0068891	0.031908	0.3668	0.167422	0	0
89H913B24H4P11D77.25-2	NaN	NaN	NaN	NaN	NaN	NaN	NaN	NaN	NaN	NaN	NaN	NaN	NaN	NaN	NaN	NaN	NaN	NaN	NaN	NaN	NaN	NaN	NaN	NaN	NaN	NaN	NaN	NaN	NaN	NaN	NaN	NaN	NaN	NaN	NaN	NaN	NaN	NaN	NaN	NaN	NaN	NaN	NaN	NaN	NaN
89H913B24H4P11D77.25-3	0	0	0.020228	0.24742	0.079593	0	0.044772	0.18279	0	0	0	0	0	0	0	0	0	0.027438	0.064186	0.018706	0	0.02196	0	0	0	0	0	0	0.022013	0	0	0.12056	0	0	0	0	0	0	0	0.023145	0	0	0.1272	0	0
89H913B24H4P11D77.25-4	0	0	0	0.06499	0.0246	0	0	0	0.016047	0	0	0	0	0	0	0	0	0	0	0	0	0	0	0.020547	0	0	0	0	0	0	0	0.025713	0	0	0	0	0	0	0	0	0	0.4507	0.3974	0	0
89H913B24H4P11D77.25-5	0.02883	0.0080705	0.0014375	0.27329	0.043162	0.011476	0.024407	0.098123	0.015333	0	0	0	0	0.0025137	0	0	0.01347	0.052085	0.072982	0	0.0052516	0.01736	0.023611	0.0014302	0.0015697	0.0027223	0	0	0.030383	0.0083321	0	0.0864	0.0057685	0.0050494	0	0.0048455	0.0075696	0.0062158	0.012634	0.002892	0.011348	0.036589	0.08056	0	0.0042839
89H913B24H4P11D77.25-6	0	0	0	0	0	0	0	0	0	0	0	0	0	0	0	0	0	0	0	0	0	0	0	0	0	0	0	0	0	0	0	0	0	0	0	0	0	0	0	0	0	0.82866	0.17134	0	0
89H913B24H4P11D77.25-7	0.038214	0.012365	0.007728	0.17678	0.043199	0.021534	0.015746	0.11537	0.012313	0	0.0024797	0	0.0058236	0.0033352	0.0035661	0	0.032031	0.048009	0.07361	0.0042918	0.016026	0.016445	0.02304	0.0026504	0.00059012	0.011847	0.0013079	0	0.019465	0.0087905	0.0032387	0.058903	0.0084222	0.0010692	0.0042921	0.022356	0.031379	0.013606	0.013926	0.0040484	0.018911	0.018435	0.083648	0	0.0012061
89H913B24H4P11D77.25-8	0	0	0	0	0.38995	0	0	0	0	0	0	0	0	0	0	0	0	0	0	0	0	0	0	0	0	0	0	0	0	0	0	0	0.17965	0	0	0	0	0	0	0	0	0.4304	0	0	0
89H913B24H4P11D77.25	0.067044	0.0204355	0.0293935	0.76248	0.580504	0.03301	0.084925	0.396283	0.043693	0	0.0024797	0	0.0058236	0.0058489	0.0035661	0	0.045501	0.127532	0.210778	0.0229978	0.0212776	0.055765	0.046651	0.0246276	0.00215982	0.0145693	0.0013079	0	0.071861	0.0171226	0.0032387	0.291576	0.193841	0.0061186	0.0042921	0.0272015	0.0389486	0.0198218	0.02656	0.0300854	0.030259	1.76478	0.860148	0	0.00549
89H913B24H4P12R77.25-1	0	0	0	0	0	0	0	0	0	0	0	0	0	0	0	0	0	0	0	0	0	0	0	0	0	0	0	0	0	0	0	0	0	0	0	0	0	0	0	0	0	1	0	0	0
89H913B24H4P12R77.25-2
89H913B24H4P12R77.25-3	NaN	NaN	NaN	NaN	NaN	NaN	NaN	NaN	NaN	NaN	NaN	NaN	NaN	NaN	NaN	NaN	NaN	NaN	NaN	NaN	NaN	NaN	NaN	NaN	NaN	NaN	NaN	NaN	NaN	NaN	NaN	NaN	NaN	NaN	NaN	NaN	NaN	NaN	NaN	NaN	NaN	NaN	NaN	NaN	NaN
89H913B24H4P12R77.25	0	0	0	0	0	0	0	0	0	0	0	0	0	0	0	0	0	0	0	0	0	0	0	0	0	0	0	0	0	0	0	0	0	0	0	0	0	0	0	0	0	1	0	0	0
NNH913B026H03P10D104.0-1	0	0	0.20831	0.17245	0.18959	0	0	0	0	0	0	0	0	0	0	0	0	0	0	0	0	0	0	0	0	0	0	0	0	0	0	0	0.27202	0	0	0	0	0	0	0	0	0	0.15763	0	0
NNH913B026H03P10D104.0-11	0	0	0	0.17535	0.032951	0.059305	0	0.051187	0.021196	0	0	0	0	0.060093	0	0	0	0.021147	0	0	0	0	0	0	0	0	0	0	0	0.027154	0.1098	0.10556	0.022403	0	0	0.02468	0.020118	0.018174	0	0.021703	0	0.22918	0	0	0
NNH913B026H03P10D104.0-12	NaN	NaN	NaN	NaN	NaN	NaN	NaN	NaN	NaN	NaN	NaN	NaN	NaN	NaN	NaN	NaN	NaN	NaN	NaN	NaN	NaN	NaN	NaN	NaN	NaN	NaN	NaN	NaN	NaN	NaN	NaN	NaN	NaN	NaN	NaN	NaN	NaN	NaN	NaN	NaN	NaN	NaN	NaN	NaN	NaN
NNH913B026H03P10D104.0-13	0	0	0	0.066175	0	0	0	0	0	0	0	0	0	0.062123	0	0	0	0.018187	0	0	0.023601	0	0	0	0	0	0	0	0	0.039398	0.042866	0.045487	0.022503	0	0	0	0	0	0	0	0	0.54867	0.1024	0.028594	0
NNH913B026H03P10D104.0-14	NaN	NaN	NaN	NaN	NaN	NaN	NaN	NaN	NaN	NaN	NaN	NaN	NaN	NaN	NaN	NaN	NaN	NaN	NaN	NaN	NaN	NaN	NaN	NaN	NaN	NaN	NaN	NaN	NaN	NaN	NaN	NaN	NaN	NaN	NaN	NaN	NaN	NaN	NaN	NaN	NaN	NaN	NaN	NaN	NaN
NNH913B026H03P10D104.0-15	0	0	0	0	0	0	0	0	0	0	0	0	0	0	0	0	0	0	0	0	0	0	0	0	0	0	0	0	0	0	0	0	0	0	1	0	0	0	0	0	0	0	0	0	0
NNH913B026H03P10D104.0-16	0	0	0.046995	0.29876	0	0.021325	0.069621	0.15077	0	0	0	0	0.048026	0	0	0	0.061024	0.049321	0.18483	0	0	0	0	0	0	0	0	0	0.036016	0	0	0	0	0	0	0	0	0	0.033307	0	0	0	0	0	0
NNH913B026H03P10D104.0-17	0	0.017554	0	0.065006	0.036102	0.06284	0.018594	0.02372	0.017958	0	0	0	0	0.093423	0	0	0	0.017167	0	0	0	0	0	0	0	0	0	0	0	0.026811	0.015768	0.11684	0.061581	0	0	0.027629	0	0	0.02326	0	0	0.37575	0	0	0
NNH913B026H03P10D104.0-18	NaN	NaN	NaN	NaN	NaN	NaN	NaN	NaN	NaN	NaN	NaN	NaN	NaN	NaN	NaN	NaN	NaN	NaN	NaN	NaN	NaN	NaN	NaN	NaN	NaN	NaN	NaN	NaN	NaN	NaN	NaN	NaN	NaN	NaN	NaN	NaN	NaN	NaN	NaN	NaN	NaN	NaN	NaN	NaN	NaN
NNH913B026H03P10D104.0-19	0.0011628	0.018927	0.010785	0.22507	0.031173	0.012451	0.0096131	0.084507	0.0065217	0	0.011153	0	0.0034364	0.010177	0.0010444	0	0.0083017	0.025544	0.017885	0	0.0048231	0.0066558	0.019908	0.016735	0	0	0.006037	0.00098238	0.0089542	0.018594	0.010918	0.077345	0.022492	0.0011005	0	0.0047071	0.0046292	0.006077	0.0059288	0.0011559	0.0071309	0.16754	0.1278	0.0012822	0.001452
NNH913B026H03P10D104.0-2	NaN	NaN	NaN	NaN	NaN	NaN	NaN	NaN	NaN	NaN	NaN	NaN	NaN	NaN	NaN	NaN	NaN	NaN	NaN	NaN	NaN	NaN	NaN	NaN	NaN	NaN	NaN	NaN	NaN	NaN	NaN	NaN	NaN	NaN	NaN	NaN	NaN	NaN	NaN	NaN	NaN	NaN	NaN	NaN	NaN
NNH913B026H03P10D104.0-20	0	0	0	0	0	0	0	0.27043	0	0	0	0	0	0	0	0	0	0	0.48693	0.15246	0	0	0	0	0	0	0	0	0	0	0	0	0	0.090185	0	0	0	0	0	0	0	0	0	0	0
NNH913B026H03P10D104.0-21	0	0	0	0	0	0	0	0	0	0	0	0	0	0	0	0	0	0	0	0	0	0	0	0	0	0	0	0	0	0	0	0	0	0	0	0	0	0	0	0	0	1	0	0	0
NNH913B026H03P10D104.0-22	NaN	NaN	NaN	NaN	NaN	NaN	NaN	NaN	NaN	NaN	NaN	NaN	NaN	NaN	NaN	NaN	NaN	NaN	NaN	NaN	NaN	NaN	NaN	NaN	NaN	NaN	NaN	NaN	NaN	NaN	NaN	NaN	NaN	NaN	NaN	NaN	NaN	NaN	NaN	NaN	NaN	NaN	NaN	NaN	NaN
NNH913B026H03P10D104.0-3	NaN	NaN	NaN	NaN	NaN	NaN	NaN	NaN	NaN	NaN	NaN	NaN	NaN	NaN	NaN	NaN	NaN	NaN	NaN	NaN	NaN	NaN	NaN	NaN	NaN	NaN	NaN	NaN	NaN	NaN	NaN	NaN	NaN	NaN	NaN	NaN	NaN	NaN	NaN	NaN	NaN	NaN	NaN	NaN	NaN
NNH913B026H03P10D104.0-4	NaN	NaN	NaN	NaN	NaN	NaN	NaN	NaN	NaN	NaN	NaN	NaN	NaN	NaN	NaN	NaN	NaN	NaN	NaN	NaN	NaN	NaN	NaN	NaN	NaN	NaN	NaN	NaN	NaN	NaN	NaN	NaN	NaN	NaN	NaN	NaN	NaN	NaN	NaN	NaN	NaN	NaN	NaN	NaN	NaN
NNH913B026H03P10D104.0-5	0.025847	0.023227	0.0036642	0.094768	0.017146	0.0055873	0.011538	0.10662	0.014265	0	0.0081447	0	0.0060135	0.030722	0.0048322	0	0.022412	0.017494	0.018985	0	0.014441	0.0096199	0.0086301	0.0089111	0.0025617	0.012908	0.0016547	0	0.0092371	0.026645	0.010189	0.12599	0.033304	0.002101	0.0032594	0.035113	0.080087	0.011024	0.018828	0.013071	0.017977	0.092406	0.048865	0	0.0019073
NNH913B026H03P10D104.0-6	NaN	NaN	NaN	NaN	NaN	NaN	NaN	NaN	NaN	NaN	NaN	NaN	NaN	NaN	NaN	NaN	NaN	NaN	NaN	NaN	NaN	NaN	NaN	NaN	NaN	NaN	NaN	NaN	NaN	NaN	NaN	NaN	NaN	NaN	NaN	NaN	NaN	NaN	NaN	NaN	NaN	NaN	NaN	NaN	NaN
NNH913B026H03P10D104.0-7	0	0.0093242	0.0053583	0.23084	0.022746	0.0062793	0.0036965	0.067734	0.0031849	0	0	0	0	0.0092099	0.0022773	0	0.0051887	0.022846	0.035543	0	0.0015269	0.0030615	0.0042146	0.0066504	0	0.0025997	0	0.0025547	0.021875	0.0096118	0	0.068733	0.012045	0.0034022	0	0	0.0069384	0.0035381	0.0071539	0.0018851	0.0019244	0.31731	0.10075	0	0
NNH913B026H03P10D104.0-8	NaN	NaN	NaN	NaN	NaN	NaN	NaN	NaN	NaN	NaN	NaN	NaN	NaN	NaN	NaN	NaN	NaN	NaN	NaN	NaN	NaN	NaN	NaN	NaN	NaN	NaN	NaN	NaN	NaN	NaN	NaN	NaN	NaN	NaN	NaN	NaN	NaN	NaN	NaN	NaN	NaN	NaN	NaN	NaN	NaN
NNH913B026H03P10D104.0-9	NaN	NaN	NaN	NaN	NaN	NaN	NaN	NaN	NaN	NaN	NaN	NaN	NaN	NaN	NaN	NaN	NaN	NaN	NaN	NaN	NaN	NaN	NaN	NaN	NaN	NaN	NaN	NaN	NaN	NaN	NaN	NaN	NaN	NaN	NaN	NaN	NaN	NaN	NaN	NaN	NaN	NaN	NaN	NaN	NaN
NNH913B026H03P10D104.0	0.0270098	0.0690322	0.275112	1.32842	0.329708	0.167788	0.113063	0.754968	0.0631256	0	0.0192977	0	0.0574759	0.265748	0.0081539	0	0.0969264	0.171706	0.744173	0.15246	0.044392	0.0193372	0.0327527	0.0322965	0.0025617	0.0155077	0.0076917	0.00353708	0.0760823	0.148214	0.189541	0.539955	0.446348	0.0967887	1.00326	0.0921291	0.111773	0.0388131	0.0884777	0.037815	0.0270323	2.73086	0.537445	0.0298762	0.0033593
NNH913B026H03P8R104.00-1	NaN	NaN	NaN	NaN	NaN	NaN	NaN	NaN	NaN	NaN	NaN	NaN	NaN	NaN	NaN	NaN	NaN	NaN	NaN	NaN	NaN	NaN	NaN	NaN	NaN	NaN	NaN	NaN	NaN	NaN	NaN	NaN	NaN	NaN	NaN	NaN	NaN	NaN	NaN	NaN	NaN	NaN	NaN	NaN	NaN
NNH913B026H03P8R104.00-11	NaN	NaN	NaN	NaN	NaN	NaN	NaN	NaN	NaN	NaN	NaN	NaN	NaN	NaN	NaN	NaN	NaN	NaN	NaN	NaN	NaN	NaN	NaN	NaN	NaN	NaN	NaN	NaN	NaN	NaN	NaN	NaN	NaN	NaN	NaN	NaN	NaN	NaN	NaN	NaN	NaN	NaN	NaN	NaN	NaN
NNH913B026H03P8R104.00-12	NaN	NaN	NaN	NaN	NaN	NaN	NaN	NaN	NaN	NaN	NaN	NaN	NaN	NaN	NaN	NaN	NaN	NaN	NaN	NaN	NaN	NaN	NaN	NaN	NaN	NaN	NaN	NaN	NaN	NaN	NaN	NaN	NaN	NaN	NaN	NaN	NaN	NaN	NaN	NaN	NaN	NaN	NaN	NaN	NaN
NNH913B026H03P8R104.00-14	NaN	NaN	NaN	NaN	NaN	NaN	NaN	NaN	NaN	NaN	NaN	NaN	NaN	NaN	NaN	NaN	NaN	NaN	NaN	NaN	NaN	NaN	NaN	NaN	NaN	NaN	NaN	NaN	NaN	NaN	NaN	NaN	NaN	NaN	NaN	NaN	NaN	NaN	NaN	NaN	NaN	NaN	NaN	NaN	NaN
NNH913B026H03P8R104.00-16	0	0	0	0	0	0	0	0	0	0	0	0	0	0	0	0	0	0	0	0	0	0	0	0	0	0	0	0	0	0	0	0	0	0	0	0	0	0	0	0	0	1	0	0	0
NNH913B026H03P8R104.00-17	0	0	0	0	0	0	0	0	0	0	0	0	0	0	0	0	0	0	0	0	0	0	0	0	0	0	0	0	0	0	0	0	0	0	0	0	0	0	0	0	0	0.31124	0.68876	0	0
NNH913B026H03P8R104.00-18	0	0	0	0.096907	0	0	0	0	0	0	0	0	0	0	0	0	0	0	0	0	0	0	0	0	0	0	0	0	0	0	0	0	0	0	0	0	0	0	0	0	0	0.30396	0.59913	0	0
NNH913B026H03P8R104.00-19	0	0	0	0	0	0	0	0	0	0	0	0	0	0	0	0	0	0	0	0	0	0	0	0	0	0	0	0	0	0	0	0	0	0	0	0	0	0	0	0	0	1	0	0	0
NNH913B026H03P8R104.00-20	NaN	NaN	NaN	NaN	NaN	NaN	NaN	NaN	NaN	NaN	NaN	NaN	NaN	NaN	NaN	NaN	NaN	NaN	NaN	NaN	NaN	NaN	NaN	NaN	NaN	NaN	NaN	NaN	NaN	NaN	NaN	NaN	NaN	NaN	NaN	NaN	NaN	NaN	NaN	NaN	NaN	NaN	NaN	NaN	NaN
NNH913B026H03P8R104.00-21	0	0	0	0	0	0	0	0	0	0	0	0	0	0.33724	0	0	0	0	0	0	0	0	0	0	0	0	0	0	0	0	0	0	0	0	0	0	0	0	0	0	0	0.66276	0	0	0
NNH913B026H03P8R104.00-22	NaN	NaN	NaN	NaN	NaN	NaN	NaN	NaN	NaN	NaN	NaN	NaN	NaN	NaN	NaN	NaN	NaN	NaN	NaN	NaN	NaN	NaN	NaN	NaN	NaN	NaN	NaN	NaN	NaN	NaN	NaN	NaN	NaN	NaN	NaN	NaN	NaN	NaN	NaN	NaN	NaN	NaN	NaN	NaN	NaN
NNH913B026H03P8R104.00-23	0	0	0	0.072975	0.021362	0	0.010971	0.064998	0.0043773	0	0	0	0	0.0040917	0	0	0	0	0	0.002947	0	0.0051361	0.012654	0	0	0	0.0056755	0	0	0	0	0.023032	0.0056542	0	0	0	0	0	0	0	0	0.39137	0.37475	0	0
NNH913B026H03P8R104.00-24	0	0.0026702	0.0053959	0.21913	0.015564	0	0	0.044633	0.0076599	0	0.0064704	0	0	0.0021403	0	0	0.0025177	0.01048	0.012573	0	0	0.005946	0.035618	0.0076203	0	0	0.0041079	0.0041591	0	0.018766	0.0026435	0.026154	0.014012	0.0050787	0	0.0040604	0.0084509	0.0021306	0.0098891	0.0027227	0.006022	0.3682	0.14518	0	0
NNH913B026H03P8R104.00-3	NaN	NaN	NaN	NaN	NaN	NaN	NaN	NaN	NaN	NaN	NaN	NaN	NaN	NaN	NaN	NaN	NaN	NaN	NaN	NaN	NaN	NaN	NaN	NaN	NaN	NaN	NaN	NaN	NaN	NaN	NaN	NaN	NaN	NaN	NaN	NaN	NaN	NaN	NaN	NaN	NaN	NaN	NaN	NaN	NaN
NNH913B026H03P8R104.00-4	NaN	NaN	NaN	NaN	NaN	NaN	NaN	NaN	NaN	NaN	NaN	NaN	NaN	NaN	NaN	NaN	NaN	NaN	NaN	NaN	NaN	NaN	NaN	NaN	NaN	NaN	NaN	NaN	NaN	NaN	NaN	NaN	NaN	NaN	NaN	NaN	NaN	NaN	NaN	NaN	NaN	NaN	NaN	NaN	NaN
NNH913B026H03P8R104.00-5	NaN	NaN	NaN	NaN	NaN	NaN	NaN	NaN	NaN	NaN	NaN	NaN	NaN	NaN	NaN	NaN	NaN	NaN	NaN	NaN	NaN	NaN	NaN	NaN	NaN	NaN	NaN	NaN	NaN	NaN	NaN	NaN	NaN	NaN	NaN	NaN	NaN	NaN	NaN	NaN	NaN	NaN	NaN	NaN	NaN
NNH913B026H03P8R104.00-7	NaN	NaN	NaN	NaN	NaN	NaN	NaN	NaN	NaN	NaN	NaN	NaN	NaN	NaN	NaN	NaN	NaN	NaN	NaN	NaN	NaN	NaN	NaN	NaN	NaN	NaN	NaN	NaN	NaN	NaN	NaN	NaN	NaN	NaN	NaN	NaN	NaN	NaN	NaN	NaN	NaN	NaN	NaN	NaN	NaN
NNH913B026H03P8R104.00-8	NaN	NaN	NaN	NaN	NaN	NaN	NaN	NaN	NaN	NaN	NaN	NaN	NaN	NaN	NaN	NaN	NaN	NaN	NaN	NaN	NaN	NaN	NaN	NaN	NaN	NaN	NaN	NaN	NaN	NaN	NaN	NaN	NaN	NaN	NaN	NaN	NaN	NaN	NaN	NaN	NaN	NaN	NaN	NaN	NaN
NNH913B026H03P8R104.00-9	0	0	0.029989	0.12284	0	0	0	0.14475	0	0	0	0	0	0	0	0	0	0.08515	0.10958	0	0	0	0.052545	0	0	0	0	0	0	0	0	0.026586	0	0.024606	0	0	0	0.02758	0.024299	0.034206	0.018518	0.29935	0	0	0
NNH913B026H03P8R104.00	0	0.0026702	0.0353849	0.511852	0.036926	0	0.010971	0.254381	0.0120372	0	0.0064704	0	0	0.343472	0	0	0.0025177	0.09563	0.122153	0.002947	0	0.0110821	0.100817	0.0076203	0	0	0.0097834	0.0041591	0	0.018766	0.0026435	0.075772	0.0196662	0.0296847	0	0.0040604	0.0084509	0.0297106	0.0341881	0.0369287	0.02454	4.33688	1.80782	0	0
NNH913B026H05P9D70.25-1	NaN	NaN	NaN	NaN	NaN	NaN	NaN	NaN	NaN	NaN	NaN	NaN	NaN	NaN	NaN	NaN	NaN	NaN	NaN	NaN	NaN	NaN	NaN	NaN	NaN	NaN	NaN	NaN	NaN	NaN	NaN	NaN	NaN	NaN	NaN	NaN	NaN	NaN	NaN	NaN	NaN	NaN	NaN	NaN	NaN
NNH913B026H05P9D70.25-10	0	0	0	0.43317	0	0	0	0	0	0	0	0	0	0	0	0	0	0	0	0	0	0	0	0	0	0	0	0	0	0	0	0	0	0	0	0	0	0	0	0	0	0	0.56683	0	0
NNH913B026H05P9D70.25-11	0.0052225	0.0057764	0.0025607	0.1311	0.016698	0.0026679	0.010527	0.080373	0.0079621	0	0.0017725	0	0	0.0096887	0.0041084	0	0.0036926	0.007136	0.014377	0	0.0062426	0.0050408	0.03127	0.0067888	0.0015569	0.0050278	0	0.0011813	0.016816	0.010739	0.0015937	0.078249	0.018635	0.0052835	0	0.006398	0.0074837	0.0069123	0	0.0033812	0.0047284	0.39806	0.079518	0	0.0014339
NNH913B026H05P9D70.25-12	0.0086761	0.0082035	0.01295	0.095955	0.029645	0.039969	0.036245	0.06401	0.016385	0	0	0	0.0022205	0.031894	0.0035445	0.0013693	0.035319	0.041543	0.050963	0.0067887	0.0082249	0.0013057	0	0.0010493	0.0025978	0.016486	0.0013736	0	0.0069652	0.017467	0.0106	0.085531	0.017462	0	0.0055921	0.071907	0.071578	0.012272	0.025217	0.040326	0.031792	0	0.086575	0	0
NNH913B026H05P9D70.25-13	0	0	0	0.50032	0	0	0.088759	0	0.096416	0	0	0	0	0	0	0	0	0	0	0	0	0	0	0	0	0	0	0	0	0.06977	0	0.059431	0	0	0	0	0	0	0	0	0	0.18531	0	0	0
NNH913B026H05P9D70.25-14	0	0.0074509	0.024733	0.41403	0.03718	0.030539	0.034288	0.11087	0	0	0	0	0.0065911	0	0	0	0.022771	0.040623	0.068918	0.0030168	0.0029196	0.0069507	0.0039269	0	0	0	0	0	0.0097077	0.0049842	0	0.052319	0	0	0	0	0	0.0046452	0.012953	0.0054001	0.0040652	0.027444	0.060192	0	0.0034776
NNH913B026H05P9D70.25-15	NaN	NaN	NaN	NaN	NaN	NaN	NaN	NaN	NaN	NaN	NaN	NaN	NaN	NaN	NaN	NaN	NaN	NaN	NaN	NaN	NaN	NaN	NaN	NaN	NaN	NaN	NaN	NaN	NaN	NaN	NaN	NaN	NaN	NaN	NaN	NaN	NaN	NaN	NaN	NaN	NaN	NaN	NaN	NaN	NaN
NNH913B026H05P9D70.25-16	0	0.027688	0.018843	0.32998	0.046808	0	0.013391	0.054921	0.030034	0	0	0	0	0	0	0	0.010647	0.016151	0.05096	0	0	0	0	0	0	0	0	0	0	0.019596	0.041226	0.1176	0	0	0	0.013239	0.01388	0.022093	0	0.0084767	0.02688	0.028395	0.10919	0	0
NNH913B026H05P9D70.25-18	0.016988	0.017801	0.007179	0.13931	0.017351	0.0080186	0.016063	0.096378	0.018006	0	0.0051954	0	0.0033282	0.019939	0.0066905	0	0.016687	0.017738	0.027268	0.0011231	0.0056542	0.0063718	0.022423	0.015696	0.0051928	0.02034	0.0014299	0.0016135	0.027884	0.024071	0.0051225	0.081389	0.033978	0.0027408	0.0063002	0.059885	0.063479	0.009516	0.009243	0.008164	0.01431	0.067542	0.071917	0	0.00067868
NNH913B026H05P9D70.25-19	0.010338	0.0035727	0	0.080341	0.0090749	0.0034557	0.0040022	0.049159	0.0043388	0	0	0	0	0.0040318	0	0	0.0082177	0.016245	0.043133	0	0.0033941	0.0019548	0.026891	0	0.0045803	0	0	0	0.050848	0.020719	0	0.1042	0.017208	0.011257	0	0	0.0060376	0.0020722	0.011463	0.0048408	0.0035354	0.42456	0.070531	0	0
NNH913B026H05P9D70.25-2	0	0.074073	0	0.26598	0	0.11556	0	0.079569	0	0	0	0	0	0	0	0	0	0	0	0	0	0	0	0	0	0	0	0	0	0	0	0	0	0	0	0	0	0	0.15984	0.16669	0.067585	0	0.070708	0	0
NNH913B026H05P9D70.25-20	NaN	NaN	NaN	NaN	NaN	NaN	NaN	NaN	NaN	NaN	NaN	NaN	NaN	NaN	NaN	NaN	NaN	NaN	NaN	NaN	NaN	NaN	NaN	NaN	NaN	NaN	NaN	NaN	NaN	NaN	NaN	NaN	NaN	NaN	NaN	NaN	NaN	NaN	NaN	NaN	NaN	NaN	NaN	NaN	NaN
NNH913B026H05P9D70.25-21	0	0	0	0.33613	0.027904	0	0.022363	0.079132	0	0	0	0	0	0	0	0	0.0088747	0.034021	0.057686	0	0	0.0061195	0.033719	0	0	0	0	0.0087951	0.020149	0.0087076	0	0.039909	0.01944	0.0081383	0	0	0	0.019023	0.0097537	0	0	0.23507	0.025061	0	0
NNH913B026H05P9D70.25-22	0	0.012436	0.039923	0.38803	0.10244	0	0	0.023986	0	0	0	0	0	0	0	0	0.0096385	0.026035	0.083471	0.0080723	0.010439	0	0	0	0	0	0	0	0	0	0.018104	0.053135	0	0	0	0	0	0.01377	0.014632	0.047112	0.028904	0	0.11987	0	0
NNH913B026H05P9D70.25-23	0	0	0	0	0	0	0	0	0	0	0	0	0	0	0	0	0	0	0	0	0	1	0	0	0	0	0	0	0	0	0	0	0	0	0	0	0	0	0	0	0	0	0	0	0
NNH913B026H05P9D70.25-24	0	0	0	0	0	0	0	0	0	0	0	0	0	0	0	0	0	0	0.65572	0	0	0	0	0	0	0	0	0	0	0	0	0.34428	0	0	0	0	0	0	0	0	0	0	0	0	0
NNH913B026H05P9D70.25-25	0.0029349	0	0	0.037966	0	0	0	0.010108	0	0	0	0	0	0	0	0	0	0	0.0033248	0.0016754	0.002577	0.0024907	0.031369	0	0	0	0	0	0.0108	0.0058724	0	0.050386	0.005363	0.0031031	0	0	0	0.002653	0	0	0	0.69286	0.13651	0	0
NNH913B026H05P9D70.25-26	0.017761	0	0	0.27914	0.02406	0.065834	0.041726	0.11728	0	0	0	0	0.026344	0	0	0	0	0.046415	0.12088	0	0	0	0	0	0	0	0	0	0.043458	0.022251	0	0.050216	0	0	0	0	0	0.023445	0	0	0	0.082821	0.038365	0	0
NNH913B026H05P9D70.25-27	0	0	0	0	0	0	0	0	0	0	0	0	0	0	0	0	0	0	0	0	0	0	0	0	0	0	0	0	0	0	0	0	0	0	0	0	0	0	0	0	0	0.80266	0.19734	0	0
NNH913B026H05P9D70.25-28	0.042373	0	0	0.22461	0.090662	0.1362	0	0.032307	0	0	0	0	0	0	0	0	0.0269	0	0.025448	0	0	0	0	0	0	0	0	0	0	0	0.056417	0.098554	0.041355	0	0	0	0.031712	0	0	0	0	0	0.19347	0	0
NNH913B026H05P9D70.25-29	0	0	0	0	0	0	0	0	0	0	0	0	0	0	0	0	0	0	0	0	0	0	0	0	0	0	0	0	0	0	0	0	0	0	0	0	0	0	0	0	0	0.64986	0.35014	0	0
NNH913B026H05P9D70.25-3	0	0	0	0	0	0	0	0	0	0	0	0	0	1	0	0	0	0	0	0	0	0	0	0	0	0	0	0	0	0	0	0	0	0	0	0	0	0	0	0	0	0	0	0	0
NNH913B026H05P9D70.25-30	0	0	0	0.20319	0	0	0	0.22946	0	0	0	0	0.13118	0	0	0	0	0.10395	0.0649	0	0	0	0	0	0	0	0	0	0	0	0	0	0	0	0	0	0	0.092951	0	0	0	0.17437	0	0	0
NNH913B026H05P9D70.25-31	0	0.085879	0.0047942	0.16118	0.021487	0.0034419	0.0037357	0.068106	0.0079437	0	0.0051482	0	0	0.011687	0.0031128	0	0.012877	0.0044143	0.0041973	0.0010661	0.0023723	0.0020464	0.01486	0.017622	0.0050289	0.0066135	0.0066723	0	0.0027571	0.031206	0.013845	0.069852	0.03933	0.0022869	0.0060776	0.027498	0.015743	0.0086933	0.0061293	0.0011775	0.0022758	0.21353	0.10369	0	0.0016284
NNH913B026H05P9D70.25-32	0	0	0	0.14594	0.075231	0.030478	0.15437	0.04444	0	0	0	0	0	0	0	0	0.035751	0.11188	0.11729	0.071953	0	0.013816	0	0	0	0	0	0	0	0	0.01708	0.078264	0	0	0	0	0	0	0	0.016761	0.02195	0.026635	0.038165	0	0
NNH913B026H05P9D70.25-33	0.01425	0.0034765	0	0.11206	0.0079101	0.0028089	0.0074637	0.057284	0.0047492	0	0	0	0	0.0055883	0	0	0.0095404	0.0282	0.06535	0.0010459	0.0081665	0.010419	0.027245	0	0.0014978	0	0	0	0.043632	0.013118	0.0015269	0.09587	0.016394	0.0053734	0	0.0013252	0.0016337	0.0012787	0.007888	0.0014156	0.0094714	0.36528	0.06873	0	0
NNH913B026H05P9D70.25-34	0	0	0	0.42906	0	0	0	0.095961	0	0	0	0	0	0	0	0	0	0	0.17893	0	0	0	0	0	0	0	0	0	0	0	0	0.073287	0	0	0	0	0	0	0	0	0.16905	0.053724	0	0	0
NNH913B026H05P9D70.25-35	0	0	0	0	0	0	0	0.021957	0	0	0	0	0	0	0	0	0	0	0	0	0	0	0	0	0	0	0	0	0	0	0	0	0	0	0	0	0	0	0	0	0	0.86474	0.1133	0	0
NNH913B026H05P9D70.25-36	0	0	0	0	0	0	0	0.44253	0	0	0	0	0	0	0	0	0.20635	0	0	0	0	0	0	0	0	0	0	0	0	0	0	0	0	0	0	0	0	0	0	0	0.35112	0	0	0	0
NNH913B026H05P9D70.25-37	NaN	NaN	NaN	NaN	NaN	NaN	NaN	NaN	NaN	NaN	NaN	NaN	NaN	NaN	NaN	NaN	NaN	NaN	NaN	NaN	NaN	NaN	NaN	NaN	NaN	NaN	NaN	NaN	NaN	NaN	NaN	NaN	NaN	NaN	NaN	NaN	NaN	NaN	NaN	NaN	NaN	NaN	NaN	NaN	NaN
NNH913B026H05P9D70.25-38	0	0	0	0	0	0	0	0	0	0	0	0	0	0	0	0	0	0	0	0	0	0	0	0	0	0	0	0	0	0	0	0	0	0	0	0	0	0	0	0	0	0	1	0	0
NNH913B026H05P9D70.25-39	0	0	0	0	0	0	0	0	0	0	0	0	0	0	0	0	0	0	0	0	0	0	0	0	0	0	0	0	0	0	0	0	0	0	0	0	0	0	0	0	0	0.60038	0.39962	0	0
NNH913B026H05P9D70.25-4	0	0	0	0	0	0	0	0.5342	0	0	0	0	0	0	0	0	0	0.4658	0	0	0	0	0	0	0	0	0	0	0	0	0	0	0	0	0	0	0	0	0	0	0	0	0	0	0
NNH913B026H05P9D70.25-40	0	0.0091752	0.009794	0.091924	0.057492	0.055899	0	0.11651	0	0	0	0	0.0060307	0.069514	0.014413	0	0.021992	0.017562	0.038726	0.014515	0.0080297	0	0	0	0	0.019322	0	0	0	0.054751	0	0.048494	0.0041587	0	0	0.017835	0.050133	0.025927	0.023139	0	0	0.066277	0.13389	0.020947	0.0035536
NNH913B026H05P9D70.25-41	0	0	0	0.051122	0.0044194	0	0.0065483	0.034917	0	0	0	0	0	0.0020662	0	0	0.0021336	0.0047845	0.0085431	0.0022341	0.0057807	0.0029337	0.052526	0	0	0	0	0	0.023497	0.012533	0	0.099527	0.020142	0	0	0	0.0032851	0.0028865	0.0024395	0.0027033	0.0034903	0.55188	0.099605	0	0
NNH913B026H05P9D70.25-42	NaN	NaN	NaN	NaN	NaN	NaN	NaN	NaN	NaN	NaN	NaN	NaN	NaN	NaN	NaN	NaN	NaN	NaN	NaN	NaN	NaN	NaN	NaN	NaN	NaN	NaN	NaN	NaN	NaN	NaN	NaN	NaN	NaN	NaN	NaN	NaN	NaN	NaN	NaN	NaN	NaN	NaN	NaN	NaN	NaN
NNH913B026H05P9D70.25-43	0	0	0	0	0	0	0	0	0	0	0	0	0	0	0	0	0	0	0	0	0	0	0	0	0	0	0	0	0	0	0	0	0	0	0	0	0	0	0	0	0	0.84004	0.15996	0	0
NNH913B026H05P9D70.25-44	0	0	0	0	0	0	0	1	0	0	0	0	0	0	0	0	0	0	0	0	0	0	0	0	0	0	0	0	0	0	0	0	0	0	0	0	0	0	0	0	0	0	0	0	0
NNH913B026H05P9D70.25-45	NaN	NaN	NaN	NaN	NaN	NaN	NaN	NaN	NaN	NaN	NaN	NaN	NaN	NaN	NaN	NaN	NaN	NaN	NaN	NaN	NaN	NaN	NaN	NaN	NaN	NaN	NaN	NaN	NaN	NaN	NaN	NaN	NaN	NaN	NaN	NaN	NaN	NaN	NaN	NaN	NaN	NaN	NaN	NaN	NaN
NNH913B026H05P9D70.25-46	0	0.017638	0.05397	0.39719	0.06876	0	0.023046	0.19282	0	0	0	0	0.0088597	0	0	0	0.025183	0.027566	0.057327	0	0	0.008844	0	0	0	0	0	0	0	0	0	0	0	0	0	0	0	0	0.028971	0.013413	0.014957	0.030861	0.030597	0	0
NNH913B026H05P9D70.25-47	0	0	0	0	0	0	0	0	0	0	0	0	0	0	0	0	0	0	0	0	0	0	0	0	0	0	0	0	0	0	0	0	0	0	0	0	0	0	0	0	0	0.81861	0.18139	0	0
NNH913B026H05P9D70.25-48	0	0.011311	0	0.45761	0.027545	0.038701	0.023338	0.038339	0	0	0	0	0	0	0.017827	0	0.0098584	0	0.10297	0	0	0	0	0.0089078	0	0	0	0	0	0	0.015116	0.06625	0	0.0081303	0	0.0081684	0	0	0	0.037928	0.060932	0.011467	0.04417	0.011432	0
NNH913B026H05P9D70.25-49	0.010435	0.0050552	0.00083842	0.12654	0.018754	0.009565	0.0089149	0.064343	0.0066016	0	0	0	0	0.014615	0.0024588	0	0.010592	0.027572	0.057053	0.00074612	0.0068504	0.0039891	0.015167	0.0023665	0.0029925	0.0021026	0	0	0.052768	0.018146	0.0034756	0.10984	0.025512	0.0038877	0	0.0049208	0.010557	0.00467	0.0096446	0.0025237	0.01254	0.26362	0.079031	0	0.0013084
NNH913B026H05P9D70.25-5	0	0	0	0	0	0	0	0.040383	0	0	0	0	0	0	0	0	0	0	0	0	0	0	0	0	0	0	0	0	0	0	0	0	0	0	0	0	0	0	0	0	0	0.64561	0.31401	0	0
NNH913B026H05P9D70.25-50	0	0.060592	0	0.24492	0	0	0	0.16822	0	0	0	0	0	0	0	0	0	0.049422	0.092883	0	0	0.031103	0	0	0	0	0	0	0	0	0	0.044398	0	0	0	0	0	0.042956	0	0	0.043009	0	0.17198	0.050519	0
NNH913B026H05P9D70.25-51	0.01399	0.0020814	0	0.088601	0.013256	0.026923	0.01509	0.049952	0.0058662	0	0	0	0	0.015739	0.0024399	0	0.012925	0.02605	0.094784	0	0.0017106	0.0078718	0.0029192	0	0.0028702	0.0018693	0	0	0.065419	0.018869	0.0049487	0.12525	0.01452	0.0061906	0	0	0.012475	0	0.0062371	0.0046614	0.0018148	0.28969	0.064985	0	0
NNH913B026H05P9D70.25-52	0.019547	0.014557	0.026227	0.06538	0.081906	0.065552	0.063105	0.037383	0	0	0	0	0.0065463	0	0	0	0.038224	0.108	0.10561	0.020108	0	0.075973	0	0	0	0	0	0	0.0076342	0	0	0.079032	0	0	0	0	0.0046438	0	0.015521	0.022496	0.038924	0.013259	0.090365	0	0
NNH913B026H05P9D70.25-53	0	0	0	0	0	0	0	0.050712	0	0	0	0	0	0	0	0	0	0	0	0	0	0	0	0.047417	0	0	0	0	0	0	0	0.06627	0	0	0	0	0	0	0	0	0	0.6896	0.14601	0	0
NNH913B026H05P9D70.25-54	0.011005	0	0.014198	0.51424	0	0.0091707	0.0215	0.11569	0	0	0	0	0	0	0	0	0.02317	0.032206	0.012969	0	0	0	0	0	0	0	0	0	0.014418	0.031002	0	0.063457	0.012585	0	0	0	0	0	0.014684	0	0	0.056274	0.05344	0	0
NNH913B026H05P9D70.25-55	NaN	NaN	NaN	NaN	NaN	NaN	NaN	NaN	NaN	NaN	NaN	NaN	NaN	NaN	NaN	NaN	NaN	NaN	NaN	NaN	NaN	NaN	NaN	NaN	NaN	NaN	NaN	NaN	NaN	NaN	NaN	NaN	NaN	NaN	NaN	NaN	NaN	NaN	NaN	NaN	NaN	NaN	NaN	NaN	NaN
NNH913B026H05P9D70.25-56	0	0	0	0.36895	0	0.017718	0.022662	0.014298	0	0	0	0	0	0	0	0	0	0	0.090643	0.012003	0	0	0	0	0	0	0	0	0	0	0	0.093856	0	0	0	0	0	0	0	0.052742	0.22676	0.10037	0	0	0
NNH913B026H05P9D70.25-7	0	0	0	0.12918	0	0	0.0056922	0.046645	0	0	0	0	0	0	0	0	0	0	0.016478	0	0.012785	0.0049981	0.072525	0	0	0	0	0	0	0.0053232	0	0.06047	0.012215	0.0068407	0	0	0	0	0	0	0	0.61873	0.0081222	0	0
NNH913B026H05P9D70.25-8	0	0	0	0	0	0	0	0	0	0	0	0	0	0	0	0	0	0	0	0	0	0	0	0	0	0	0	0	0	0	0	0	0	0	0	0	0	0	0	0	0	0.60934	0.39066	0	0
NNH913B026H05P9D70.25-9	0	0	0	0	0	0	0	0	0	0	0	0	0	0	0	0	0	0	0	0	0	0	0	0	0	0	0	0	0	0	0	0.025284	0	0	0	0	0	0	0	0	0	0.80579	0.16893	0	0
NNH913B026H05P9D70.25	0.17352	0.366767	0.21601	7.24315	0.778583	0.662502	0.62283	4.26224	0.198303	0	0.0121161	0	0.1911	1.18476	0.0545949	0.0013693	0.551344	1.25331	2.3108	0.144348	0.0851466	1.19223	0.334841	0.0998474	0.0263172	0.0717612	0.0094758	0.0115899	0.396753	0.389125	0.189055	2.4146	0.298298	0.0632323	0.0179699	0.211176	0.292641	0.295764	0.357755	0.440212	1.13809	12.3047	6.03687	0.082898	0.0120806
NNH913B026H06P10D85.5-2	0	0	0	0	0	0	0	0	0	0	0	0	0	0	0.021232	0	0	0	0	0	0	0	0	0	0	0	0	0	0	0	0	0	0	0	0	0	0	0	0	0	0	0.43918	0.53959	0	0
NNH913B026H06P10D85.5-3	0	0	0	0	0	0	0	0	0	0	0	0	0	0	0	0	0	0	0	0	0	0	0	0	0	0	0	0	0	0	0	0	0	0	0	0	0	0	0	0	0	0.8003	0.1997	0	0
NNH913B026H06P10D85.5	0	0	0	0	0	0	0	0	0	0	0	0	0	0	0.021232	0	0	0	0	0	0	0	0	0	0	0	0	0	0	0	0	0	0	0	0	0	0	0	0	0	0	1.23948	0.73929	0	0
NNH913B026H06P13D163.00-1	NaN	NaN	NaN	NaN	NaN	NaN	NaN	NaN	NaN	NaN	NaN	NaN	NaN	NaN	NaN	NaN	NaN	NaN	NaN	NaN	NaN	NaN	NaN	NaN	NaN	NaN	NaN	NaN	NaN	NaN	NaN	NaN	NaN	NaN	NaN	NaN	NaN	NaN	NaN	NaN	NaN	NaN	NaN	NaN	NaN
NNH913B026H06P13D163.00-10	NaN	NaN	NaN	NaN	NaN	NaN	NaN	NaN	NaN	NaN	NaN	NaN	NaN	NaN	NaN	NaN	NaN	NaN	NaN	NaN	NaN	NaN	NaN	NaN	NaN	NaN	NaN	NaN	NaN	NaN	NaN	NaN	NaN	NaN	NaN	NaN	NaN	NaN	NaN	NaN	NaN	NaN	NaN	NaN	NaN
NNH913B026H06P13D163.00-11	0.011278	0.010791	0	0.12158	0.019197	0.0058417	0.013166	0.068463	0.0084453	0	0.0030566	0	0	0.0066162	0.0013967	0	0.0095284	0.031626	0.045508	0	0.010274	0.0094677	0.044248	0.0021833	0.0014585	0.0017602	0	0	0.042719	0.01689	0	0.084514	0.018012	0.010948	0	0.0085112	0.0099195	0.0043387	0.010325	0.0047793	0.0092245	0.27841	0.075522	0	0
NNH913B026H06P13D163.00-12	0	0	0	0	0.092965	0.028749	0.038933	0.038655	0.04754	0	0	0	0	0.024779	0	0	0	0.10083	0.071933	0	0	0	0	0	0	0	0	0	0	0.058613	0.029628	0.069631	0.15097	0	0	0	0	0	0	0	0	0.21524	0.031535	0	0
NNH913B026H06P13D163.00-13	0	0	0	0.0068724	0	0	0	0.11446	0.061335	0	0	0	0	0	0.011695	0	0.0074201	0.02206	0	0.0033663	0.0020405	0	0.0066132	0	0	0	0	0.013502	0.0064234	0.013132	0.0033128	0.027529	0.052622	0.0022792	0	0.0020995	0.0031507	0.0043854	0	0.0044804	0	0.51353	0.11066	0	0.0070256
NNH913B026H06P13D163.00-14	NaN	NaN	NaN	NaN	NaN	NaN	NaN	NaN	NaN	NaN	NaN	NaN	NaN	NaN	NaN	NaN	NaN	NaN	NaN	NaN	NaN	NaN	NaN	NaN	NaN	NaN	NaN	NaN	NaN	NaN	NaN	NaN	NaN	NaN	NaN	NaN	NaN	NaN	NaN	NaN	NaN	NaN	NaN	NaN	NaN
NNH913B026H06P13D163.00-15	0	0	0	0.11395	0	0	0	0	0	0	0	0	0	0	0	0	0	0	0	0	0	0	0	0	0	0	0	0	0	0	0	0	0	0	0	0	0	0	0	0	0	0.78991	0.096142	0	0
NNH913B026H06P13D163.00-16	0	0	0	0	0	0.11778	0	0.10546	0	0	0	0	0	0.15972	0	0	0	0	0.3644	0	0	0	0	0	0	0	0	0	0	0	0	0.10136	0	0	0	0	0	0	0	0	0	0	0.15129	0	0
NNH913B026H06P13D163.00-17	0	0	0	0.016163	0	0	0.025352	0.05272	0	0	0	0	0	0	0	0	0	0	0	0	0	0	0.017243	0	0	0	0	0	0	0	0	0.029285	0.01652	0	0	0	0	0	0	0	0	0.80468	0.03804	0	0
NNH913B026H06P13D163.00-18	0.11453	0	0	0	0.2133	0	0	0	0	0	0	0	0	0	0	0	0	0.095768	0	0.097123	0	0	0	0	0	0	0	0	0	0	0	0	0	0	0	0	0	0	0	0	0	0.47927	0	0	0
NNH913B026H06P13D163.00-19	0	0	0	0	0	0	0	0	0	0	0	0	0	0	0	0	0	0	0	0	0	0	0	0	0	0	0	0	0	0	0	0	0	0	0	0	0	0	0	0	0	1	0	0	0
NNH913B026H06P13D163.00-2	0	0	0	0.30639	0.021456	0.037921	0.050592	0.091825	0	0	0	0	0	0	0	0	0.024134	0.069725	0.19014	0	0	0	0	0	0	0	0	0	0	0.013294	0	0	0	0	0	0	0	0.0098724	0.043068	0.010816	0.037154	0.057708	0.035899	0	0
NNH913B026H06P13D163.00-20	0	0	0	0.64248	0	0.038628	0	0.069804	0	0	0	0	0	0	0	0	0	0	0	0	0	0	0	0	0	0	0	0	0	0.044023	0	0.14824	0	0	0	0	0	0	0	0	0	0	0.056821	0	0
NNH913B026H06P13D163.00-21	NaN	NaN	NaN	NaN	NaN	NaN	NaN	NaN	NaN	NaN	NaN	NaN	NaN	NaN	NaN	NaN	NaN	NaN	NaN	NaN	NaN	NaN	NaN	NaN	NaN	NaN	NaN	NaN	NaN	NaN	NaN	NaN	NaN	NaN	NaN	NaN	NaN	NaN	NaN	NaN	NaN	NaN	NaN	NaN	NaN
NNH913B026H06P13D163.00-22	0	0	0	0	0	0	0	0	0	0	0	0	0	0.22745	0	0	0	0	0	0	0	0	0	0	0	0	0	0	0	0	0	0.55396	0	0	0	0	0	0	0	0.21859	0	0	0	0	0
NNH913B026H06P13D163.00-23	0	0.022843	0	0.25071	0.030722	0.0028931	0.010701	0.052239	0.015545	0	0.0073902	0	0	0.0035633	0	0	0	0.0039491	0.096102	0.0027125	0	0.0069843	0	0	0	0	0	0.0060561	0	0.0079804	0.015405	0.047521	0	0	0	0.0045554	0	0.0069119	0.0026446	0.022514	0.10692	0.082702	0.17366	0.01678	0
NNH913B026H06P13D163.00-24	0.064011	0	0	0.15689	0	0.034365	0	0.029176	0	0	0	0	0	0	0	0	0	0.10475	0.2388	0	0	0.025982	0	0	0	0	0	0	0	0	0	0.078231	0	0	0	0	0	0.024744	0.10492	0	0.1146	0	0.023529	0	0
NNH913B026H06P13D163.00-25	0	0	0	0.0434	0	0	0	0	0	0	0	0	0	0	0	0	0	0.012495	0	0	0	0.013708	0	0	0	0	0	0	0.020725	0	0	0.046853	0.022629	0.01179	0	0	0	0	0	0	0	0.69195	0.13645	0	0
NNH913B026H06P13D163.00-26	NaN	NaN	NaN	NaN	NaN	NaN	NaN	NaN	NaN	NaN	NaN	NaN	NaN	NaN	NaN	NaN	NaN	NaN	NaN	NaN	NaN	NaN	NaN	NaN	NaN	NaN	NaN	NaN	NaN	NaN	NaN	NaN	NaN	NaN	NaN	NaN	NaN	NaN	NaN	NaN	NaN	NaN	NaN	NaN	NaN
NNH913B026H06P13D163.00-27	0	0	0	0	0	0	0	0	0	0	0	0	0	0	0	0	0	0	0	0	0	0	0	0	0	0	0	0	0	0	0	0.013003	0	0	0	0	0	0	0	0	0	0.68509	0.30191	0	0
NNH913B026H06P13D163.00-28	0	0	0	0.28231	0.12746	0	0.066333	0	0.032426	0	0	0	0	0.029524	0	0	0	0.086706	0.17374	0.040639	0	0.042828	0	0	0	0	0	0	0	0	0	0.058356	0	0	0	0	0	0	0	0	0.030738	0.028942	0	0	0
NNH913B026H06P13D163.00-29	NaN	NaN	NaN	NaN	NaN	NaN	NaN	NaN	NaN	NaN	NaN	NaN	NaN	NaN	NaN	NaN	NaN	NaN	NaN	NaN	NaN	NaN	NaN	NaN	NaN	NaN	NaN	NaN	NaN	NaN	NaN	NaN	NaN	NaN	NaN	NaN	NaN	NaN	NaN	NaN	NaN	NaN	NaN	NaN	NaN
NNH913B026H06P13D163.00-3	0	0	0	0	0	0	0	0.014919	0	0	0	0	0	0	0	0	0	0	0	0	0	0	0	0	0	0	0	0	0	0	0	0	0	0	0	0	0	0	0	0	0	0.84877	0.13631	0	0
NNH913B026H06P13D163.00-30	NaN	NaN	NaN	NaN	NaN	NaN	NaN	NaN	NaN	NaN	NaN	NaN	NaN	NaN	NaN	NaN	NaN	NaN	NaN	NaN	NaN	NaN	NaN	NaN	NaN	NaN	NaN	NaN	NaN	NaN	NaN	NaN	NaN	NaN	NaN	NaN	NaN	NaN	NaN	NaN	NaN	NaN	NaN	NaN	NaN
NNH913B026H06P13D163.00-31	0	0	0	0	0	0	0	0.20161	0	0	0	0	0	0	0	0	0	0	0	0	0	0	0	0	0	0	0	0	0	0	0	0	0	0	0	0	0	0	0	0	0	0.52522	0.27317	0	0
NNH913B026H06P13D163.00-32	NaN	NaN	NaN	NaN	NaN	NaN	NaN	NaN	NaN	NaN	NaN	NaN	NaN	NaN	NaN	NaN	NaN	NaN	NaN	NaN	NaN	NaN	NaN	NaN	NaN	NaN	NaN	NaN	NaN	NaN	NaN	NaN	NaN	NaN	NaN	NaN	NaN	NaN	NaN	NaN	NaN	NaN	NaN	NaN	NaN
NNH913B026H06P13D163.00-33	0	0	0	0.09842	0.19856	0.042415	0	0.083049	0	0	0	0	0	0	0	0	0	0	0	0	0	0	0	0	0	0	0	0	0	0.077478	0	0.11249	0.21463	0	0	0	0.039508	0	0	0.052819	0	0.080617	0	0	0
NNH913B026H06P13D163.00-34	NaN	NaN	NaN	NaN	NaN	NaN	NaN	NaN	NaN	NaN	NaN	NaN	NaN	NaN	NaN	NaN	NaN	NaN	NaN	NaN	NaN	NaN	NaN	NaN	NaN	NaN	NaN	NaN	NaN	NaN	NaN	NaN	NaN	NaN	NaN	NaN	NaN	NaN	NaN	NaN	NaN	NaN	NaN	NaN	NaN
NNH913B026H06P13D163.00-35	0	0	0	0	0	0	0	0.03352	0	0	0	0	0	0	0	0	0	0	0	0	0	0	0	0	0	0	0	0	0	0	0	0.034351	0	0	0	0	0	0	0	0	0	0.70139	0.23074	0	0
NNH913B026H06P13D163.00-36	0	0.016746	0	0.075472	0	0.053569	0.052467	0.018366	0	0	0	0	0	0.025065	0	0	0	0.12472	0.052675	0	0	0	0	0	0	0	0	0	0	0.028262	0.072224	0.10052	0.062782	0	0	0	0	0.019031	0	0	0	0.20945	0.088649	0	0
NNH913B026H06P13D163.00-37	0	0	0	0	0	0	0	0	0	0	0	0	0	0	0	0	0	0	0	0	0	0	0	0	0	0	0	0	0	0	0	0	0	0	0	0	0	0	0	0	0	0.83306	0.16694	0	0
NNH913B026H06P13D163.00-38	0	0	0	0	0.081917	0.053533	0.028569	0.15849	0	0	0	0	0	0	0	0	0	0.045983	0.079216	0	0	0.067487	0	0	0	0	0	0	0	0	0.026527	0.22099	0.096511	0	0	0	0	0	0	0.050711	0	0.090068	0	0	0
NNH913B026H06P13D163.00-39	0.027481	0.014578	0.005276	0.11242	0.018951	0.018493	0.019125	0.085909	0.013652	0	0.0031908	0	0.0013797	0.031163	0.0041762	0	0.021128	0.029195	0.039499	0.001722	0.0074932	0.02678	0.0070842	0.0019941	0.0034413	0.0072313	0.0018441	0	0.047255	0.02189	0.013421	0.13129	0.015074	0.010042	0.0039522	0.020957	0.050711	0.013994	0.0068145	0.014447	0.023996	0.062085	0.058596	0	0.0022748
NNH913B026H06P13D163.00-4	0	0	0	0.080738	0.035981	0	0.077459	0	0	0	0	0	0	0.084339	0	0	0	0.18486	0.19844	0	0	0	0	0	0	0	0	0	0	0	0	0.033287	0	0	0	0	0	0	0.029487	0	0	0.27541	0	0	0
NNH913B026H06P13D163.00-40	0	0	0	0.13471	0.10843	0	0	0.21709	0	0	0	0	0	0	0	0	0.049651	0	0.17791	0	0.0585	0	0	0	0	0	0	0	0	0	0	0.077292	0	0	0	0	0	0	0	0	0	0.076714	0.099693	0	0
NNH913B026H06P13D163.00-41	0	0	0	0.017121	0	0	0.018329	0.095881	0	0	0	0	0	0	0	0	0	0	0	0	0	0	0.020768	0	0	0	0	0	0	0	0	0.064249	0.017414	0	0	0	0	0	0	0	0	0.69774	0.068502	0	0
NNH913B026H06P13D163.00-42	0	0	0	0	0	0	0	0	0	0	0	0	0	0	0	0	0	0	0	0	0	0	0	0	0	0	0	0	0	0	0	0	0	0	0	0	0	0	0	0	0	0	1	0	0
NNH913B026H06P13D163.00-43	0	0	0	0.019737	0	0	0.015594	0.049695	0	0	0	0	0	0	0	0	0	0	0	0	0	0	0.027091	0	0	0	0	0	0	0	0	0.028283	0.016451	0	0	0	0	0	0	0	0	0.74447	0.098682	0	0
NNH913B026H06P13D163.00-44	NaN	NaN	NaN	NaN	NaN	NaN	NaN	NaN	NaN	NaN	NaN	NaN	NaN	NaN	NaN	NaN	NaN	NaN	NaN	NaN	NaN	NaN	NaN	NaN	NaN	NaN	NaN	NaN	NaN	NaN	NaN	NaN	NaN	NaN	NaN	NaN	NaN	NaN	NaN	NaN	NaN	NaN	NaN	NaN	NaN
NNH913B026H06P13D163.00-45	NaN	NaN	NaN	NaN	NaN	NaN	NaN	NaN	NaN	NaN	NaN	NaN	NaN	NaN	NaN	NaN	NaN	NaN	NaN	NaN	NaN	NaN	NaN	NaN	NaN	NaN	NaN	NaN	NaN	NaN	NaN	NaN	NaN	NaN	NaN	NaN	NaN	NaN	NaN	NaN	NaN	NaN	NaN	NaN	NaN
NNH913B026H06P13D163.00-46	0	0.041578	0.075487	0.15027	0.077018	0.028252	0.055663	0.058103	0.0053275	0	0	0	0.0018384	0	0	0	0.041196	0.017945	0.049028	0	0.0031362	0.0038546	0.0035617	0.0014847	0	0.011609	0.0016813	0.0079615	0.021119	0	0.039243	0.047101	0.01448	0.0013716	0.0052369	0.028722	0.023935	0.0050048	0.028595	0.019558	0.011466	0.0019429	0.11723	0	0
NNH913B026H06P13D163.00-47	0	0	0	0	0	0	0	0.028427	0	0	0	0	0	0	0	0	0	0	0	0	0	0	0.012252	0	0	0	0	0	0	0	0	0.061866	0	0	0	0	0	0	0	0	0	0.73327	0.16418	0	0
NNH913B026H06P13D163.00-48	0	0	0	0	0	0	0	0	0	0	0	0	0	0	0	0	0	0	0	0	0	0	0	0	0	0	0	0	0	0	0	0	0	0	0	0	0	0	0	0	1	0	0	0	0
NNH913B026H06P13D163.00-49	NaN	NaN	NaN	NaN	NaN	NaN	NaN	NaN	NaN	NaN	NaN	NaN	NaN	NaN	NaN	NaN	NaN	NaN	NaN	NaN	NaN	NaN	NaN	NaN	NaN	NaN	NaN	NaN	NaN	NaN	NaN	NaN	NaN	NaN	NaN	NaN	NaN	NaN	NaN	NaN	NaN	NaN	NaN	NaN	NaN
NNH913B026H06P13D163.00-5	NaN	NaN	NaN	NaN	NaN	NaN	NaN	NaN	NaN	NaN	NaN	NaN	NaN	NaN	NaN	NaN	NaN	NaN	NaN	NaN	NaN	NaN	NaN	NaN	NaN	NaN	NaN	NaN	NaN	NaN	NaN	NaN	NaN	NaN	NaN	NaN	NaN	NaN	NaN	NaN	NaN	NaN	NaN	NaN	NaN
NNH913B026H06P13D163.00-50	0.024386	0	0	0.13387	0.044178	0.045589	0.073246	0.046729	0.030458	0	0	0	0	0	0	0	0.011409	0.061376	0.09659	0	0	0.02372	0	0	0.0079944	0	0	0	0.038885	0	0.024933	0.15545	0.0062079	0	0	0	0	0	0.0065757	0.02064	0.0057129	0.0064983	0.13555	0	0
NNH913B026H06P13D163.00-51	NaN	NaN	NaN	NaN	NaN	NaN	NaN	NaN	NaN	NaN	NaN	NaN	NaN	NaN	NaN	NaN	NaN	NaN	NaN	NaN	NaN	NaN	NaN	NaN	NaN	NaN	NaN	NaN	NaN	NaN	NaN	NaN	NaN	NaN	NaN	NaN	NaN	NaN	NaN	NaN	NaN	NaN	NaN	NaN	NaN
NNH913B026H06P13D163.00-52	0	0	0	0	0	0	0	0	0	0	0	0	0	0	0	0	0	0	0	0.62436	0	0	0	0	0	0	0	0	0	0	0	0	0	0	0	0	0	0	0	0	0.37564	0	0	0	0
NNH913B026H06P13D163.00-53	NaN	NaN	NaN	NaN	NaN	NaN	NaN	NaN	NaN	NaN	NaN	NaN	NaN	NaN	NaN	NaN	NaN	NaN	NaN	NaN	NaN	NaN	NaN	NaN	NaN	NaN	NaN	NaN	NaN	NaN	NaN	NaN	NaN	NaN	NaN	NaN	NaN	NaN	NaN	NaN	NaN	NaN	NaN	NaN	NaN
NNH913B026H06P13D163.00-54	NaN	NaN	NaN	NaN	NaN	NaN	NaN	NaN	NaN	NaN	NaN	NaN	NaN	NaN	NaN	NaN	NaN	NaN	NaN	NaN	NaN	NaN	NaN	NaN	NaN	NaN	NaN	NaN	NaN	NaN	NaN	NaN	NaN	NaN	NaN	NaN	NaN	NaN	NaN	NaN	NaN	NaN	NaN	NaN	NaN
NNH913B026H06P13D163.00-55	NaN	NaN	NaN	NaN	NaN	NaN	NaN	NaN	NaN	NaN	NaN	NaN	NaN	NaN	NaN	NaN	NaN	NaN	NaN	NaN	NaN	NaN	NaN	NaN	NaN	NaN	NaN	NaN	NaN	NaN	NaN	NaN	NaN	NaN	NaN	NaN	NaN	NaN	NaN	NaN	NaN	NaN	NaN	NaN	NaN
NNH913B026H06P13D163.00-56	0	0	0	0.30955	0	0	0	0	0	0	0	0	0	0	0	0	0	0	0.17003	0	0	0	0	0	0	0	0	0	0	0	0	0	0	0	0	0	0	0	0	0	0.3787	0.14172	0	0	0
NNH913B026H06P13D163.00-57	NaN	NaN	NaN	NaN	NaN	NaN	NaN	NaN	NaN	NaN	NaN	NaN	NaN	NaN	NaN	NaN	NaN	NaN	NaN	NaN	NaN	NaN	NaN	NaN	NaN	NaN	NaN	NaN	NaN	NaN	NaN	NaN	NaN	NaN	NaN	NaN	NaN	NaN	NaN	NaN	NaN	NaN	NaN	NaN	NaN
NNH913B026H06P13D163.00-58	0	0	0	0.54515	0	0	0.1019	0.12676	0	0	0	0	0	0	0	0	0	0	0.062095	0	0	0.070298	0	0	0	0	0	0	0	0	0	0	0	0	0	0	0	0	0.0938	0	0	0	0	0	0
NNH913B026H06P13D163.00-59	0	0	0	0	0	0	0	0	0	0	0	0	0	0	0	0	0	0	0	0	0	0	0	0	0	0	0	0	0	0	0	0	0	0	0	0	0	0	0	0	0	0.96254	0.037462	0	0
NNH913B026H06P13D163.00-6	0	0.21911	0	0	0	0	0	0	0	0	0	0	0	0	0	0	0.42851	0	0	0	0	0	0	0	0	0	0	0	0	0	0	0	0	0	0	0	0	0	0	0	0	0.16401	0.18837	0	0
NNH913B026H06P13D163.00-60	0	0	0	0.19256	0.19394	0	0	0	0	0	0	0	0	0	0	0	0	0.21243	0.12878	0	0	0	0.065264	0	0	0	0	0	0	0	0	0	0	0	0	0	0	0	0	0.20702	0	0	0	0	0
NNH913B026H06P13D163.00-61	0.020446	0.011119	0.0025328	0.14408	0.020584	0.014633	0.012327	0.08144	0.014245	0	0.0058374	0	0.0025374	0.010962	0.0037873	0	0.022154	0.031538	0.045036	0.0027508	0.0087242	0.019387	0.024209	0.0074939	0.0054142	0.0041212	0.00077324	0	0.04075	0.022525	0.0047607	0.1075	0.027508	0.0070753	0.0020559	0.01888	0.036228	0.0087262	0.0086442	0.0060177	0.013943	0.09464	0.083658	0	0.00095738
NNH913B026H06P13D163.00-62	NaN	NaN	NaN	NaN	NaN	NaN	NaN	NaN	NaN	NaN	NaN	NaN	NaN	NaN	NaN	NaN	NaN	NaN	NaN	NaN	NaN	NaN	NaN	NaN	NaN	NaN	NaN	NaN	NaN	NaN	NaN	NaN	NaN	NaN	NaN	NaN	NaN	NaN	NaN	NaN	NaN	NaN	NaN	NaN	NaN
NNH913B026H06P13D163.00-63	NaN	NaN	NaN	NaN	NaN	NaN	NaN	NaN	NaN	NaN	NaN	NaN	NaN	NaN	NaN	NaN	NaN	NaN	NaN	NaN	NaN	NaN	NaN	NaN	NaN	NaN	NaN	NaN	NaN	NaN	NaN	NaN	NaN	NaN	NaN	NaN	NaN	NaN	NaN	NaN	NaN	NaN	NaN	NaN	NaN
NNH913B026H06P13D163.00-64	0	0	0	0	0	0	0	0	0	0	0	0	0	0	0	0	0	0	0	0	0	0	0	0	0	0	0	0	0	0	0	0	0	0	0	0	0	1	0	0	0	0	0	0	0
NNH913B026H06P13D163.00-65	0	0	0	0	0	0	0	0.016057	0	0	0	0	0	0	0	0	0	0	0	0	0	0	0.019614	0	0	0	0	0	0	0	0	0.033818	0	0	0	0	0	0	0	0	0	0.84894	0.081571	0	0
NNH913B026H06P13D163.00-66	0	0	0	0	0.30791	0.27804	0	0	0	0	0	0	0	0	0	0	0	0	0	0	0.41406	0	0	0	0	0	0	0	0	0	0	0	0	0	0	0	0	0	0	0	0	0	0	0	0
NNH913B026H06P13D163.00-67	NaN	NaN	NaN	NaN	NaN	NaN	NaN	NaN	NaN	NaN	NaN	NaN	NaN	NaN	NaN	NaN	NaN	NaN	NaN	NaN	NaN	NaN	NaN	NaN	NaN	NaN	NaN	NaN	NaN	NaN	NaN	NaN	NaN	NaN	NaN	NaN	NaN	NaN	NaN	NaN	NaN	NaN	NaN	NaN	NaN
NNH913B026H06P13D163.00-68	0.041779	0	0	0.16333	0.06148	0.028225	0.076554	0.038991	0	0	0	0	0	0	0	0	0.01654	0.082962	0.1805	0	0	0.035009	0	0	0	0	0	0	0.025406	0	0	0.092717	0	0	0	0	0	0	0.014824	0.030619	0.039041	0.012021	0.060004	0	0
NNH913B026H06P13D163.00-69	0	0	0	0	0	0	0	0	0	0	0	0	0	0	0	0	0	0	0	0	0	0	0	0	0	0	0	0	0	0	0	0	0	0	0	0	0	0	0	0	0	1	0	0	0
NNH913B026H06P13D163.00-7	0	0.071028	0.010963	0.17742	0.027967	0.0014598	0.0036644	0.047517	0.009964	0	0.0034627	0	0.00079618	0.0084268	0.0046907	0	0.016599	0.012441	0.014733	0.00074909	0.0022969	0.00097495	0.012312	0.013832	0.0035753	0.010792	0.0050783	0.0019497	0.0023973	0.033976	0.01917	0.086996	0.033483	0.0020924	0.0035604	0.034786	0.019153	0.0024655	0.006447	0.0020938	0.0099475	0.14074	0.13885	0.0011479	0
NNH913B026H06P13D163.00-8	0.011275	0	0.03315	0.32474	0.050447	0.0078458	0.0067144	0.15677	0	0	0	0	0	0	0.0063936	0	0.040624	0.10868	0.098571	0	0	0.034691	0	0	0	0	0	0	0	0	0	0.037459	0	0	0	0	0	0.012054	0	0	0.0064695	0.018933	0.045188	0	0
NNH913B026H06P13D163.00-9	0	0	0	0	0	0	0	0	0	0	0	0	0	0	0	0	0	0	0	0	0	0	0	0	0	0	0	0	0	0	0	0.022434	0	0	0	0	0	0	0	0	0	0.87068	0.10688	0	0
NNH913B026H06P13D163.00	0.315186	0.407793	0.127409	4.62033	1.73246	0.838232	0.746689	2.18213	0.238938	0	0.0229377	0	0.00655168	0.611608	0.0321395	0	0.688894	1.44004	2.57373	0.773423	0.506525	0.381172	0.26026	0.026988	0.0218837	0.0355137	0.00937694	0.0294693	0.24568	0.338063	0.248624	2.70658	0.765294	0.0455985	0.0148054	0.118511	0.182605	1.11153	0.356145	0.665105	2.16355	15.7684	4.61168	0.0179279	0.0102578
NNH913B026H06P8R85.50-1	0	0	0	0.2237	0	0	0	0.058114	0	0	0	0	0	0	0	0	0	0	0	0	0	0	0.067903	0	0	0	0	0	0	0	0	0.075156	0	0	0	0	0	0	0	0	0	0.33634	0.23879	0	0
NNH913B026H06P8R85.50-2	0	0	0	0.016975	0	0	0	0	0	0	0	0	0	0	0	0	0	0	0	0	0	0	0	0.04544	0	0	0	0	0	0	0	0	0	0	0	0	0	0	0	0	0	0.61278	0.3248	0	0
NNH913B026H06P8R85.50-3	0	0	0	0	0	0	0	0	0	0	0	0	0	0	0	0	0	0	0	0	0	0	0	0	0	0	0	0	0	0	0	0	0	0	0	0	0	0	0	0	0	0.87227	0.12773	0	0
NNH913B026H06P8R85.50-4	0	0	0	0.018537	0	0	0	0.013118	0	0	0	0	0	0	0	0	0	0	0	0	0	0	0.0034931	0	0	0	0	0.0047765	0	0	0	0.0062907	0.012474	0	0	0	0	0	0	0	0	0.76013	0.18118	0	0
NNH913B026H06P8R85.50-5	NaN	NaN	NaN	NaN	NaN	NaN	NaN	NaN	NaN	NaN	NaN	NaN	NaN	NaN	NaN	NaN	NaN	NaN	NaN	NaN	NaN	NaN	NaN	NaN	NaN	NaN	NaN	NaN	NaN	NaN	NaN	NaN	NaN	NaN	NaN	NaN	NaN	NaN	NaN	NaN	NaN	NaN	NaN	NaN	NaN
NNH913B026H06P8R85.50-6	NaN	NaN	NaN	NaN	NaN	NaN	NaN	NaN	NaN	NaN	NaN	NaN	NaN	NaN	NaN	NaN	NaN	NaN	NaN	NaN	NaN	NaN	NaN	NaN	NaN	NaN	NaN	NaN	NaN	NaN	NaN	NaN	NaN	NaN	NaN	NaN	NaN	NaN	NaN	NaN	NaN	NaN	NaN	NaN	NaN
NNH913B026H06P8R85.50	0	0	0	0.259212	0	0	0	0.071232	0	0	0	0	0	0	0	0	0	0	0	0	0	0	0.0713961	0.04544	0	0	0	0.0047765	0	0	0	0.0814467	0.012474	0	0	0	0	0	0	0	0	2.58152	0.8725	0	0
NNH913B30H2WP3D66.00-1	NaN	NaN	NaN	NaN	NaN	NaN	NaN	NaN	NaN	NaN	NaN	NaN	NaN	NaN	NaN	NaN	NaN	NaN	NaN	NaN	NaN	NaN	NaN	NaN	NaN	NaN	NaN	NaN	NaN	NaN	NaN	NaN	NaN	NaN	NaN	NaN	NaN	NaN	NaN	NaN	NaN	NaN	NaN	NaN	NaN
NNH913B30H2WP3D66.00-2	NaN	NaN	NaN	NaN	NaN	NaN	NaN	NaN	NaN	NaN	NaN	NaN	NaN	NaN	NaN	NaN	NaN	NaN	NaN	NaN	NaN	NaN	NaN	NaN	NaN	NaN	NaN	NaN	NaN	NaN	NaN	NaN	NaN	NaN	NaN	NaN	NaN	NaN	NaN	NaN	NaN	NaN	NaN	NaN	NaN
NNH913B30H2WP3D66.00-3	NaN	NaN	NaN	NaN	NaN	NaN	NaN	NaN	NaN	NaN	NaN	NaN	NaN	NaN	NaN	NaN	NaN	NaN	NaN	NaN	NaN	NaN	NaN	NaN	NaN	NaN	NaN	NaN	NaN	NaN	NaN	NaN	NaN	NaN	NaN	NaN	NaN	NaN	NaN	NaN	NaN	NaN	NaN	NaN	NaN
NNH913B30H2WP3D66.00-4	NaN	NaN	NaN	NaN	NaN	NaN	NaN	NaN	NaN	NaN	NaN	NaN	NaN	NaN	NaN	NaN	NaN	NaN	NaN	NaN	NaN	NaN	NaN	NaN	NaN	NaN	NaN	NaN	NaN	NaN	NaN	NaN	NaN	NaN	NaN	NaN	NaN	NaN	NaN	NaN	NaN	NaN	NaN	NaN	NaN
NNH913B30H2WP3D66.00-5	NaN	NaN	NaN	NaN	NaN	NaN	NaN	NaN	NaN	NaN	NaN	NaN	NaN	NaN	NaN	NaN	NaN	NaN	NaN	NaN	NaN	NaN	NaN	NaN	NaN	NaN	NaN	NaN	NaN	NaN	NaN	NaN	NaN	NaN	NaN	NaN	NaN	NaN	NaN	NaN	NaN	NaN	NaN	NaN	NaN
NNH913B30H2WP3D66.00-6	NaN	NaN	NaN	NaN	NaN	NaN	NaN	NaN	NaN	NaN	NaN	NaN	NaN	NaN	NaN	NaN	NaN	NaN	NaN	NaN	NaN	NaN	NaN	NaN	NaN	NaN	NaN	NaN	NaN	NaN	NaN	NaN	NaN	NaN	NaN	NaN	NaN	NaN	NaN	NaN	NaN	NaN	NaN	NaN	NaN
NNH913B30H2WP3D66.00-7R	NaN	NaN	NaN	NaN	NaN	NaN	NaN	NaN	NaN	NaN	NaN	NaN	NaN	NaN	NaN	NaN	NaN	NaN	NaN	NaN	NaN	NaN	NaN	NaN	NaN	NaN	NaN	NaN	NaN	NaN	NaN	NaN	NaN	NaN	NaN	NaN	NaN	NaN	NaN	NaN	NaN	NaN	NaN	NaN	NaN
NNH913B30H2WP3D66.00	0	0	0	0	0	0	0	0	0	0	0	0	0	0	0	0	0	0	0	0	0	0	0	0	0	0	0	0	0	0	0	0	0	0	0	0	0	0	0	0	0	0	0	0	0
NNH913B30H4WP9D26.00-10	0	0.03452	0	0.029828	0.16318	0.032118	0	0.23411	0	0	0	0	0	0.085279	0	0	0	0	0.029018	0	0	0	0	0	0	0	0	0	0	0	0	0.13953	0	0	0	0	0	0.04369	0.039811	0	0	0.16892	0	0	0
NNH913B30H4WP9D26.00-11	0.15285	0	0	0	0.17103	0	0.1401	0.10907	0	0	0	0	0	0	0	0	0.09712	0	0	0	0	0.097673	0	0	0	0	0	0	0	0	0	0.23216	0	0	0	0	0	0	0	0	0	0	0	0	0
NNH913B30H4WP9D26.00-12	NaN	NaN	NaN	NaN	NaN	NaN	NaN	NaN	NaN	NaN	NaN	NaN	NaN	NaN	NaN	NaN	NaN	NaN	NaN	NaN	NaN	NaN	NaN	NaN	NaN	NaN	NaN	NaN	NaN	NaN	NaN	NaN	NaN	NaN	NaN	NaN	NaN	NaN	NaN	NaN	NaN	NaN	NaN	NaN	NaN
NNH913B30H4WP9D26.00-13	NaN	NaN	NaN	NaN	NaN	NaN	NaN	NaN	NaN	NaN	NaN	NaN	NaN	NaN	NaN	NaN	NaN	NaN	NaN	NaN	NaN	NaN	NaN	NaN	NaN	NaN	NaN	NaN	NaN	NaN	NaN	NaN	NaN	NaN	NaN	NaN	NaN	NaN	NaN	NaN	NaN	NaN	NaN	NaN	NaN
NNH913B30H4WP9D26.00-14	0	0.013445	0.0024973	0.21138	0.059741	0.0090144	0.0083559	0.035085	0.0051152	0	0.0059519	0	0	0.019115	0.0059157	0	0.0026379	0.0044858	0.02573	0	0	0.0039456	0	0.013507	0	0.024067	0	0	0.0065508	0.032841	0.030632	0.095303	0.023691	0.0089157	0	0.044339	0.016492	0.0024742	0.0029069	0.0069054	0.0045342	0.068333	0.19144	0.012124	0.0025229
NNH913B30H4WP9D26.00-15	0	0.037644	0.036185	0.3718	0.16401	0.033839	0	0.057074	0	0	0	0	0	0	0	0	0	0	0.12092	0.056212	0	0	0	0	0	0	0	0	0	0	0.034157	0	0	0	0	0	0	0.022848	0	0	0	0.028259	0.037041	0	0
NNH913B30H4WP9D26.00-16	0	0	0	0.21329	0	0	0	0	0	0	0	0	0	0	0	0	0	0	0	0	0	0	0	0	0	0	0	0	0	0.042161	0	0.14103	0	0	0	0	0	0	0	0	0	0.20114	0.40239	0	0
NNH913B30H4WP9D26.00-17	NaN	NaN	NaN	NaN	NaN	NaN	NaN	NaN	NaN	NaN	NaN	NaN	NaN	NaN	NaN	NaN	NaN	NaN	NaN	NaN	NaN	NaN	NaN	NaN	NaN	NaN	NaN	NaN	NaN	NaN	NaN	NaN	NaN	NaN	NaN	NaN	NaN	NaN	NaN	NaN	NaN	NaN	NaN	NaN	NaN
NNH913B30H4WP9D26.00-18	0	0	0	0.18679	0.066079	0	0	0.16267	0	0	0	0	0	0	0	0	0	0	0.022931	0	0	0	0	0	0	0	0	0	0	0	0	0	0	0	0	0	0	0.049229	0	0	0.017562	0.40607	0.088671	0	0
NNH913B30H4WP9D26.00-19	NaN	NaN	NaN	NaN	NaN	NaN	NaN	NaN	NaN	NaN	NaN	NaN	NaN	NaN	NaN	NaN	NaN	NaN	NaN	NaN	NaN	NaN	NaN	NaN	NaN	NaN	NaN	NaN	NaN	NaN	NaN	NaN	NaN	NaN	NaN	NaN	NaN	NaN	NaN	NaN	NaN	NaN	NaN	NaN	NaN
NNH913B30H4WP9D26.00-1A	0	0	0	0.12644	0.32071	0	0	0	0	0	0	0	0	0	0	0	0	0	0	0	0	0	0	0	0	0	0	0	0	0	0.31297	0.23988	0	0	0	0	0	0	0	0	0	0	0	0	0
NNH913B30H4WP9D26.00-1B	0	0	0	0.11184	0.071089	0.22373	0	0	0	0	0	0	0	0.11138	0	0	0	0.11994	0.073287	0	0	0	0	0	0	0	0	0	0	0	0	0	0.15034	0	0	0	0	0	0	0	0	0.064675	0.07372	0	0
NNH913B30H4WP9D26.00-1C	0	0.20193	0	0.07693	0.062439	0.17799	0	0.14603	0	0	0	0	0	0	0	0	0	0	0.09669	0	0.029217	0	0	0	0	0	0	0	0	0.016191	0	0.04532	0	0	0	0	0.042325	0	0	0	0.050951	0	0.053988	0	0
NNH913B30H4WP9D26.00-2	0	0	0	0	0	0	0	0	0	0	0	0	0	0	0	0	0	0.40352	0	0	0	0	0	0	0	0	0	0	0	0	0	0	0	0	0	0	0	0	0	0	0	0.59648	0	0	0
NNH913B30H4WP9D26.00-3	0	0	0	0.073171	0	0	0.14929	0.17459	0	0	0	0	0	0.053984	0	0	0	0	0	0	0.15794	0	0	0	0	0	0	0	0	0.060171	0	0.1769	0	0	0	0.15394	0	0	0	0	0	0	0	0	0
NNH913B30H4WP9D26.00-4	0.0025833	0.0082919	0.007387	0.27992	0.039712	0.010964	0.0078807	0.074535	0.0093524	0	0.0041788	0	0.0050587	0.01189	0.0033456	0	0.011379	0.023588	0.035334	0	0.0017887	0.0073147	0.0094407	0.0088492	0	0.0013901	0.0011719	0.0014903	0.016785	0.020715	0.0055318	0.058179	0.029069	0.004705	0	0.0032045	0.0096855	0.0057087	0.0043256	0.0010373	0.0065113	0.17875	0.086419	0.0025255	0
NNH913B30H4WP9D26.00-5	0	0	0	0.2152	0.030273	0	0.084237	0.079761	0	0	0	0	0	0.022266	0	0	0	0	0.024681	0	0	0.036966	0	0	0	0	0	0	0	0	0	0.36029	0.061812	0	0	0	0	0	0	0	0	0.08451	0	0	0
NNH913B30H4WP9D26.00-6	NaN	NaN	NaN	NaN	NaN	NaN	NaN	NaN	NaN	NaN	NaN	NaN	NaN	NaN	NaN	NaN	NaN	NaN	NaN	NaN	NaN	NaN	NaN	NaN	NaN	NaN	NaN	NaN	NaN	NaN	NaN	NaN	NaN	NaN	NaN	NaN	NaN	NaN	NaN	NaN	NaN	NaN	NaN	NaN	NaN
NNH913B30H4WP9D26.00-7	NaN	NaN	NaN	NaN	NaN	NaN	NaN	NaN	NaN	NaN	NaN	NaN	NaN	NaN	NaN	NaN	NaN	NaN	NaN	NaN	NaN	NaN	NaN	NaN	NaN	NaN	NaN	NaN	NaN	NaN	NaN	NaN	NaN	NaN	NaN	NaN	NaN	NaN	NaN	NaN	NaN	NaN	NaN	NaN	NaN
NNH913B30H4WP9D26.00-8	0	0	0	0.13472	0	0	0	0	0.074495	0	0	0	0	0	0	0	0	0	0	0	0.099161	0	0.07325	0	0	0	0	0	0	0	0	0.081821	0	0.074488	0	0	0	0	0	0	0	0.37804	0.084025	0	0
NNH913B30H4WP9D26.00-9	NaN	NaN	NaN	NaN	NaN	NaN	NaN	NaN	NaN	NaN	NaN	NaN	NaN	NaN	NaN	NaN	NaN	NaN	NaN	NaN	NaN	NaN	NaN	NaN	NaN	NaN	NaN	NaN	NaN	NaN	NaN	NaN	NaN	NaN	NaN	NaN	NaN	NaN	NaN	NaN	NaN	NaN	NaN	NaN	NaN
NNH913B30H4WP9D26.00	0.155433	0.295831	0.0460693	2.03131	1.14826	0.487655	0.389864	1.07293	0.0889626	0	0.0101307	0	0.0050587	0.303914	0.0092613	0	0.111137	0.551534	0.428591	0.056212	0.288107	0.145899	0.0826907	0.0223562	0	0.0254571	0.0011719	0.0014903	0.0233358	0.172079	0.383291	1.57041	0.264912	0.0881087	0	0.201483	0.0685025	0.12395	0.0470435	0.0079427	0.0795585	2.17518	1.01769	0.0146495	0.0025229
[truncated: 32 more rows]
[truncated: 2 more columns]
