# Supplementary material for: Evidence for ephemeral middle Eocene to early Oligocene Greenland glacial ice and pan-Arctic sea ice
Source: Nat Commun. 2018 Mar 12;9:1038. doi: 10.1038/s41467-018-03180-5 (PMC5847593; doi:10.1038/s41467-018-03180-5)
Supplement: Supplementary file 4 — Supplementary Data 2 [file 41467_2018_3180_MOESM4_ESM.xlsx]

## Sheet: Table S2
Tripati, A. and Darby, D., 2018, Evidence for ephemeral middle Eocene to early Oligocene glaciers on Greenland and pan-Arctic sea ice, Nature Communications.
Supplementary Data Table 2: New data constraining source area (S-A) fractions at Site 913 as a function of sample depth and age.
			Number Fe grains from source (# grains)
Depth (mbsf)	Age (Ma)	Sample ID	S-A 1	S-A 2	S-A 3	S-A 4	S-A 5	S-A 6	S-A 7	S-A 8	S-A 9	S-A 10	S-A 11	S-A 12	S-A 13	S-A 14	S-A 15	S-A 16	S-A 17	S-A 18	S-A 19	S-A 20	S-A 21	S-A 22	S-A 23	S-A 24	S-A 25	S-A 26	S-A 27	S-A 28	S-A 29	S-A 30	S-A 31	S-A 32	S-A 33	S-A 34	S-A 35	S-A 36	S-A 37	S-A 38	S-A 39	S-A 40	S-A 41	S-A 42	S-A 43	S-A 44	S-A 45	S-A 46	Number matched
			N Greenland	N Ellesmere Is.	N Axel Heiberg Is.	N Ellef Ringnes Is.	Melville Is.	SW Ellesmere Is.	Devon Is.	western CAA Banks/Victoria Is.	Mackenzie Delta	tributaries to Mackenzie R.	Hershel Is., Alaska/Canada border coast	Kara Sea, south of Franz Josef Land	N slope Alaska Beaufort Sea	Ob R.	Yenisey R.	Pechora R mouth	west Laptev Sea	East Laptev Sea/Lena Delta offshore	west of Wrangel Is./eastern East Siberian Sea	Cape Shelagsk/East Siberian Sea	Kolyma R.	Indigirka R.	New Siberian Is.	Nansen Strait	Bathurst Is.	Axel Heiberg Is.	SE Ellesmere Is.	Cornwall Is.	Barents Sea N of Svalbard	Barents Sea east of Svalbard	Barents Sea SE of Svalbard	Barents Sea west of Franz Josef Land	Yermak Plateau	western Barents Sea south of Stappen Is.	off NNE Greenland	northern Barents Sea near Svernaya Zemlya	Vilkitski Strait	Bering Strait	Chukchi Sea Off west Alaska	central Chukchi Sea	western Chukchi Sea	East Greenland	SE Greenland	NW Iceland	southern Greenland	just north of E Greenland
375.385	26.4645	1H913B19H1P5D19.25	0.272696	0.278137	0.0500625	6.82386	0.544623	0.0769269	1.05708	4.21302	0.566366	0.0115814	0.403708	0	0.0840414	0.0517224	0.0982287	0.0581093	1.09358	0.453104	0.606932	0.0517178	0.131235	0.43116	3.86633	0.506383	0.0246458	0.10507	0.604322	0.0775372	0.580049	0.417374	0.216546	3.91028	2.10626	0.189427	0.260673	1.00404	0.461597	0.256249	0.25311	0.201188	0.171294	25.5521	15.7281	0.0818299	0.0677013	0	74
377.8	26.6348	5H913B14H2P2D110.75	0.321248	0.346709	0.135048	8.53135	0.836805	0.420538	0.901742	3.4623	0.216938	0.2455	0.347821	0.0025033	0.0611211	0.0774912	0.0667544	0	0.294758	1.14941	2.11606	0.274152	0.516389	0.209114	3.33959	0.276319	0.0223635	0.0805185	0.0888491	0.047868	0.845375	0.210385	0.359197	2.84864	1.32888	0.556148	0.128197	1.37702	0.447103	0.4861	0.335132	0.346899	0.934043	24.336	14.993	0.040671	0.0379095	0	74
380.795	26.8459	10H913B19H4P2R110.25	0.404881	0.253134	0.0803451	7.71901	1.13912	0.142214	0.888134	3.73569	0.427454	0.0044771	0.393851	0	0.143531	0.151816	0.154419	0.017948	0.187973	1.76818	2.04148	0.0853153	0.135799	0.399235	2.96198	0.697584	0.234171	0.158804	0.0188603	0.0299709	0.531709	0.745962	0.165663	4.16248	2.51795	0.250164	0.0559641	0.364665	0.199598	0.143073	0.466213	0.199037	0.490855	42.1728	20.1209	0.026372	0.0111957	0	97
425.96	30.03	21H913B20H2P2R97.00	0.200666	0.114965	0.042693	3.36414	0.602751	0.0457613	0.459838	2.17495	0.401199	0.0177905	0.129758	0.0274116	0.0436873	0.0303586	0.0555368	0.0120849	0.0937815	0.407528	0.454118	0.00936037	0.0780734	0.0808234	1.06221	0.251051	0.0053756	0.0815065	0.126059	1.08164	0.105099	0.174431	0.0680546	1.2216	0.385277	0.0783935	0.156737	0.131857	0.109182	0.127531	0.168421	0.0708693	0.118442	14.7558	9.70999	0.0157122	0.147459	0	39
426.99	30.1026	24H913B20H3P4D49.75	0.51012	0.680846	0.240722	6.29031	1.07803	0.168182	0.272867	2.40419	0.127121	0.010277	0.0608438	0	0.249415	0.0842208	1.0252	0.0042158	0.140365	1.76981	3.12785	1.02955	0.103779	0.0927382	0.878995	0.285173	0.0528391	0.100668	0.0110626	0.0320757	0.230665	0.161752	0.0761003	3.83829	0.500929	0.0598832	0.0230326	0.23582	0.15275	1.13088	0.957362	0.6169	0.737304	13.3291	6.0499	0.022539	0.0453481	0	49
434.11	30.604	1019H913B21H1P1D101.00	0.0880947	0.247934	0.14395	3.71587	0.899287	0.182704	0.147772	1.97622	0.147953	0	0.144606	0	0.0177961	0.0334946	0.005727	0.0074087	0.131463	0.360294	1.03975	0.0202669	0.129726	0.215356	1.80181	0.182409	0.0189537	0.0092326	0.0580909	0.0276939	0.187727	0.153955	0.13991	1.51584	0.323022	1.0926	0.139796	0.166678	0.199275	0.201935	0.08569	0.129444	0.335955	14.8839	10.6364	0.0392942	0.0146974	0	42
435.21	30.6817	1038H913B21H2P4D61.00	0	0	0	0.090795	0.0063793	0	0	0.075583	0.050373	0	0.022723	0	0.018168	0.0041966	0.0062673	0.010539	0.0079171	0.016785	0.0056681	0	0.0047776	0.0034885	0.0060173	0.0029061	0	0.010327	0.0068831	0.0047943	0	1.06802	0.072281	0.06926	0.0082595	0.012751	0.418796	0.0070279	0.0063053	0.010636	0.031606	0.031709	0.015889	0.550064	1.17167	0.14713	0.02401	0	4
436.192	30.7511	38H913B21H3P6D9.25	0.0099525	0.041935	0.0833899	0.844452	0.0688749	0.0188267	0.0327613	0.741412	0.0254079	0	0.024899	0	0.0682613	0	0.298461	0.160052	0.0059471	0.089495	0.54511	0.018116	0.023008	0.0192559	0.0324617	0	0	0.0088117	0.0038631	0.0095974	0.0087494	1.02632	0.017054	0.0875714	0.0096676	0.250637	0.062766	0	0.0042806	0.0301923	0.356162	0.111137	0.0378812	4.28296	1.45681	0.069037	0.014406	0	11
438.368	30.9048	45H913B21H4P4D76.75	0	0	0	0.070143	0	0	0.02103	0.11296	0	0	0.022784	0	0	0	0	0	0	0	0	0	0	0.0148	0.13813	0	0	0	0	0	0.014039	0	0	0.033245	0.045578	0	0	0	0	0.017205	0	0	0	0.9109	1.59918	0	0	0	3
442.9	31.6614	67H913B22H1P10D10.00	0.620156	0.185905	0.222957	6.24566	1.68871	0.343206	0.366232	2.27129	0.772763	0	0.0529199	0	0.0635019	0.608909	0.0664814	0.0069372	0.574604	1.34819	1.78248	0.623311	0.275629	0.201625	1.53478	0.279695	0.0129633	0.0470129	0.0941985	0.369517	0.431673	0.113681	0.634964	3.91893	0.329994	0.313596	0.250861	0.628379	0.269917	0.274017	0.590691	0.206964	1.15385	26.0355	10.8299	0.09866	0.258809	0	67
443.54	31.7673	69H913B22H1P11D74.00	0.36339	0.247688	0.236218	5.23785	1.18587	0.350382	0.359537	2.92544	0.446919	0	0.0826891	0	0.0470286	0.109681	0.136158	0	0.231102	0.740185	3.34204	0.116152	0.0618005	0.593721	0.270144	0.473257	0.0051037	0.0238084	0	1	0.147739	0.187368	0.0644145	1.55191	0.370582	0.0088677	0.0064555	0.0951127	0.0890223	0.303981	0.525127	0.182225	0.604868	11.9207	4.3437	0	0.0117803	0	39
445.103	32.026	56H913B22H2P10D80.25	0.350538	0.096967	0.15018	3.07419	0.494443	0.14315	0.236159	4.06185	0.109498	0	0.015855	0	0.019023	0.0444654	0	0	0.161169	1.4861	3.06389	0.673605	0.0568675	0.966057	0.308556	0.185841	0.0162076	0	0.0043215	0	0.09049	0.129346	0.204736	1.81524	0.314842	0.140874	0.0044858	0.026172	0.106248	0.478899	0.234546	0.0048929	0.66472	13.634	2.4316	0	0	0	36
446.317	32.2272	58H913B22H3P1R51.75	0	0	0	0.166993	0.014322	0.0027186	0.034875	0.18939	0.12244	0	0.04408	0	0	0.0040745	0.018705	0.010649	0.0043148	0.012219	0	0.0052695	0.0045434	0.010647	0.127483	0	0	0.0062898	0.079253	0.015275	0.019852	0.08095	0.02368	0.204474	0.049006	0.015927	0.038842	0.019478	0.028132	0.003029	0.0057042	0.020402	0.0027259	2.24606	0.357974	0.0047525	0.005469	0	4
448.767	32.6328	66H913B22H4P6D146.75	0.021603	0.011729	0.081894	0.70699	0.166644	0.008242	0.02647	0.379868	0.092741	0	0.0084005	0	0.0048735	0.026934	0	0	0.012822	0.0904503	1.40816	0.020995	0.012657	0.014733	0.022436	0.03828	0	0.04462	0	0.0085112	0.105568	0.059574	0.0468885	1.5298	0.024982	0.0054831	0.12601	0.0041677	0.0230055	0.0045875	0.0031909	0.084313	0.326522	1.67372	0.722105	0	0.0500378	0	8.00001
449.082	32.6849	67H913B22H5P1D28.25	0	0.014272	0.0015746	2.31904	0.198906	0.0039819	0.059531	0.795504	0.173348	0.0011426	0.090115	0	0.00074434	0.0078712	0.014057	0.0045617	0.012794	0.020435	0	0.0080853	0.0090849	0.0077865	0.303981	1.20114	0.061505	0.116999	0.088279	0.01465	0.029589	0.056023	0.069403	0.898542	0.240777	0.064636	0.035047	0.149258	0.051949	0.017914	0.013256	0.013954	0.00093284	3.13045	2.68507	0.0019619	0.011848	0	13
452.798	33.1496	69H913B23H1P12R39.75	0.108298	1.09998	0.111533	4.4835	0.501213	0.147331	1.42268	6.84533	1.4065	0.0192845	0.169216	0.00414671	0.116382	0.0836103	0.195056	0.0444203	1.25934	1.70933	1.84396	0.307989	1.10262	0.130577	0.527212	0.0217406	0.013415	0.0122612	1.36134	0.522108	0.494129	0.705781	0.5763	2.17564	0.252844	0.481439	1.1174	0.114162	0.204977	0.204075	0.343777	0.249335	2.05852	15.9365	6.29837	0.00050667	0.215813	0	57
453.428	33.2692	71H913B23H1P6D102.75	0.081866	0.04382	0.131395	0.936062	0.282961	0.142415	0.360805	0.549669	0.945775	0	0.035082	0	0.039822	0	0	0	0.067371	0.52286	0.555522	0.0287347	0	0.049966	0.642427	0.0303794	0.115047	0	0	0	0.703849	0.2897	0.042245	1.96692	0.547582	0.307114	0	0.0406617	0.033254	0.038819	0.062538	0.010347	0.153745	7.82051	2.42074	0	0	0	20
465.053	35.4224	82H913B24H3P5D5.25	0	0	0	0	0	0	0	0	0	0	0	0	0	0	0	0	0	0	0	0	0	0	0	0	0	0	0	0	0	0	0	0	0	0	0	0	0	0	0	0	0	0	0	0	0	0	0
466.967	35.7337	88H913B24H4P3D46.75	0	0.050536	0.039563	0.446553	0.066382	0.015909	0.013025	0.14253	0	0	0.0171216	0	0	0	0	0	0.0088538	0.056476	0.034616	0.0072125	0.0052046	0.0229368	0.11116	0.055916	0.01125	0.011378	0.0072449	0	0.015527	0.016073	0.0045232	0.187644	0.0348635	0.0088166	0	0.015345	0.0081194	0.0066533	0.0055463	0.0068891	0.031908	0.3668	0.167422	0	0	0	2
467.272	35.7833	89H913B24H4P11D77.25	0.067044	0.0204355	0.0293935	0.76248	0.580504	0.03301	0.084925	0.396283	0.043693	0	0.0024797	0	0.0058236	0.0058489	0.0035661	0	0.045501	0.127532	0.210778	0.0229978	0.0212776	0.055765	0.046651	0.0246276	0.00215982	0.0145693	0.0013079	0	0.071861	0.0171226	0.0032387	0.291576	0.193841	0.0061186	0.0042921	0.0272015	0.0389486	0.0198218	0.02656	0.0300854	0.030259	2.76478	0.860148	0	0.00549	0	7
476.308	36.669	110H913B25H4P11D20.75	0	0.077824	0.044551	0.700205	0.083109	0.018341	0.023564	0.062125	0.13072	0	0.0032409	0	0.0243823	0.0066107	0	0	0.0611092	0.07929	0.164211	0	0.0066237	0	0.0078485	0.057803	0	0.0085924	0.0090645	0	0.015203	0.0050991	0.095581	0.463858	0.4012	0	0.0055265	0.044369	0.0257091	0.0169445	0.013857	0.019808	0.053457	2.1941	1.07051	0	0.0055635	0	6
479.308	37.052	120H913B25H6P5D20.75	0.0225996	0.0483076	0.010226	1.45483	0.478286	0.017457	0.110277	0.675907	0.0188422	0	0.216104	0	0.0775009	0.014624	0.0165519	0	0.023284	0.1469	0.182608	0.0755561	0.0060224	0.347476	0.505338	0.122559	0.010722	0.0549167	0.0068989	0.0010886	0.0402316	0.175521	0.0148306	0.718194	0.156846	0.213148	0.0027332	0.04602	0.0555	0.0099671	0.153027	0.0085232	0.167921	5.95114	1.64086	0	0.00064521	0	14
483.885	37.3603	913B026H2D129.5	0	0	0	0	0	0	0	0	0	0	0	0	0	0	0	0	0	0	0	0	0	0	0	0	0	0	0	0	0	0	0	0	0	0	0	0	0	0	0	0	0	0	0	0	0	0	0
488.97	37.5688	913B026H06D37.0	0	0	0	0	0	0	0	0	0	0	0	0	0	0	0	0	0	0	0	0	0	0	0	0	0	0	0	0	0	0	0	0	0	0	0	0	0	0	0	0	0	0	0	0	0	0	0
485.14	37.7716	NNH913B026H03P10D104.0	0.0270098	0.0717024	0.310497	1.84027	0.366634	0.167788	0.124034	1.00935	0.0751628	0	0.0257681	0	0.0574759	0.60922	0.0081539	0	0.0994441	0.267336	0.866326	0.155407	0.044392	0.0304193	0.13357	0.0399168	0.0025617	0.0155077	0.0174751	0.00769618	0.0760823	0.16698	0.192185	0.615727	0.466014	0.126473	1.00326	0.0961895	0.120223	0.0685237	0.122666	0.0747437	0.0515723	7.06774	2.34527	0.0298762	0.0033593	0	19
487.803	38.0683	NNH913B026H05P9D70.25	0.17352	0.366767	0.21601	7.24315	0.778583	0.662502	0.62283	4.26224	0.198303	0	0.0121161	0	0.1911	1.18476	0.0545949	0.0013693	0.551344	1.25331	2.3108	0.144348	0.0851466	1.19223	0.334841	0.0998474	0.0263172	0.0717612	0.0094758	0.0115899	0.396753	0.389125	0.189055	2.4146	0.298298	0.0632323	0.0179699	0.211176	0.292641	0.295764	0.357755	0.440212	1.13809	12.3047	6.03687	0.082898	0.0120806	0	47
489.445	38.2513	NNH913B026H06P10D85.5	0	0	0	0.259212	0	0	0	0.071232	0	0	0	0	0	0	0.021232	0	0	0	0	0	0	0	0.0713961	0.04544	0	0	0	0.0047765	0	0	0	0.0814467	0.012474	0	0	0	0	0	0	0	0	3.821	1.61179	0	0	0	6
490.03	38.3165	NNH913B026H06P13D163.00	0.315186	0.407793	0.127409	4.62033	1.73246	0.838232	0.746689	2.18213	0.238938	0	0.0229377	0	0.00655168	0.611608	0.0321395	0	0.688894	1.44004	2.57373	0.773423	0.506525	0.381172	0.26026	0.026988	0.0218837	0.0355137	0.00937694	0.0294693	0.24568	0.338063	0.248624	2.70658	0.765294	0.0455985	0.0148054	0.118511	0.182605	1.11153	0.356145	0.665105	2.16355	15.7684	4.61168	0.0179279	0.0102578	0	48
492.962	38.6433	247H913B27H2P11R76.25	0.694077	2.33181	0.845306	19.8435	4.7421	2.30143	1.64102	8.55773	0.533893	0	0.197866	0	0.322201	1.63817	0.130282	0	1.018	2.69084	6.51838	0.493584	0.756813	0.715828	3.55397	0.671821	0.358127	0.249221	0.0559649	0.0342797	0.921891	1.1822	0.715358	9.27637	1.52071	0.710302	0.0725199	0.762376	0.739962	0.747407	3.01601	0.965442	2.53785	52.7099	25.9925	0.115882	0.117043	0	163
495.467	38.9225	271H913B27H4P3D26.75	0.024841	0.01512	0.0078553	0.319171	0.079867	0.01506	0.062786	0.519278	0.012294	0	0.0401695	0	0.0031236	0.026764	0.0203204	0	0.023241	0.042753	0.047836	0.0034684	0.0089898	0.025711	0.04811	0.0605762	0.0019066	0.14131	0.00068053	0	0.037422	0.021063	1.00652	0.191037	0.024755	0.010657	0.360266	0.025055	0.045705	0.0083789	0.01305	0.0081029	0.016412	0.671167	1.97738	0.030304	0.0015027	0	6.00001
497.47	39.1456	290H913B27H5P3D77.00	0.167161	0.0673325	0.0271565	2.20698	0.197616	0.153745	0.106379	1.9308	0.973899	0	0.101917	0.014541	0.0711032	0.203136	0.138548	0.0470547	0.0840232	0.350327	0.371762	0.0214901	0.0732033	0.0954834	1.25465	0.159543	0.0160049	0.027668	1.28947	0.0906428	0.725349	0.268576	0.161025	1.31257	0.875106	0.129311	0.147756	0.321325	0.237014	0.118719	0.126766	0.104808	0.230194	8.41279	7.47928	0.051933	0.05585	0	31
530.26	40.5568	913B31H1D107.0	0	0	0	0	0	0	0	0	0	0	0	0	0	0	0	0	0	0	0	0	0	0	0	0	0	0	0	0	0	0	0	0	0	0	0	0	0	0	0	0	0	0	0	0	0	0	0
521.66	40.6421	NNH913B30H2WP3D66.00	0	0	0	0	0	0	0	0	0	0	0	0	0	0	0	0	0	0	0	0	0	0	0	0	0	0	0	0	0	0	0	0	0	0	0	0	0	0	0	0	0	0	0	0	0	0	0
524.26	40.8224	NNH913B30H4WP9D26.00	0.155433	0.295831	0.0460693	2.03131	1.14826	0.487655	0.389864	1.07293	0.0889626	0	0.0101307	0	0.0050587	0.303914	0.0092613	0	0.111137	0.551534	0.428591	0.056212	0.288107	0.145899	0.0826907	0.0223562	0	0.0254571	0.0011719	0.0014903	0.0233358	0.172079	0.383291	1.57041	0.264912	0.0881087	0	0.201483	0.0685025	0.12395	0.0470435	0.0079427	0.0795585	2.17518	1.01769	0.0146495	0.0025229	0	14
545.8	41.2323	913B322048H5D87.0	0	0	0	0	0	0	0	0	0	0	0	0	0	0	0	0	0	0	0	0	0	0	0	0	0	0	0	0	0	0	0	0	0	0	0	0	0	0	0	0	0	0	0	0	0	0	0
531.36	41.3144	NNH913B31H2P13D66.00	0	0	0	0	0	0	0	0	0	0	0	0	0	0	0	0	0	0	0	0	0	0	0	0	0	0	0	0	0	0	0	0	0	0	0	0	0	0	0	0	0	0	0	0	0	0	0
550.21	41.4031	913B332066H2D32.0	0	0	0	0	0	0	0	0	0	0	0	0	0	0	0	0	0	0	0	0	0	0	0	0	0	0	0	0	0	0	0	0	0	0	0	0	0	0	0	0	0	0	0	0	0	0	0
552.61	41.496	913B3320823D122.0	0	0	0	0	0	0	0	0	0	0	0	0	0	0	0	0	0	0	0	0	0	0	0	0	0	0	0	0	0	0	0	0	0	0	0	0	0	0	0	0	0	0	0	0	0	0	0
553.51	41.5308	913B332090H4D62.0	0	0	0	0	0	0	0	0	0	0	0	0	0	0	0	0	0	0	0	0	0	0	0	0	0	0	0	0	0	0	0	0	0	0	0	0	0	0	0	0	0	0	0	0	0	0	0
554.46	41.5884	913B332096H5D2.0	0	0	0	0	0	0	0	0	0	0	0	0	0	0	0	0	0	0	0	0	0	0	0	0	0	0	0	0	0	0	0	0	0	0	0	0	0	0	0	0	0	0	0	0	0	0	0
556.46	41.7654	913B332110H6D52.0	0	0	0	0	0	0	0	0	0	0	0	0	0	0	0	0	0	0	0	0	0	0	0	0	0	0	0	0	0	0	0	0	0	0	0	0	0	0	0	0	0	0	0	0	0	0	0
559.11	42.0338	913B342295H1WD102.0	0	0	0	0	0	0	0	0	0	0	0	0	0	0	0	0	0	0	0	0	0	0	0	0	0	0	0	0	0	0	0	0	0	0	0	0	0	0	0	0	0	0	0	0	0	0	0
544.58	42.0402	2040H913B32H4P8D119.00	0	0	0	0.20549	0.070024	0	0	0	0	0	0	0	0	0	0	0	0	0.088639	0	0	0	0	0	0	0	0	0	0	0	0.06942	0	0.17463	0	0	0	0	0	0	0	0	0	0.3918	0	0	0	0	1
560.43	42.1676	913B34H2W510D079.0	0	0	0	0	0	0	0	0	0	0	0	0	0	0	0	0	0	0	0	0	0	0	0	0	0	0	0	0	0	0	0	0	0	0	0	0	0	0	0	0	0	0	1	0	0	0	1
561.5	42.2519	913B342306H3WD30.0	0	0	0	0	0	0	0	0	0	0	0	0	0	0	0	0	0	0	0	0	0	0	0	0	0	0	0	0	0	0	0	0	0	0	0	0	0	0	0	0	0	0	0	0	0	0	0
561.79	42.2728	913B342308H3WD59.0	0	0	0	0	0	0	0	0	0	0	0	0	0	0	0	0	0	0	0	0	0	0	0	0	0	0	0	0	0	0	0	0	0	0	0	0	0	0	0	0	0	0	0	0	0	0	0
561.89	42.28	913B342309H3WD69.0	0	0	0	0	0	0	0	0	0	0	0	0	0	0	0	0	0	0	0	0	0	0	0	0	0	0	0	0	0	0	0	0	0	0	0	0	0	0	0	0	0	0	0	0	0	0	0
562.2	42.3023	913B342311H3WD100.0	0	0	0	0	0	0	0	0	0	0	0	0	0	0	0	0	0	0	0	0	0	0	0	0	0	0	0	0	0	0	0	0	0	0	0	0	0	0	0	0	0	0	0	0	0	0	0
562.69	42.3376	913B342314H3WD149.0	0	0	0	0	0	0	0	0	0	0	0	0	0	0	0	0	0	0	0	0	0	0	0	0	0	0	0	0	0	0	0	0	0	0	0	0	0	0	0	0	0	0	0	0	0	0	0
562.92	42.3541	913B34H4WD018.75	0.141433	0.099824	0.029248	1.51919	0.136327	0.0086109	0.186535	0.545178	0.733029	0.0034972	0.0208067	0	0.0083743	1	0.0174967	0	0.258403	0.0624431	0.452687	0.0124647	0.014213	0.01465	0.41762	0.054111	0	0.022329	0.112584	2.07667	0.168713	0.213464	0.0272966	0.63765	0.338258	0.0418074	0.0240312	0.0523493	0.065507	0.046001	0.0184352	0.057719	0.244236	6.13055	2.93377	0	0.0309526	0.0215285	18.9785
563.14	42.37	913B342322H4WD041.0	0.00056586	0.042122	0.013959	0.288475	0.047043	0.0093055	0.0066594	0.127669	0.012521	0	0.0081189	0	0.0020597	0.0075523	0.0033016	0	0.012349	0.019178	0.023323	0.00082672	0.0031327	0.0041477	0.017735	0.022886	0.0024168	0.0073014	0.0035315	0	0.010038	0.016987	0.019679	0.103456	0.028905	0.0027177	0.0023853	0.019708	0.018309	0.0047463	0.0050585	0.0011017	0.0054644	1.63905	0.43572	0.00049195	0	0	3
563.34	42.3844	913B342323H4WD061.0	0	0	0	0	0	0	0	0	0	0	0	0	0	0	0	0	0	0	0	0	0	0	0	0	0	0	0	0	0	0	0	0	0	0	0	0	0	0	0	0	0	0	0	0	0	0	0
563.52	42.3973	913B34H4W519D048.75	0	0	0	0.16282	0.16845	0.040734	0.10584	0.370937	0.1131	0	0	0	0	0	0	0	0	0	0	0	0	0.044705	0	0	0	0	0	0	0	0	0	0.54724	0	0	0	0	0.044026	0	0	0	0	1.40215	0	0	0	0	3
563.82	42.4189	913B34H4WD108.75	0	0.016965	0	0.149013	0.057506	0.109397	0.027819	0.155831	0.096168	0	0	0	0	0.027739	0	0	0	0.019174	0.05443	0.010549	0	0	0	0	0	0	0	0	0	0.033155	0.0537985	0.229225	0.318155	0	0	0.066834	0.015857	0	0.015604	0	0.012904	1.45739	1.07247	0	0	0	3.99999
563.94	42.4276	913B342327H4WD121.0	0	0	0	0	0	0	0	0	0	0	0	0	0	0	0	0	0	0	0	0	0	0	0	0	0	0	0	0	0	0	0	0	0	0	0	0	0	0	0	0	0	0	0	0	0	0	0
563.94	42.4276	913B34R4WD120.0	0	0	0	0	0	0	0	0	0	0	0	0	0	0	0	0	0	0	0	0	0	0	0	0	0	0	0	0	0	0	0	0	0	0	0	0	0	0	0	0	0	0	0	0	0	0	0
564.45	42.4643	913B34H5W523D017.75	0.0256953	0.014499	0.0065588	0.0962342	0.0586896	0.0113511	0.0566222	1.32783	0.813556	0	0.0511097	0.0064729	0.0071694	0.0273614	0.130392	0	0.0060549	0.11152	0.0035462	0.0310821	0.017078	0	0.0222251	0.0030356	0	0.054981	0.151457	0.185828	0.0314403	0.300491	0.117451	0.0735068	0.434028	0.26448	0.279465	0.0031449	0.376277	0.0446214	0.064263	0.0776072	0.019043	3.78738	0.796641	0.039959	0.0453503	0.0244877	9.9755
564.65	42.4787	913B342332H5WD38.0	0	0	0	0	0	0	0	0	0	0	0	0	0	0	0	0	0	0	0	0	0	0	0	0	0	0	0	0	0	0	0	0	0	0	0	0	0	0	0	0	0	0	0	0	0	0	0
564.75	42.4859	913B34H5WD047.75	0	0	0	0.114608	0.10701	0.040112	0.063874	0	0	0	0	0	0	0	0	0	0	0.077484	0.076532	0.077332	0.05977	0	0	0	0	0	0	1	0.28116	0.143485	0.029238	0.36488	0.153536	0	0	0.05407	0.085773	0.192379	0.19495	0.32225	0.15775	2.36975	0.034064	0	0	0	6.00001
564.85	42.4931	913B342333H5WD58.0	0	0	0	0	0	0	0	0	0	0	0	0	0	0	0	0	0	0	0	0	0	0	0	0	0	0	0	0	0	0	0	0	0	0	0	0	0	0	0	0	0	0	0	0	0	0	0
565.14	42.514	913B34R5WD086.0	0.0175541	0.186052	0.010769	1.1471	0.250368	1.52967	0.200138	0.195458	0.066503	0	0	0	0	0.046517	0.0025786	0	0.01891	0.028853	0.173337	0.300972	0.0061079	0.0025361	0.003231	0	0.0066926	0.046987	0	1.003	0.051602	0.042985	0.052528	0.553296	0.028534	1.11329	0.088711	0.050241	0.098355	0	0.014231	0.0097518	0.262414	2.89628	0.494428	0	0	0	11
565.15	42.5147	913B342335H5WD88.0	0	0	0	0	0	0	0	0	0	0	0	0	0	0	0	0	0	0	0	0	0	0	0	0	0	0	0	0	0	0	0	0	0	0	0	0	0	0	0	0	0	0	0	0	0	0	0
565.19	42.5176	913B342336H5WD92.0	0	0	0	0	0	0	0	0	0	0	0	0	0	0	0	0	0	0	0	0	0	0	0	0	0	0	0	0	0	0	0	0	0	0	0	0	0	0	0	0	0	0	0	0	0	0	0
565.45	42.5363	913B342338H5WD117.5	0	0	0	0	0	0	0	0	0	0	0	0	0	0	0	0	0	0	0	0	0	0	0	0	0	0	0	0	0	0	0	0	0	0	0	0	0	0	0	0	0	0	0	0	0	0	0
565.55	42.5435	913B342239H5WD128.0	0	0	0	0	0	0	0	0	0	0	0	0	0	0	0	0	0	0	0	0	0	0	0	0	0	0	0	0	0	0	0	0	0	0	0	0	0	0	0	0	0	0	0	0	0	0	0
565.65	42.5507	913B34H5W527D137.75	0	0	0	0	0	0	0	0	0	0	0	0	0	0	0	0	0	0	0	0	0	0	0	0	0	0	0	0	0	0	0	0	0	0	0	0	0	0	0	0	0	0	0	0	0	0	0
566.08	42.5816	913B34R6WD027.0	0	0	0	0	0	0	0	0	0	0	0	0	0	0	0	0	0	0	0	0	0	0	0	0	0	0	0	0	0	0	0	0	0	0	0	0	0	0	0	0	0	0	0	0	0	0	0
566.12	42.5845	913B342342H6WD31.0	0	0	0	0	0	0	0	0	0	0	0	0	0	0	0	0	0	0	0	0	0	0	0	0	0	0	0	0	0	0	0	0	0	0	0	0	0	0	0	0	0	0	0	0	0	0	0
566.22	42.5917	913B342343H6WD41.0	0	0	0	0	0	0	0	0	0	0	0	0	0	0	0	0	0	0	0	0	0	0	0	0	0	0	0	0	0	0	0	0	0	0	0	0	0	0	0	0	0	0	0	0	0	0	0
566.36	42.6018	913B342344H6WD55.0	0	0	0	0	0	0	0	0	0	0	0	0	0	0	0	0	0	0	0	0	0	0	0	0	0	0	0	0	0	0	0	0	0	0	0	0	0	0	0	0	0	0	0	0	0	0	0
568.545	42.7591	913B35R1WD84.5	0	0	0	0	0	0	0	0	0	0	0	0	0	0	0	0	0	0	0	0	0	0	0	0	0	0	0	0	0	0	0	0	0	0	0	0	0	0	0	0	0	0	0	0	0	0	0
558.21	42.833	2287H913B34H1WP13D11.00	0	0	0	0	0	0	0	0	0	0	0	0	0	0	0	0	0	0	0	0	0	1	0	0	0	0	0	0	0	0	0	0	0	0	0	0	0	0	0	0	0	6.0969	2.9031	0	1	0	11
573.16	43.0913	913B35R4WD092.0	0	0	0	0.080659	0	0	0	0.22001	0	0	0.034378	0	0	0	0	0	0	0	0	0	0	0	0.95263	0	0	0	0	0	0	0.48779	0	1.02931	0.12734	0	0	0	0	0	0	0	0	3.15977	0.908131	0	0	0	7.00002
576.515	43.2966	913B35R6WD127.5	0	0	0	0.075186	0.063362	0	0	0	0	0	0	0	0	0	0	0	0	0	0	0	0	0	0.22388	0	0	0	0	0	0	0	0	0.31253	0	0.10995	0	0	0	0	0	0	0	1.02032	1.19478	0	0	0	3.00001
579.89	43.4694	913B36R2WD101.0	0	0	0	0.040229	0	0	0	0	0	0	0	0	0	0	0	0	0	0	0	0	0	0	0.044287	0	0	0	0	0.046125	0	0	0	0	0	0	0	0	0	0	0	0	0	2.82583	1.04353	0	0	0	4
582.54	43.605	913B36R4WD065.0	0	0.0350348	0.0026587	0.564935	0.347151	0.198923	0.0854558	0.194018	0.0790709	0	0.0033468	0	0	0.0952	0.113385	0	0	0.0755765	0.0326985	0	0	0.021296	0.060409	0	0.051583	0	0.0030699	0	0.068277	0.248469	0.10032	0.520702	0.165007	0.0446184	0	0.0128125	0.14218	0	0.026587	0	0.0176913	7.68622	5.00011	0.0031729	0	0	16
587.74	43.8713	913B37R1WD064.0	0.194146	0.056331	0.0054909	0.084754	0.580916	0.0023738	0.081389	2.48198	0.732496	0.0131015	0.330913	0.0022118	0.0672919	0.0018611	0.0314894	0.0138248	0.0359409	1.59129	0.182663	0.054867	0.0147899	0.0053562	0.108625	0	0	0.0035085	0.07278	0.038429	0.526202	0.339793	0.17926	0.105482	0.140052	0.0712009	0.151328	0.0086772	0.0145062	0.728114	0.446184	0.11108	0.0659998	0.582685	1.42466	0	0.283649	0.0323174	11.9677
590.965	44.0364	913B37R3WD092.5	0.0883651	0.0184742	0.0197367	0.737692	0.165826	0.152348	0.122256	0.460879	0.333123	0	0.0513042	0	0.0425081	0.0855688	0.0394695	0.0209333	0.115875	0.0566745	0.128906	0.020212	0.023056	0.0176266	0.0391317	0.0107059	0.0038521	0.0126117	0.00958624	1.03758	0.161737	0.299434	0.15847	0.298429	0.0716128	0.589136	0.118977	0.0978588	0.215019	0.0508579	0.0694191	0.0888877	0.056463	2.44324	1.0537	0.278245	0.0302449	0.103965	9.89604
592.575	44.1188	913B37R4WD103.50	0.098404	0.022682	0.0058978	1.4579	0.115743	0.057575	0.0377175	1.26844	0.025037	0	0.012834	0	0.045401	0.016	0	0	0.0240902	1.18671	0.103189	0.0119626	0.0051921	0.0053398	0.0381963	0.0219572	0.019105	0	0.0058271	1.14699	0.018663	0.085609	0.0287528	0.31857	0.0062344	0.0097586	1.15873	0.05685	0.027225	0.047187	0.127195	0.0146923	0.029509	0.659815	1.51433	0.0260775	0.13861	1	9.99999
594.07	44.1954	913B37R5WD102.0	0	0	0	0.114081	0.016583	0.034229	0.050049	0.337399	0.08378	0	0.0086205	0	0	0.053132	0.016885	0.31662	0.028328	0.0629604	0.033774	0	0	0	0	0	0.018102	0	0.047384	0.023509	0.081319	0.035475	0.033289	0.280423	0.714675	0.010138	0.012013	0.26179	1.05119	0.042165	0.236366	0.077692	0	0.849853	0.055072	0	0.013117	0	5.00001
596.875	44.339	913B38R1WD017.5	0	0	0	0.31068	0	0.10199	0.180378	0.69913	0.141772	0	0.021078	0	0	0	0.071774	0.025287	0.045806	0.14812	0	0	0	0	0	0	0	0	0	0.1437	0	0.087242	0.133701	0.703095	0.052352	0.07037	0	0	0.090506	0.020928	0.014807	0	0	0.93729	0	0	0	0	4.00001
598.255	44.4097	913B38R2WD099.5	0	0	0	0.07223	0.088385	0.0468	0.20918	0.077162	0.036859	0	0	0	0	0	0	0	0.035394	0.025531	0	0	0	0	0	0	0	0	0	0.46639	0	0	0	0.19967	0.021013	0	0.53361	0.077541	0.091248	0	0	0	0	0.259774	0.75921	0	0	0	3
599.485	44.4726	913B38R3WD072.50	0	0	0	0	0	0	0	0	1	0	0	0	0	0	0	0	0	0	0	0	0	0	0	0	0	0	0	0	0	0	0	0	0	0	0	0	0	0	0	0	0	0	0	0	0	0	1
600.885	44.5443	913B38R4WD062.50	0	0	0	0	0	0	0	0	0	0	0	0	0	0	0	0	0	0	0	0	0	0	0	0	0	0	0	0	0	0	0	0	0	0	0	0	0	0	0	0	0	0	0	0	0	0	0
602.635	44.6339	913B38R5WD87.5	0	0	0	0	0	0	0	0	0	0	0	0	0	0	0	0	0	0	0	0	0	0	0	0	0	0	0	0	0	0	0	0	0	0	0	0	0	0	0	0	0	0	0	0	0	0	0
604.005	44.7041	913B38R6WD074.5	0.0116393	0.0076129	0.002163	1.12812	0.0487432	0.0018863	0.0665083	0.31531	0.250822	0	0.0598588	0.0017249	0.0628325	0.0063312	0.014664	0.0023969	0.0151159	1.0324	0	0.0037233	0.0040753	0.087056	0.060987	0.016174	0	0.04664	0.010157	0.0405265	0.109095	0.080132	0.0305057	0.072845	0.130115	0.0073577	0.11027	1.06211	0.0911818	0.019163	0.0100578	0.0096206	0.0033946	0.49145	1.39514	0.014575	0.033453	0.032057	6.96794
608.81	44.9501	913B39R2WD091.0	0	0.03141	0.0077464	0.048785	0.197283	0.02529	0	0.094275	0.26194	0	0	0	0	0.221539	0.050646	0	0.045747	0.059206	1.00852	0.019511	0.035363	0	0.013943	0	0	0	0	0	0.071969	0.028414	0.037249	0.19905	0.068427	0	0.010267	0	0.023772	0	0.014621	0.031147	0.014141	0.058813	0.314416	0	0	0.0065002	2.99349
610.52	45.0376	913B39R3WD110.0	0	0	0	0	0	0	0	0	0	0	0	0	0	0	0	0	0	0	0	0	0	0	0	0	0	0	0	0	0	0	0	0	0	0	0	0	0	0	0	0	0	0	0	0	0	0	0
614.67	45.2581	913B39R6WD075.0	0	0	0	0.11504	0	0	0	0	0	0	0	0	0	0.088228	0	0	0	0	0	0	0	0	0	0	0	0	0	1	0	0	0	0.06556	0.069419	0	0	0	0	0	0	0	0	0.66175	2	0	0	0	4
624.19	45.7332	913B40R6WD67.0	0	0	0	0	0	0	0	0	0	0	0	0	0	0	0	0	0	0	0	0	0	0	0	0	0	0	0	0	0	0	0	0	0	0	0	0	0	0	0	0	0	0	0	0	0	0	0
625.765	45.8077	913B40R7WD72.5	0	0	0	0	0	0	0	0	0	0	0	0	0	0	0	0	0	0	0	0	0	0	0	0	0	0	0	0	0	0	0	0	0	0	0	0	0	0	0	0	0	0	0	0	0	0	0
626.06	45.8216	913B41R1WD36.0	0	0	0	0	0	0	0	0	0	0	0	0	0	0	0	0	0	0	0	0	0	0	0	0	0	0	0	0	0	0	0	0	0	0	0	0	0	0	0	0	0	0	0	0	0	0	0
628.73	45.9479	913B41R3WD76.0	0	0	0	0	0	0	0	0	0	0	0	0	0	0	0	0	0	0	0	0	0	0	0	0	0	0	0	0	0	0	0	0	0	0	0	0	0	0	0	0	0	0	0	0	0	0	0
630.74	46.043	913B41R4WD126.0	0	0	0	0	0	0	0	0	0	0	0	0	0	0	0	0	0	0	0	0	0	0	0	0	0	0	0	0	0	0	0	0	0	0	0	0	0	0	0	0	0	0	0	0	0	0	0
637.71	46.3727	913B42R2WD90.0	0	0	0	0	0	0	0	0	0	0	0	0	0	0	0	0	0	0	0	0	0	0	0	0	0	0	0	0	0	0	0	0	0	0	0	0	0	0	0	0	0	0	0	0	0	0	0
638.97	46.4323	913B42R3WD57.0	0	0	0	0	0	0	0	0	0	0	0	0	0	0	0	0	0	0	0	0	0	0	0	0	0	0	0	0	0	0	0	0	0	0	0	0	0	0	0	0	0	0	0	0	0	0	0
642.3	46.5898	913B42R5WD90.0	0	0	0	0	0	0	0	0	0	0	0	0	0	0	0	0	0	0	0	0	0	0	0	0	0	0	0	0	0	0	0	0	0	0	0	0	0	0	0	0	0	0	0	0	0	0	0
649.075	46.9102	913B43R3WD121.5	0	0	0	0	0	0	0	0	0	0	0	0	0	0	0	0	0	0	0	0	0	0	0	0	0	0	0	0	0	0	0	0	0	0	0	0	0	0	0	0	0	0	0	0	0	0	0
651.42	47.0212	913B43R5WD56.0	0	0	0	0	0	0	0	0	0	0	0	0	0	0	0	0	0	0	0	0	0	0	0	0	0	0	0	0	0	0	0	0	0	0	0	0	0	0	0	0	0	0	0	0	0	0	0
653.415	47.1155	913B43R6WD105.5	0.27646	0.368541	0	0.6616	0	0	0.6479	0.855157	0	0	0	0	0	0.048837	0.025375	0	0.050566	0.015959	0	1.0468	0	0	0.12038	0	0	0	0	0	0	0.12484	0.021615	0.611988	0.130284	0	3.17279	0.16099	0.14254	0.13095	0.2136	1.2076	0	2.86286	2.08227	0	0	0.0201	14.9799
[truncated: 104 more columns]
