# Supplementary material for: Evidence for ephemeral middle Eocene to early Oligocene Greenland glacial ice and pan-Arctic sea ice
Source: Nat Commun. 2018 Mar 12;9:1038. doi: 10.1038/s41467-018-03180-5 (PMC5847593; doi:10.1038/s41467-018-03180-5)
Supplement: Supplementary file 5 — Supplementary Data 3 [file 41467_2018_3180_MOESM5_ESM.xlsx]

## Sheet: Table S3
Tripati, A. and Darby, D., 2018, Evidence for ephemeral middle Eocene to early Oligocene glaciers on Greenland and pan-Arctic sea ice, Nature Communications.
Supplementary Data Table 3: Data on # Fe grains matched from sources that would have taken over one year to drift to the ACEX core site. Sources in Supplementary Information.
ACEX Os age	Max # grains (from Banks to Wrangle Island)
0	4
0.0641142	7
0.113744	9
0.177052	6
0.219141	7
0.236932	9
0.28879	4
0.335872	2
0.35375	14
0.455081	7
0.497841	10
0.499556	11
0.539677	7
0.540827	1
0.541976	5
0.585192	6
0.586926	8
0.629215	2
0.672884	2
0.717365	3
0.761488	4
0.8177	2
0.821856	6
0.862332	9
0.870091	8
0.90719	12
0.911988	2
0.945646	9
0.952272	10
0.99758	6
1.03764	4
1.04311	6
1.08031	8
1.12994	15
1.17303	5
1.31915	6
1.3631	6
1.41421	11
1.41674	13
1.45414	16
1.49996	3
1.50188	8
1.54087	10
1.55048	12
1.5858	10
1.62899	14
1.64709	5
1.67431	4
1.72634	6
1.77207	5
1.82458	7
1.87933	9
1.89256	15
1.97897	11
2.02578	12
2.07918	15
2.16704	11
2.21463	11
2.2696	11
2.34479	11
2.41699	10
2.4656	9
2.5214	6
2.57043	13
2.61296	6
2.73291	6
2.75426	3
2.78278	9
2.84002	9
2.89031	9
2.94802	13
3.10367	15
3.16159	5
3.21312	15
3.273	4
3.46095	17
3.53624	11
3.72468	14
3.77524	5
4.16711	15
4.23104	9
4.31032	9
4.50948	15
4.56591	5
4.63146	17
4.68831	11
4.75272	13
4.80999	13
5.04437	8
5.08347	15
5.25	11
5.30895	14
5.36725	3
5.58952	8
5.64959	13
5.68573	19
5.86574	10
6.30554	10
6.36791	14
6.44033	15
6.50312	7
6.54989	13
6.57512	1
6.60941	4
6.63833	10
6.67364	7
6.68451	1
6.72989	7
6.75534	5
6.78993	1
6.81911	8
6.86752	8
6.89315	3
6.92797	3
6.95734	2
6.99871	5
7.0929	4
7.13188	18
7.65687	13
7.73233	18
7.81749	11
7.89295	15
7.98027	10
8.05573	9
8.14197	6
8.21743	6
8.30475	5
8.38021	10
8.46753	6
8.62707	11
8.70253	6
8.78877	9
9.16607	9
9.24153	12
9.32777	5
9.40323	7
9.49055	6
10.0274	11
10.1039	7
10.1902	8
10.2656	4
10.3519	10
10.5675	10
10.6429	6
10.7302	6
10.8057	15
10.8919	5
11.0526	21
11.1622	16
11.2366	13
11.3239	15
11.3993	6
11.4866	11
11.5621	6
11.6494	5
11.7335	13
11.809	10
11.8963	10
11.9717	13
12.0601	4
12.1647	8
12.2402	3
12.3264	5
12.8313	13
14.0959	8
14.3967	7
15.1565	21
15.5134	6
15.9264	7
16.2834	10
16.7015	4
18.5932	8
18.9501	7
20.5053	9
20.8317	12
21.1886	13
21.4384	6
21.7954	7
22.2084	12
22.5653	16
22.856	15
23.014	9
23.2486	13
23.4475	9
23.9879	7
24.3449	6
24.7528	5
25.1097	11
25.5227	13
25.8797	14
26.1346	7
26.3437	11
26.6241	13
28.7861	14
29.143	16
29.551	12
29.9079	11
30.3158	12
30.6727	12
30.943	12
31.3356	18
31.6925	6
32.0954	16
32.4523	5
32.8653	8
33.2222	10
33.7066	3
34.0687	14
34.395	13
34.7519	10
35.0528	17
35.2873	0
36.0723	12
36.1517	7
36.1739	13
36.3199	20
36.3993	13
36.4624	11
36.5827	9
36.6411	9
36.6808	6
36.7427	1
36.745	3
36.7474	0
36.7754	1
36.8081	7
36.8899	0
36.9833	0
37.0651	1
37.1597	6
37.2414	8
37.2998	9
37.3442	14
37.3851	11
37.3921	1
37.4295	0
37.4669	16
37.5603	15
37.6421	9
37.7367	9
37.7811	5
37.8184	1
37.8722	5
37.8803	0
37.906	1
38.0053	1
38.0065	0
38.0334	0
38.0661	0
38.1104	0
38.1478	0
38.2086	1
38.2407	10
38.2856	0
38.323	0
38.3849	0
38.4176	8
38.462	1
38.4994	4
38.5531	1
38.5613	0
38.6103	8
38.6974	9
38.7791	2
38.8323	5
38.865	0
38.8907	7
39.1628	2
39.289	2
39.362	2
39.4157	3
39.5249	1
39.5693	0
39.6066	0
39.6604	3
39.6686	0
39.7421	6
39.8239	3
39.9197	1
40.0014	6
40.1766	1
40.228	0
40.3039	2
40.3437	3
40.7746	2
40.8342	3
40.916	4
41.0106	9
41.0923	2
41.187	2
41.2687	3
41.3259	0
41.3843	6
41.41	0
41.4579	3
41.521	4
41.6028	3
41.667	4
41.7785	0
41.987	0
42.046	0
42.1278	0
42.2212	1
42.303	0
42.3976	2
42.4793	0
42.5424	0
42.5961	0
42.6148	0
42.6966	0
42.79	0
42.8718	1
42.9664	0
43.0482	0
43.1066	2
43.1533	0
43.2409	0
43.2993	2
43.374	1
43.4558	0
43.5504	0
43.6322	4
43.68	0
43.7618	7
43.8541	13
43.9312	1
44.0153	0
44.0924	1
44.1274	0
44.1379	0
44.1671	0
44.2173	0
44.3213	1
44.3908	1
44.7902	0
44.872	0
44.9234	0
44.9701	0
45.1944	0
45.2761	0
45.3696	0
45.4513	0
45.5459	0
45.6277	0
45.6861	0
45.7328	0
45.7445	0
45.8017	0
45.8835	0
45.9793	0
46.061	0
46.1556	0
46.2374	0
46.2783	0
46.3332	0
46.6532	0
46.77	0
47.3376	0
47.4194	0
47.5128	0
47.5946	0
47.688	0
47.7698	0
47.8294	0
47.8784	0
47.9742	0
48.056	0
48.1494	0
48.2312	0
48.3258	0
48.4075	0
48.4741	0
48.5255	0
49.8091	0
50.6875	0
50.7692	0
50.8615	0
50.9433	0
