# Supplementary material for: Evidence for ephemeral middle Eocene to early Oligocene Greenland glacial ice and pan-Arctic sea ice
Source: Nat Commun. 2018 Mar 12;9:1038. doi: 10.1038/s41467-018-03180-5 (PMC5847593; doi:10.1038/s41467-018-03180-5)
Supplement: Supplementary file 6 — Supplementary Data 4 [file 41467_2018_3180_MOESM6_ESM.xlsx]

## Sheet: Table S4
Tripati, A. and Darby, D., 2018, Evidence for ephemeral middle Eocene to early Oligocene glaciers on Greenland and pan-Arctic sea ice, Nature Communications.
Supplementary Data Table 4: New syntheses of proxy pCO2, benthic oxygen and carbon isotope, seawater oxygen isotope values, and tropical Pacific carbonate compensation depth as a function of age used in Figures 4-5. Sources in Supplementary Information.
Age (Ma)	Minimum CO2 estimate (ppmv)	Maximum CO2 estimate (ppmv)	Proxy		Age (Ma)	d18O (V-PDB; per mil)	d13C (V-PDB; per mil)	Basin	Site	Genus		Age (Ma)	5 point smooth d18O (V-PDB; per mil)		Age (Ma)	Smooth global composite water d18O - 100 kyr bins (V-SMOW; per mil)		Age (Ma)	Intermediate Pacific water d18O (Site 1209; V-SMOW; per mil)		Age (Ma)	Deep Pacific water d18O (Sites 1218/1219; V-SMOW; per mil)		Age (Ma)	Equatorial Pacific CCD (black line; meters)		Age (Ma)	Equatorial Pacific CCD (blue line; meters)
0.0039	249.174	283.069	Boron		0	3.28	0.88	Atlantic	607	CIB		0	3.31937		0.1	0.093		37.274	-0.259		29.93	-0.12909		0	4650		33.75	4500
0.006	229	275	Boron		0	3.58	0.15	Pacific	849	CIB		0	3.37054		0.2	0.087		37.287	0.057		29.94	0.00561		0.25	4650		33.85	4320
0.01	287	233	Stomata		0.001986	3.16	0.96	Atlantic	607	CIB		0.002	3.33647		0.3	0.108		37.328	0.248		29.98	-0.12205		0.5	4600		33.87	4200
0.014	190	232	Boron		0.002	2.91		Atlantic	659	CIB		0.004	3.34523		0.4	0.164		37.395	-0.206		30.01	-0.16583		0.75	4600		33.9	3860
0.02	283.06	402.096	Phytoplankton		0.003962	3.33	0.88	Atlantic	607	CIB		0.0059	3.23263		0.5	0.24		37.432	-0.364		30.09	0.093813		1	4600		34	3750
0.028	169	208	Boron		0.004	3.16		Atlantic	659	CIB		0.006	3.25702		0.6	0.3		37.469	-0.315		30.12	-0.04001		1.25	4600		34.1	3750
0.028	273.324	384.09	Phytoplankton		0.004	3.58	0.17	Pacific	849	CIB		0.007	3.37046		0.7	0.323		37.525	-0.468		30.16	-0.48893		1.5	4600		34.2	3760
0.0335	284.104	411.231	Phytoplankton		0.005948	3.66	0.7	Atlantic	607	CIB		0.008	3.44949		0.8	0.303		37.605	-0.803		30.2	-0.38384		1.75	4200		34.3	3730
0.037	179	219	Boron		0.006	3.23		Atlantic	659	CIB		0.01	3.4828		0.9	0.256		37.636	-0.218		30.23	-0.03668		2	4500		34.4	3730
0.0412	268.086	399.666	Phytoplankton		0.007	2.97	0.27	Pacific	806	CIB		0.0118	3.60056		1	0.195		37.672	-0.08		30.26	-0.39793		2.25	4500		34.5	3730
0.052	185	226	Boron		0.008	3.23		Atlantic	659	CIB		0.012	3.89233		1.1	0.13		37.786	-0.374		30.29	-0.19961		2.5	4700		34.6	3710
0.0583	279.076	392.74	Phytoplankton		0.008	3.71	0.06	Pacific	849	CIB		0.013	4.1697		1.2	0.076		37.799	-0.737		30.33	-0.29632		2.75	4700		34.7	3710
0.0736	304.398	422.46	Phytoplankton		0.01	3.2		Atlantic	659	CIB		0.015	4.35994		1.3	0.043		37.813	-0.421		30.38	-0.12332		3	4600		34.8	3710
0.085	252	399	Boron		0.01	3.11	0.27	Pacific	806	CIB		0.016	4.6235		1.4	0.035		37.821	-0.615		30.42	-0.24266		3.25	4500		34.9	3720
0.0893	293.439	429.194	Phytoplankton		0.011805	4.35	0.55	Atlantic	607	CIB		0.0179	4.67875		1.5	0.054		37.885	-0.607		30.46	-0.43372		3.5	4500		35	3710
0.09	203	246	Boron		0.012	3.65	-0.04	Pacific	806	CIB		0.018	4.83939		1.6	0.113		37.906	-0.638		30.51	-0.56532		3.75	4100		35.1	3690
0.091	224	269	Boron		0.012	4.34	-0.15	Pacific	849	CIB		0.02	4.93261		1.7	0.2		37.92	-0.805		30.6	-0.17797		4	4400		35.2	3690
0.1054	290.115	428.589	Phytoplankton		0.013	3.47		Atlantic	659	CIB		0.0214	4.86873		1.8	0.287		37.935	-0.381		30.69	-0.16091		4.25	4400		35.3	3730
0.106	249	299	Boron		0.015	4.32	-0.13	Pacific	806	CIB		0.023	4.81443		1.9	0.352		37.953	-0.539		30.74	-0.29427		4.5	4500		35.4	3730
0.111	246	296	Boron		0.016	4.72	-0.21	Pacific	849	CIB		0.024	4.70658		2	0.365		37.957	-0.645		30.78	-0.32573		4.75	4500		35.5	3660
0.1132	292.948	435.38	Phytoplankton		0.017916	5.07	0.15	Atlantic	607	CIB		0.026	4.67267		2.1	0.34		37.964	-0.585		30.87	-0.04327		5	4500		35.6	3640
0.128	200	243	Boron		0.018	4.82		Atlantic	659	CIB		0.027	4.63253		2.2	0.313		37.978	-1.031		30.88	-0.12561		5.25	4500		35.7	3630
0.1336	304.877	417.803	Phytoplankton		0.018	5.05		Atlantic	659	CIB		0.028	4.55488		2.3	0.292		38.025	-0.487		30.94	-0.11797		5.5	4500		35.8	3630
0.146	186	226	Boron		0.018	4.7	-0.13	Pacific	806	CIB		0.03	4.58346		2.4	0.276		38.043	-0.342		30.97	-0.13509		5.75	4300		35.9	3630
0.1465	277.299	402.751	Phytoplankton		0.02	4.97		Atlantic	659	CIB		0.0305	4.51283		2.5	0.251		38.057	-0.663		30.98	-0.22266		6	4550		36	3640
0.1562	286.018	394.935	Phytoplankton		0.02	4.71	-0.14	Pacific	849	CIB		0.032	4.54172		2.6	0.204		38.079	-0.394		31.02	-0.25961		6.25	4600		36.1	3770
0.164	187	228	Boron		0.021428	4.99	0.17	Atlantic	607	CIB		0.033	4.52542		2.7	0.156		38.1	-0.921		31.06	-0.18222		6.5	4550		36.2	3820
0.1666	286.457	428.624	Phytoplankton		0.023	4.42	-0.18	Pacific	806	CIB		0.0335	4.55277		2.8	0.124		38.219	0.296		31.09	-0.33668		6.75	4550		36.3	3780
0.198	207	252	Boron		0.024	4.93		Atlantic	659	CIB		0.036	4.56238		2.9	0.113		38.238	-0.133		31.17	-0.46623		7	4500		36.4	3700
0.1999	262.908	314.844	Phytoplankton		0.024	4.62	-0.02	Pacific	849	CIB		0.0361	4.52858		3	0.112		38.292	-0.213		31.21	-0.12091		7.25	4500		36.5	3640
0.212	226	271	Boron		0.025952	4.82	0.22	Atlantic	607	CIB		0.037	4.48096		3.1	0.103		38.32	-0.193		31.28	-0.03842		7.5	4500		36.6	3620
0.244	190	232	Boron		0.027	4.77		Atlantic	659	CIB		0.0388	4.43117		3.2	0.078		38.338	-0.437		31.32	-0.02266		7.75	4500		36.7	3620
0.247	177	219	Boron		0.028	4.46	-0.16	Pacific	806	CIB		0.04	4.3869		3.3	0.039		38.344	0.235		31.35	-0.31583		8	4500		36.8	3600
0.253	224	269	Boron		0.028	4.59	0.03	Pacific	849	CIB		0.041	4.42671		3.4	0		38.361	-0.153		31.38	-0.00414		8.25	4550		36.9	3570
0.25345	223.676	267.861	Phytoplankton		0.03	4.3		Atlantic	659	CIB		0.042	4.42124		3.5	-0.027		38.362	-0.277		31.41	-0.14824		8.5	4350		37	3560
0.255	174	215	Boron		0.030492	4.65	0.59	Atlantic	607	CIB		0.0423	4.42605		3.6	-0.045		38.372	-0.411		31.44	-0.28824		8.75	4500		37.1	3580
0.259	222	268	Boron		0.032	4.52	0.06	Pacific	849	CIB		0.044	4.39429		3.7	-0.055		38.387	-0.394		31.47	-0.08866		9	4550		37.2	3550
0.267	170	210	Boron		0.033	4.54		Atlantic	659	CIB		0.0457	4.41472		3.8	-0.059		38.392	-0.152		31.5	0.02734		9.25	4350		37.3	3550
0.297	204	247	Boron		0.033	4.28	0.05	Pacific	806	CIB		0.047	4.44797		3.9	-0.06		38.398	-0.869		31.53	0.044325		9.5	4450		37.4	3560
0.31	274.692	417.666	Phytoplankton		0.033539	4.8	0.76	Atlantic	607	CIB		0.048	4.46094		4	-0.059		38.414	-0.425		31.56	-0.19014		9.75	4350		37.5	3600
0.316	252	301	Boron		0.036	4.48	0.05	Pacific	849	CIB		0.0486	4.42305		4.1	-0.051		38.423	-0.399		31.62	-0.06439		10	4500		37.6	3680
0.33	215	262	Boron		0.036129	4.67	0.76	Atlantic	607	CIB		0.05	4.37265		4.2	-0.025		38.432	0.006		31.65	0.076667		10.25	4600		37.7	3610
0.36	182	222	Boron		0.037	4.18	-0.12	Pacific	806	CIB		0.0507	4.32191		4.3	0.023		38.446	0.117		31.7	-0.27439		10.5	4800		37.8	3540
0.367	187	227	Boron		0.038825	4.59	0.72	Atlantic	607	CIB		0.052	4.28584		4.4	0.099		38.451	0.163		31.77	-0.13439		10.75	4800		37.9	3530
0.374	259	309	Boron		0.04	4.35		Atlantic	659	CIB		0.0529	4.31054		4.5	0.19		38.475	-0.18		31.83	-0.34891		11	4850		38	3520
0.379	204	247	Boron		0.04	4.57	0	Pacific	849	CIB		0.055	4.22194		4.6	0.272		38.498	-0.233		31.91	-0.17478		11.25	4850		38.1	3510
0.424	257	308	Boron		0.041	4.38		Atlantic	659	CIB		0.0551	4.20625		4.7	0.324		38.504	-0.367		31.93	-0.16858		11.5	4850		38.2	3480
0.426	200	243	Boron		0.042	4.2	-0.12	Pacific	806	CIB		0.056	4.27161		4.8	0.333		38.505	-0.494		31.96	0.094093		11.75	4900		38.3	3510
0.431	252.488	361.798	Phytoplankton		0.042268	4.53	0.84	Atlantic	607	CIB		0.0569	4.32676		4.9	0.312		38.527	-0.092		31.99	-0.26001		12	4800		38.4	3620
0.4563	265.371	321.394	Boron		0.044	4.58	0.01	Pacific	849	CIB		0.057	4.36825		5	0.282		38.535	-0.229		32.05	-0.22311		12.25	4800		38.5	3600
0.4563	232.15	278.01	Phytoplankton		0.045727	4.45	0.74	Atlantic	607	CIB		0.06	4.36199		5.1	0.269		38.544	0.176		32.1	-0.34204		12.5	4800		38.6	4060
0.529	224	271	Boron		0.047	4.27	0.07	Pacific	806	CIB		0.0607	4.38124		5.2	0.281		38.549	0.078		32.18	-0.49263		12.75	4800		38.7	4100
0.541	204	248	Boron		0.048	4.13		Atlantic	659	CIB		0.061	4.41678		5.3	0.292		38.569	0.275		32.21	-0.24311		13	4750		38.8	4120
0.5753	260.806	393.464	Phytoplankton		0.048	4.48	0.05	Pacific	849	CIB		0.064	4.4642		5.4	0.281		38.577	0.187		32.25	0.00654		13.25	4750		38.9	4070
0.581	258	308	Boron		0.048575	4.58	0.97	Atlantic	607	CIB		0.0645	4.48608		5.5	0.245		38.593	0.035		32.34	-0.26573		13.5	4750		39	4080
0.588	212	258	Boron		0.05	4.43		Atlantic	659	CIB		0.065	4.37119		5.6	0.194		38.595	0.042		32.4	-0.08632		13.75	4750		39.1	4140
0.613	227	273	Boron		0.050723	4.45	0.85	Atlantic	607	CIB		0.068	4.28926		5.7	0.158		38.595	0.192		32.42	0.03758		14	4750		39.2	4130
0.617	239	287	Boron		0.052	4.42		Atlantic	659	CIB		0.069	4.27134		5.8	0.144		38.609	0.344		32.47	-0.26814		14.25	4750		39.3	4060
0.636	192	235	Boron		0.052	3.93	-0.19	Pacific	806	CIB		0.0705	4.18159		5.9	0.153		38.615	0.12		32.49	-0.19834		14.5	4750		39.4	4050
0.67	210	254	Boron		0.052	4.46	0.01	Pacific	849	CIB		0.072	4.08304		6	0.167		38.624	0.237		32.6	-0.02042		14.75	4700		39.5	3380
0.7	233	281	Boron		0.052887	4.19	0.77	Atlantic	607	CIB		0.0741	3.94284		6.1	0.174		38.63	0.207		32.63	0.11291		15	4700		39.6	3360
0.71	218	264	Boron		0.055	4.03		Atlantic	659	CIB		0.076	3.94683		6.2	0.174		38.644	0.154		32.67	0.1364		15.25	4700		39.7	3350
0.72	198	242	Boron		0.05505	4.23	0.32	Atlantic	607	CIB		0.077	3.91688		6.3	0.168		38.652	-0.131		32.71	-0.13595		15.5	4650		39.8	3340
0.728	200	244	Boron		0.056	4.47	-0.08	Pacific	849	CIB		0.0799	3.85211		6.4	0.163		38.666	0.004		32.73	0.2658		15.75	4600		39.9	3310
0.785	212	259	Boron		0.056939	4.55	0.03	Atlantic	607	CIB		0.08	3.85253		6.5	0.162		38.674	0.129		32.75	0.12427		16	4300		40	3270
0.801	219	264	Boron		0.057	3.85	-0.21	Pacific	806	CIB		0.0829	3.87339		6.6	0.161		38.681	0.409		32.77	0.03559		16.25	4250		40.1	3260
0.85	252	302	Boron		0.06	4.54	-0.19	Pacific	849	CIB		0.083	3.87804		6.7	0.158		38.684	0.209		32.79	0.10502		16.5	4300		40.2	3250
0.86	250	300	Boron		0.060671	4.66	-0.01	Atlantic	607	CIB		0.084	3.91293		6.8	0.148		38.698	-0.331		32.81	0.03845		16.75	4250		40.3	3250
0.864	259	310	Boron		0.061	4.19	-0.23	Pacific	806	CIB		0.086	3.92942		6.9	0.135		38.724	-0.344		32.86	0.3811		17	4250		40.4	3260
0.872	287	350	Boron		0.064	4.35		Atlantic	659	CIB		0.087	4.00695		7	0.129		38.738	0.095		32.88	0.42634		17.25	4250		40.5	3260
0.886	210	257	Boron		0.064	4.19	-0.17	Pacific	806	CIB		0.088	3.98932		7.1	0.135		38.767	0.151		32.9	0.00158		17.5	4150		40.6	3340
0.9	253.617	302.034	Boron		0.064	4.53	-0.13	Pacific	849	CIB		0.089	3.99497		7.2	0.159		38.783	-0.145		32.92	0.16268		17.75	4200		40.7	4010
0.9	220.78	264.394	Phytoplankton		0.064464	4.37	0.4	Atlantic	607	CIB		0.0894	3.98842		7.3	0.191		38.79	0.219		32.93	0.12078		18	4250		40.8	4120
0.904	167	209	Boron		0.065	4.76		Atlantic	659	CIB		0.09	3.91359		7.4	0.212		38.791	-0.398		32.94	-0.01509		18.25	4700		40.9	4320
0.923	232	283	Boron		0.068	4.39	0.06	Pacific	849	CIB		0.091	3.93103		7.5	0.22		38.807	0.193		32.97	-0.18791		18.5	4700		41	4400
0.9287	254.896	374.2	Phytoplankton		0.069	4.13		Atlantic	659	CIB		0.092	3.90795		7.6	0.226		38.811	0.204		32.99	0.13586		18.75	4700		41.1	4170
0.933	218	264	Boron		0.070459	3.96	1.09	Atlantic	607	CIB		0.0929	3.85597		7.7	0.239		38.824	0.094		33.01	0.074325		19	4700		41.2	4150
0.942	241	290	Boron		0.072	3.96	-0.02	Pacific	806	CIB		0.095	3.78856		7.8	0.271		38.827	-0.126		33.03	-0.15109		19.25	4700		41.3	4130
0.95	239	287	Boron		0.072	4.2	0.19	Pacific	849	CIB		0.096	3.78599		7.9	0.318		38.838	0.174		33.06	0.00432		19.5	4700		41.4	4170
0.953	214	261	Boron		0.074099	3.99	1.19	Atlantic	607	CIB		0.0967	3.80779		8	0.36		38.845	-0.104		33.09	-0.08561		19.75	4700		41.5	4120
0.961	280	335	Boron		0.076	4.15		Atlantic	659	CIB		0.098	3.78189		8.1	0.382		38.86	0.064		33.12	0.02491		20	4700		41.6	3970
0.97	235	283	Boron		0.076	4.14	0.14	Pacific	849	CIB		0.099	3.74058		8.2	0.394		38.863	0.057		33.14	-0.25109		20.25	4700		41.7	3970
0.98	255	321	Boron		0.077005	3.89	1.07	Atlantic	607	CIB		0.1	3.77876		8.3	0.397		38.867	0.055		33.26	-0.02632		20.5	4700		41.8	3970
0.981	246	296	Boron		0.079941	3.77	0.91	Atlantic	607	CIB		0.1004	3.74228		8.4	0.389		38.881	0.26		33.29	0.068913		20.75	4700		41.9	3970
1	360	510	Phytoplankton		0.08	3.61		Atlantic	659	CIB		0.101	3.76294		8.5	0.376		38.887	-0.104		33.35	0.239		21	4700		42	3950
1	229.638	275.001	Phytoplankton		0.08	3.51	0.08	Pacific	806	CIB		0.104	3.77962		8.6	0.363		38.896	0.05		33.37	0.10475		21.25	4700		42.1	3950
1.012	191	234	Boron		0.08	4.05	0.12	Pacific	849	CIB		0.1062	3.83233		8.7	0.356		38.904	-0.258		33.39	0.00879		21.5	4700		42.2	3940
1.033	265	318	Boron		0.082878	4.04	0.67	Atlantic	607	CIB		0.108	3.80675		8.8	0.365		38.91	0.024		33.43	0.25461		21.75	4700		42.3	3920
1.046	260.667	392.839	Phytoplankton		0.083	3.69	-0.01	Pacific	806	CIB		0.109	3.82493		8.9	0.384		38.917	-0.157		33.45	-0.01744		22	4700		42.4	3930
1.06	246	293	Boron		0.084	3.9	0.18	Pacific	849	CIB		0.112	3.70379		9	0.396		38.931	0.187		33.51	0.28978		22.25	4700		42.5	3930
1.079	239	288	Boron		0.085971	4.29	0.93	Atlantic	607	CIB		0.113	3.72688		9.1	0.386		38.935	-0.038		33.52	0.44724		22.5	4700		42.6	3910
1.093	254	304	Boron		0.087	3.87	0.06	Pacific	806	CIB		0.114	3.76983		9.2	0.35		38.95	0.163		33.54	0.20246		22.75	4700		42.7	3910
1.108	249	299	Boron		0.088	3.84	0.15	Pacific	849	CIB		0.1155	3.71758		9.3	0.302		38.952	0.046		33.56	0.19196		23	4700		42.8	3910
1.113	241	291	Boron		0.089	3.92		Atlantic	659	CIB		0.116	3.62496		9.4	0.276		38.953	-0.204		33.57	-0.05242		23.25	4650		42.9	3910
1.139	257	330	Boron		0.089353	4.07	1.01	Atlantic	607	CIB		0.118	3.57016		9.5	0.271		38.967	0.001		33.59	0.13609		23.5	4650		43	3900
1.158	229	278	Boron		0.09	4.25		Atlantic	659	CIB		0.1188	3.41874		9.6	0.28		38.973	-0.241		33.61	0.15391		23.75	4650		43.1	3900
1.172	240	289	Boron		0.091	3.61	0.03	Pacific	806	CIB		0.119	3.33919		9.7	0.288		38.981	0.656		33.63	0.083683		24	4650		43.2	3890
1.184	243	293	Boron		0.092	3.9	0.11	Pacific	849	CIB		0.12	3.1422		9.8	0.281		38.988	-0.017		33.67	-0.48282		24.25	4650		43.3	3880
1.191	281.42	416.362	Phytoplankton		0.092912	4.02	0.98	Atlantic	607	CIB		0.1217	3.0288		9.9	0.256		39.006	0.163		33.69	-0.34609		24.5	4650		43.4	3870
1.2	242.542	290.455	Phytoplankton		0.095	3.68		Atlantic	659	CIB		0.122	2.97006		10	0.22		39.01	0.161		33.7	-0.9097		24.75	4650		43.6	3860
1.206	263.154	414.268	Phytoplankton		0.095	3.42	0.04	Pacific	806	CIB		0.124	3.1484		10.1	0.19		39.024	-0.066		33.71	-0.9538		25	4650		43.7	3860
1.2188	277.758	408.852	Phytoplankton		0.096	3.95	0.11	Pacific	849	CIB		0.1244	3.27563		10.2	0.169		39.03	0.061		33.71	-0.61266		25.25	4650		43.8	3860
1.22	275	336	Boron		0.096678	3.81	1.01	Atlantic	607	CIB		0.126	3.40906		10.3	0.152		39.044	0.04		33.73	-0.8969		25.5	4650		43.9	3850
1.2322	277.67	421.635	Phytoplankton		0.098	3.72		Atlantic	659	CIB		0.1269	3.64317		10.4	0.141		39.059	-0.297		33.77	-0.76111		25.75	4650		44	3850
1.236	247	298	Boron		0.099	3.74	-0.02	Pacific	806	CIB		0.128	3.86945		10.5	0.127		39.06	0.156		33.81	-0.72773		26	4650		44.2	3850
1.247	262	317	Boron		0.1	3.89	0.02	Pacific	849	CIB		0.131	4.05809		10.6	0.108		39.067	-0.055		33.83	-0.84466		26.25	4600		44.3	3880
1.25	257.17	371.668	Phytoplankton		0.10042	3.62	0.83	Atlantic	607	CIB		0.1312	4.33217		10.7	0.087		39.078	-0.138		34.22	-1.4718		26.5	4600		44.4	3900
1.27	245	296	Boron		0.101	3.85		Atlantic	659	CIB		0.132	4.46627		10.8	0.063		39.096	-0.096		34.32	-1.2571		26.75	4600		44.5	3890
1.272	257.465	416.445	Phytoplankton		0.104	3.54		Atlantic	659	CIB		0.133	4.61334		10.9	0.039		39.11	-0.25		34.4	-1.3011		27	4600		44.6	3900
1.283	221	269	Boron		0.104	3.47	-0.06	Pacific	806	CIB		0.135	4.74833		11	0.01		39.125	-0.051		34.43	-1.1578		27.25	4600		44.7	3850
1.2846	263.045	381.712	Phytoplankton		0.104	3.8	-0.01	Pacific	849	CIB		0.136	4.78647		11.1	-0.018		39.131	-0.154		34.97	-1.0733		27.5	4600		44.8	3820
1.295	210	256	Boron		0.1062	3.97	0.71	Atlantic	607	CIB		0.137	4.69115		11.2	-0.034		39.139	0.068		35.3	-1.4216		27.75	4600		44.9	3810
1.297	227	276	Boron		0.108	3.76	0.06	Pacific	849	CIB		0.14	4.75565		11.3	-0.042		39.149	-0.494		35.32	-1.1686		28	4600		45	3820
1.3	246.312	294.969	Phytoplankton		0.109	3.85		Atlantic	659	CIB		0.141	4.67101		11.4	-0.047		39.153	-0.153		35.38	-0.9757		28.25	4600		45.1	3820
1.302	235	285	Boron		0.109	3.81	-0.16	Pacific	806	CIB		0.143	4.62698		11.5	-0.045		39.167	-0.05		35.41	-0.56149		28.5	4600		45.2	3840
1.307	265	318	Boron		0.11198	4	0.7	Atlantic	607	CIB		0.144	4.63922		11.6	-0.046		39.167	0.243		35.46	-0.68791		28.75	4600		45.3	3850
1.316	266	319	Boron		0.112	3.68	0.09	Pacific	849	CIB		0.1447	4.65869		11.7	-0.049		39.174	-0.436		36.05	-0.73262		29	4600		45.4	3850
1.326	225	272	Boron		0.113	3.87		Atlantic	659	CIB		0.145	4.69653		11.8	-0.051		39.182	-0.343		36.14	-0.9884		29.25	4600		45.5	3800
1.335	256	308	Boron		0.114	3.28		Atlantic	659	CIB		0.1466	4.79296		11.9	-0.067		39.192	-0.084		36.14	-0.64054		29.5	4600		45.6	3770
1.344	294	351	Boron		0.114	3.45	0	Pacific	806	CIB		0.148	4.80554		12	-0.095		39.196	-0.126		36.23	-0.9467		29.75	4600		45.7	3770
1.3512	275.512	434.11	Phytoplankton		0.11553	3.69	0.91	Atlantic	607	CIB		0.1482	4.77592		12.1	-0.122		39.21	-0.362		36.23	-0.74001		30	4600		45.8	3770
1.353	295	355	Boron		0.116	3.43	0.16	Pacific	849	CIB		0.149	4.71833		12.2	-0.119		39.21	-0.048		36.34	-0.9763		30.25	4600		45.9	3760
1.359	276	329	Boron		0.118	4.25		Atlantic	659	CIB		0.1498	4.73911		12.3	-0.071		39.225	-0.332		36.4	-0.84668		30.5	4600		46.6	3710
1.364	214	261	Boron		0.11884	3.62	0.81	Atlantic	607	CIB		0.151	4.66719		12.4	-0.032		39.228	-0.068		37.09	-0.73573		30.75	4600		46.9	3690
1.371	261	313	Boron		0.119	2.72	-0.14	Pacific	806	CIB		0.152	4.63425		12.5	-0.037		39.239	0.03		37.56	-1.074		31	4600		47	3700
1.382	311	368	Boron		0.12	3.22		Atlantic	659	CIB		0.1521	4.55399		12.6	-0.092		39.246	0.013		37.63	-1.3252		31.25	4600		47.1	3700
1.391	291	346	Boron		0.12	3.25	0.12	Pacific	849	CIB		0.153	4.50803		12.7	-0.182		39.253	-0.025		38.09	-0.29357		31.5	4550		47.2	3690
1.401	291	360	Boron		0.12165	3.19	0.78	Atlantic	607	CIB		0.1548	4.56273		12.8	-0.267		39.264	-0.481		38.33	-1.3505		31.75	4500		47.3	3670
1.41	267	318	Boron		0.122	2.69		Atlantic	659	CIB		0.156	4.57885		12.9	-0.322		39.268	-0.329		38.44	-1.1334		32	4500		47.4	3670
1.421	294	354	Boron		0.124	3.3	0	Pacific	849	CIB		0.157	4.54802		13	-0.341		39.282	-0.467		38.44	-1.0786		32.25	4500		47.5	3660
1.426	234	284	Boron		0.12444	3.05	0.92	Atlantic	607	CIB		0.1575	4.51626		13.1	-0.339		39.282	-0.308		38.46	-0.85842		32.5	4500		47.6	3660
1.43	216	264	Boron		0.126	2.79		Atlantic	659	CIB		0.16	4.49145		13.2	-0.322		39.296	-0.021		38.51	-0.53858		32.75	4500		47.7	3650
1.437	328	394	Boron		0.126	4.4	-0.3	Pacific	806	CIB		0.1602	4.50418		13.3	-0.285		39.299	-0.092		38.58	-0.69262		33	4500		47.8	3640
1.445	239	290	Boron		0.12688	3.84	0.29	Atlantic	607	CIB		0.161	4.45928		13.4	-0.233		39.311	0.02		38.69	-0.60927		33.25	4500		47.9	3630
1.451	268	320	Boron		0.128	3.78	-0.14	Pacific	849	CIB		0.163	4.40848		13.5	-0.188		39.317	-0.275		38.74	-0.83922		33.5	4500
1.471	286	340	Boron		0.131	3.69		Atlantic	659	CIB		0.164	4.37639		13.6	-0.174		39.325	0.095		38.86	-1.2891		33.75	4300
1.479	279	336	Boron		0.13122	4.64	0.12	Atlantic	607	CIB		0.1655	4.33816		13.7	-0.209		39.339	-0.31		39.01	-1.302		34	4000
1.486	261	312	Boron		0.132	4.43	-0.27	Pacific	849	CIB		0.166	4.37685		13.8	-0.292		39.353	-0.096		39.227	-0.74		34.25	3900
1.49	215	341	Boron		0.133	4.5	-0.34	Pacific	806	CIB		0.167	4.33925		13.9	-0.389		39.368	0.14		39.231	-0.81		34.5	3500
1.495	252	301	Boron		0.135	4.99		Atlantic	659	CIB		0.1677	4.3233		14	-0.435		39.382	-0.092		39.236	-0.94		34.75	3650
1.499	247	297	Boron		0.136	4.96		Atlantic	659	CIB		0.168	4.33909		14.1	-0.411		39.396	-0.437		39.238	-1.07		35	3900
1.5	262.959	294.22	Boron		0.136	4.77	-0.34	Pacific	849	CIB		0.1698	4.3216		14.2	-0.345		39.411	-0.179		39.245	-0.95		35.25	4050
1.5	251.792	301.532	Phytoplankton		0.137	4.52		Atlantic	659	CIB		0.171	4.34196		14.3	-0.278		39.425	-0.132		39.254	0.14		35.5	3400
1.508	243	294	Boron		0.13999	4.89	-0.17	Atlantic	607	CIB		0.172	4.33038		14.4	-0.25		39.439	0.023		39.26	-0.7		35.75	3850
1.518	267	320	Boron		0.14	4.58		Atlantic	659	CIB		0.1741	4.37879		14.5	-0.257		39.454	0.141		39.264	-0.96		36	3900
1.53	221	268	Boron		0.14	4.79	-0.37	Pacific	849	CIB		0.176	4.36115		14.6	-0.278		39.468	0.004		39.269	-0.94		36.25	3900
1.538	258	309	Boron		0.141	4.8		Atlantic	659	CIB		0.1763	4.36506		14.7	-0.317		39.482	0.049		39.274	-1.1		36.5	3850
1.55	244	293	Boron		0.141	4.55	-0.33	Pacific	806	CIB		0.18	4.40477		14.8	-0.39		39.525	-0.204		39.28	-1.07		36.75	3800
1.56	262	313	Boron		0.143	4.55		Atlantic	659	CIB		0.1808	4.37093		14.9	-0.489		39.539	0.158		39.284	-1.11		37	3800
1.57	255	307	Boron		0.144	4.56		Atlantic	659	CIB		0.181	4.33019		15	-0.557		39.554	-0.166		39.29	-1.1		37.25	3600
1.574	199	245	Boron		0.144	4.74	-0.31	Pacific	849	CIB		0.183	4.33741		15.1	-0.592		39.568	-0.192		39.298	-1.16		37.5	3800
1.585	259	311	Boron		0.14471	4.93	-0.25	Atlantic	607	CIB		0.184	4.25704		15.2	-0.572		39.582	-0.341		39.302	-0.96		37.75	3800
1.597	266	319	Boron		0.145	4.29	-0.45	Pacific	806	CIB		0.186	4.1369		15.3	-0.508		39.597	-0.128		39.306	-1.05		38	3550
1.602	266	318	Boron		0.14659	4.97	-0.03	Atlantic	607	CIB		0.1873	4.02023		15.4	-0.443		39.611	-0.131		39.312	-0.96		38.25	3700
1.605	248	300	Boron		0.148	4.68		Atlantic	659	CIB		0.188	3.92513		15.5	-0.377		39.625	-0.012		39.319	-1.05		38.5	4100
1.613	178	223	Boron		0.148	4.65	-0.29	Pacific	849	CIB		0.189	3.87494		15.6	-0.318		39.64	-0.098		39.325	-1.01		38.75	4100
1.622	246	297	Boron		0.14822	4.83	-0.02	Atlantic	607	CIB		0.19	3.76217		15.7	-0.292		39.654	-0.342		39.329	-1.01		39	4100
1.6407	254.971	391.957	Phytoplankton		0.149	5.07		Atlantic	659	CIB		0.191	3.64734		15.8	-0.308		39.668	-0.109		39.334	-1.12		39.25	4100
1.655	281	333	Boron		0.14983	4.74	0.07	Atlantic	607	CIB		0.192	3.54252		15.9	-0.355		39.697	-0.088		39.339	-1.04		39.5	3600
1.658	245	297	Boron		0.151	4.3	-0.47	Pacific	806	CIB		0.1938	3.48848		16	-0.426		39.711	0.057		39.354	-1.09		39.75	3450
1.665	217	265	Boron		0.152	4.58	-0.35	Pacific	849	CIB		0.194	3.52147		16.1	-0.487		39.725	-0.114		39.368	-1.14		40	3250
1.67	214	262	Boron		0.15205	4.58	0.14	Atlantic	607	CIB		0.195	3.47117		16.2	-0.511		39.768	-0.356		39.384	-0.97		40.25	3350
1.68	266	319	Boron		0.153	4.78		Atlantic	659	CIB		0.1955	3.43627		16.3	-0.51		39.783	0.076		39.395	-0.86		40.5	4050
1.684	223	272	Boron		0.15477	4.59	-0.13	Atlantic	607	CIB		0.196	3.51657		16.4	-0.486		39.797	-0.299		39.403	-0.87		40.75	4150
1.693	219	267	Boron		0.156	4.06	-0.41	Pacific	806	CIB		0.1969	3.55226		16.5	-0.461		39.811	-0.337		39.416	-0.87		41	4050
1.71	234	284	Boron		0.156	4.63	-0.34	Pacific	849	CIB		0.199	3.61275		16.6	-0.454		39.826	-0.258		39.418	-0.98		41.25	4050
1.721	232	282	Boron		0.157	4.5		Atlantic	659	CIB		0.1996	3.58907		16.7	-0.463		39.84	-0.423		39.425	-0.73		41.5	4000
1.7295	271.018	405.208	Phytoplankton		0.1575	4.6	0.09	Atlantic	607	CIB		0.2	3.56117		16.8	-0.481		39.854	-0.387		39.433	-1.18		41.75	3950
1.73	268	321	Boron		0.16	4.62	-0.35	Pacific	849	CIB		0.202	3.52508		16.9	-0.482		39.883	-0.248		39.444	-1.02		42	3950
1.74	254	306	Boron		0.16023	4.38	0.14	Atlantic	607	CIB		0.2024	3.51056		17	-0.429		39.947	-0.279		39.457	-1.03		42.25	3650
1.745	223	271	Boron		0.161	4.77		Atlantic	659	CIB		0.204	3.54245		17.1	-0.33		40.244	-0.243		39.47	-0.97		42.5	3750
1.7519	246.032	294.634	Phytoplankton		0.161	4.33	-0.48	Pacific	806	CIB		0.205	3.52804		17.2	-0.225		40.28	-0.52		39.48	-0.96		42.75	3650
1.758	263	315	Boron		0.16296	4.35	0.21	Atlantic	607	CIB		0.2051	3.60751		17.3	-0.134		40.303	-0.137		39.485	-0.85		43	3500
1.767	252	303	Boron		0.164	4.43	-0.3	Pacific	849	CIB		0.2079	3.61545		17.4	-0.082		40.339	-0.219		39.497	-1.02		43.25	3900
1.779	214	262	Boron		0.16549	4.3	0.28	Atlantic	607	CIB		0.208	3.59545		17.5	-0.062		40.363	-0.338		39.51	-0.68		43.5	3900
1.79	235	287	Boron		0.166	4.19	-0.44	Pacific	806	CIB		0.2115	3.60273		17.6	-0.062		40.398	-0.087		39.516	-0.58		43.75	3900
1.8	240	291	Boron		0.167	4.53		Atlantic	659	CIB		0.212	3.641		17.7	-0.072		40.422	-0.473		39.528	-0.54		44	3900
1.809	259	317	Boron		0.16765	4.36	0.38	Atlantic	607	CIB		0.214	3.59448		17.8	-0.092		40.458	0.028		39.534	-0.63		44.25	3400
1.815	249	303	Boron		0.168	4.27	-0.26	Pacific	849	CIB		0.216	3.55124		17.9	-0.142		40.481	-0.218		39.537	-0.63		44.5	3400
1.817	214	263	Boron		0.16982	4.5	0.17	Atlantic	607	CIB		0.2161	3.52091		18	-0.227		40.517	-0.272		40.13	-0.97		44.75	3350
1.824	204	250	Boron		0.171	4.11		Atlantic	659	CIB		0.217	3.66124		18.1	-0.314		40.541	-0.479		40.27	-1.22		45	3350
1.83	250	302	Boron		0.171	4.03	-0.39	Pacific	806	CIB		0.219	3.7523		18.2	-0.343		40.576	-0.176		40.27	-1.15		45.25	3300
1.836	214	262	Boron		0.17198	4.42	0.08	Atlantic	607	CIB		0.22	3.95291		18.3	-0.316		40.6	-0.164		40.27	-0.92		45.5	3400
1.842	248	299	Boron		0.172	4.25	-0.3	Pacific	849	CIB		0.222	4.12031		18.4	-0.222		40.619	-0.401		40.28	-1.33		45.75	3350
1.851	252	306	Boron		0.17414	4.52	0.04	Atlantic	607	CIB		0.2223	4.31356		18.5	-0.109		40.631	-0.367		40.28	-1.05		46	3300
1.861	233	283	Boron		0.176	4.2		Atlantic	659	CIB		0.224	4.40637		18.6	-0.032		40.65	-0.357		40.29	-0.99		46.25	3250
1.905	220	269	Boron		0.176	4.11	-0.54	Pacific	806	CIB		0.225	4.44435		18.7	0.007		40.68	-0.504		40.29	-0.9		46.5	3400
1.921	249	302	Boron		0.176	4.29	-0.36	Pacific	849	CIB		0.2256	4.31272		18.8	0.026		40.693	-0.297		40.31	-1.29		46.75	3400
1.95	340	375	Stomata		0.17631	4.61	-0.18	Atlantic	607	CIB		0.228	4.16281		18.9	0.025		40.711	-0.327		40.32	-1.26		47	3200
1.965	263.394	408.361	Phytoplankton		0.18	4.34	-0.36	Pacific	849	CIB		0.2289	4.12367		19	-0.003		40.716	-0.579		40.32	-0.9		47.25	3100
2.017	262	316	Boron		0.18078	4.33	0.02	Atlantic	607	CIB		0.229	4.11453		19.1	-0.038		40.724	-0.576		40.32	-0.87		47.5	3100
2.036	256	309	Boron		0.181	4.14	-0.32	Pacific	806	CIB		0.232	4.0099		19.2	-0.063		40.742	-0.336		40.33	-1.09		47.75	3100
2.055	220	268	Boron		0.183	4.5		Atlantic	659	CIB		0.2321	4.00365		19.3	-0.082		40.755	-0.561		40.33	-0.79		48	3100
2.0926	274.602	442.463	Phytoplankton		0.184	4.27	-0.25	Pacific	849	CIB		0.235	3.95204		19.4	-0.08		40.773	-0.695		40.33	-0.65		48.25	3100
2.109	259.719	288.943	Boron		0.186	4.44		Atlantic	659	CIB		0.2354	3.87872		19.5	-0.057		40.786	-0.507		40.35	-0.65		48.5	3100
2.109	231.437	277.155	Phytoplankton		0.186	3.94	-0.38	Pacific	806	CIB		0.236	3.72605		19.6	-0.037		40.792	-0.478		40.36	-1.33		48.75	3100
2.161	193	239	Boron		0.1873	4.06	0.61	Atlantic	607	CIB		0.238	3.64399		19.7	-0.055		40.821	-1.004		40.36	-1		49	3000
2.1915	279.004	440.896	Phytoplankton		0.188	4.04	-0.09	Pacific	849	CIB		0.2387	3.49132		19.8	-0.119		40.823	-0.561		40.38	-1.43		49.25	3000
2.192	181	227	Boron		0.189	3.62		Atlantic	659	CIB		0.24	3.44471		19.9	-0.219		40.845	-0.546		40.39	-1.55		49.5	3000
2.199	231	282	Boron		0.19	3.43	-0.15	Pacific	806	CIB		0.242	3.54162		20	-0.327		40.904	-0.647		40.39	-1.41		49.75	3000
2.218	212	261	Boron		0.191	3.95		Atlantic	659	CIB		0.2427	3.69874		20.1	-0.407		40.916	-0.644		40.39	-1.34		50	3000
2.234	214	264	Boron		0.192	3.84	-0.03	Pacific	849	CIB		0.243	3.85862		20.2	-0.455		40.939	-0.422		40.4	-1.24		50.25	3000
2.252	247	300	Boron		0.19379	3.73	0.86	Atlantic	607	CIB		0.244	4.07185		20.3	-0.461		40.947	-0.435		40.4	-0.77		50.5	2950
2.256	209	258	Boron		0.194	2.87		Atlantic	659	CIB		0.2451	4.28732		20.4	-0.413		40.978	-0.9		40.41	-1.4		50.75	2950
2.26	211	261	Boron		0.195	3.43	-0.01	Pacific	806	CIB		0.2473	4.44706		20.5	-0.325		40.999	-1.042		40.41	-1.07		51	2950
2.264	210	260	Boron		0.19548	3.48	0.85	Atlantic	607	CIB		0.248	4.50183		20.6	-0.227		41.039	-0.721		40.41	-1.02		51.25	3000
2.264	206	255	Boron		0.196	3.71	-0.05	Pacific	849	CIB		0.2493	4.60921		20.7	-0.147		41.058	-0.617		40.425	-1.47		51.5	3000
2.269	232	283	Boron		0.19692	3.69	0.84	Atlantic	607	CIB		0.2515	4.60629		20.8	-0.105		41.07	-1.129		40.43	-1.64		51.75	3000
2.284	200	248	Boron		0.199	3.39	0.02	Pacific	806	CIB		0.252	4.53383		20.9	-0.099		41.163	-0.425		40.43	-1.47		52	2800
2.295	207	256	Boron		0.19959	3.8	1.09	Atlantic	607	CIB		0.2535	4.50016		21	-0.116		41.225	-0.238		40.43	-1.43		52.25	2800
2.2968	285.07	449.582	Phytoplankton		0.2	3.4		Atlantic	659	CIB		0.255	4.50227		21.1	-0.161		41.287	0.029		40.43	-1.29
2.3	204	252	Boron		0.2	3.7	-0.05	Pacific	849	CIB		0.2557	4.3995		21.2	-0.212		41.318	-0.476		40.43	-1.15
2.3092	248.848	298.006	Phytoplankton		0.202	3.2	0.03	Pacific	806	CIB		0.256	4.35678		21.3	-0.247		41.349	-0.42		40.436	-1.62
2.317	250	304	Boron		0.20239	3.63	0.92	Atlantic	607	CIB		0.2576	4.40886		21.4	-0.258		41.38	-0.483		40.44	-1.54
2.322	218	268	Boron		0.204	3.78	0.02	Pacific	849	CIB		0.259	4.30518		21.5	-0.232		41.411	-0.357		40.44	-1.36
2.33782	254.867	386.992	Boron		0.205	3.38		Atlantic	659	CIB		0.2599	4.17417		21.6	-0.194		41.442	-0.507		40.45	-1.28
2.346	245	298	Boron		0.20514	3.55	0.97	Atlantic	607	CIB		0.26	4.18648		21.7	-0.172		41.473	-0.373		40.47	-0.81
2.34671	251.605	394.845	Boron		0.20789	3.56	0.86	Atlantic	607	CIB		0.2619	4.1379		21.8	-0.169		41.504	-0.648		40.5	-0.89
2.34723	296.062	454.303	Boron		0.208	3.74	0.02	Pacific	849	CIB		0.2627	4.14055		21.9	-0.17		41.535	-0.476		40.5	-0.64
2.351	188	233	Boron		0.21152	3.61	0.8	Atlantic	607	CIB		0.263	4.21515		22	-0.169		41.565	-0.533		40.5	-0.57
2.35272	245.645	375.222	Boron		0.212	3.67	-0.04	Pacific	849	CIB		0.264	4.25976		22.1	-0.16		41.596	-0.262		40.5	-0.51
2.358	214	267	Boron		0.214	3.41		Atlantic	659	CIB		0.2651	4.30522		22.2	-0.154		41.627	-0.287		40.5	-0.27
2.36222	356.759	559.152	Boron		0.216	3.79	-0.12	Pacific	849	CIB		0.266	4.3703		22.3	-0.173		41.658	-0.438		40.501	-0.54
2.3722	334.167	510.717	Boron		0.21614	3.53	0.38	Atlantic	607	CIB		0.2669	4.45723		22.4	-0.216		41.689	-0.482		40.544	-0.75
2.373	202	250	Boron		0.217	3.56		Atlantic	659	CIB		0.267	4.44381		22.5	-0.251		41.72	-0.614		40.546	-0.78
2.38	212	261	Boron		0.219	3.56	0.26	Atlantic	607	CIB		0.268	4.42298		22.6	-0.253		41.751	-0.287		40.55	-1.23
2.381	210	261	Boron		0.22	3.58		Atlantic	659	CIB		0.2697	4.42206		22.7	-0.21		41.782	-0.379		40.55	-1.12
2.38129	297.955	455.698	Boron		0.22	3.96	-0.51	Pacific	806	CIB		0.27	4.271		22.8	-0.137		41.813	-0.512		40.55	-1.04
2.38932	304.73	460.824	Boron		0.22	3.98	-0.22	Pacific	849	CIB		0.272	4.25584		22.9	-0.086		41.844	-0.431		40.55	-1.03
2.402	288.002	461.398	Phytoplankton		0.222	4.2		Atlantic	659	CIB		0.2724	4.22378		23	-0.091		41.875	-0.543		40.55	-1.01
2.41092	223.365	339.186	Boron		0.22229	4.67	0.44	Atlantic	607	CIB		0.273	4.08983		23.1	-0.151		41.906	-0.316		40.55	-0.97
2.41717	347.393	556.812	Boron		0.224	4.15	-0.35	Pacific	806	CIB		0.2752	4.0097		23.2	-0.233		41.937	-0.578		40.55	-0.95
2.42489	266.601	404.962	Boron		0.224	4.08	-0.31	Pacific	849	CIB		0.276	3.92115		23.3	-0.302		41.968	-0.693		40.55	-0.86
2.45123	258.33	392.059	Boron		0.225	4.72		Atlantic	659	CIB		0.2779	3.92448		23.4	-0.358		41.999	-0.613		40.55	-0.83
2.47449	273.694	415.532	Boron		0.22557	4.33	0.53	Atlantic	607	CIB		0.278	3.97272		23.5	-0.412		42.03	-0.351		40.55	-0.81
2.49836	337.823	520.751	Boron		0.228	4.14	-0.14	Pacific	806	CIB		0.28	3.92373		23.6	-0.462		42.092	-0.627		40.56	-0.99
2.5004	287.7	436.794	Boron		0.228	4.15	-0.37	Pacific	849	CIB		0.2825	3.91705		23.7	-0.499		42.122	-0.651		40.56	-0.69
2.5014	292.745	443.057	Boron		0.22886	3.99	0.62	Atlantic	607	CIB		0.283	3.93422		23.8	-0.509		42.215	-0.7		40.58	-0.54
2.504	184	232	Boron		0.229	4.01		Atlantic	659	CIB		0.284	3.96339		23.9	-0.492		42.246	-0.552		40.58	-0.5
2.52193	198.104	302.239	Boron		0.232	3.35	-0.05	Pacific	806	CIB		0.287	3.91944		24	-0.455		42.277	-0.618		40.59	-0.43
2.54515	270.652	409.058	Boron		0.232	4.09	-0.26	Pacific	849	CIB		0.2872	3.8201		24.1	-0.413		42.308	-0.241		40.6	-0.95
2.5619	240.697	366.34	Boron		0.23214	4.28	0.83	Atlantic	607	CIB		0.288	3.83364		24.2	-0.375		42.432	-0.518		40.6	-0.84
2.57943	265.409	403.162	Boron		0.235	4.4		Atlantic	659	CIB		0.29	3.89185		24.3	-0.338		42.463	-0.899		40.6	-0.49
2.587	280.45	446.227	Phytoplankton		0.23543	3.64	0.79	Atlantic	607	CIB		0.291	3.97416		24.4	-0.303		42.494	-0.713		40.6	-0.35
2.592	250.751	266.21	Boron		0.236	3.42	0	Pacific	806	CIB		0.292	3.98944		24.5	-0.277		42.522	-0.394		40.62	-0.81
2.592	243.361	291.435	Phytoplankton		0.236	3.91	-0.09	Pacific	849	CIB		0.294	4.0584		24.6	-0.263		42.549	-0.504		40.63	-0.79
2.59484	291.219	443.575	Boron		0.238	3.63		Atlantic	659	CIB		0.2941	4.22745		24.7	-0.255		42.603	-0.863		40.63	-0.76
2.6043	255.177	410.203	Phytoplankton		0.23871	3.45	0.7	Atlantic	607	CIB		0.296	4.29682		24.8	-0.245		42.604	-0.276		40.64	-0.77
2.61507	223.955	340.873	Boron		0.24	3.18	-0.12	Pacific	806	CIB		0.2965	4.29258		24.9	-0.225		42.656	-0.851		40.65	-1.02
2.6245	246.018	374.962	Boron		0.24	3.76	-0.03	Pacific	849	CIB		0.299	4.28442		25	-0.194		42.657	-0.654		40.65	-0.74
2.62614	322.783	498.199	Boron		0.242	3.4	0.72	Atlantic	607	CIB		0.3	4.23582		25.1	-0.159		42.708	0.255		40.66	-0.85
2.63091	195.825	301.36	Boron		0.2427	3.91	0.56	Atlantic	607	CIB		0.3018	4.20463		25.2	-0.125		42.755	-0.247		40.66	-0.33
2.64826	226.423	345.893	Boron		0.243	3.64		Atlantic	659	CIB		0.303	4.1635		25.3	-0.098		42.782	-0.288		40.67	-0.63
2.65	493	574	Stomata		0.244	4.02	-0.57	Pacific	806	CIB		0.304	4.05177		25.4	-0.098		42.809	-0.335		40.68	-0.66
2.6647	242.779	370.494	Boron		0.244	3.96	-0.2	Pacific	849	CIB		0.305	3.91443		25.5	-0.135		42.836	-0.343		40.68	-0.34
2.67302	209.302	323.047	Boron		0.24507	4.4	0.62	Atlantic	607	CIB		0.3059	3.81191		25.6	-0.181		42.863	-0.394		40.69	-0.93
2.674	194	243	Boron		0.24731	4.7	0.39	Atlantic	607	CIB		0.308	3.75328		25.7	-0.225		42.89	-0.249		40.69	-0.51
2.68036	261.438	394.949	Boron		0.248	4.36		Atlantic	659	CIB		0.3105	3.69229		25.8	-0.26		42.917	-0.23		40.7	-0.91
2.68656	227.954	348.241	Boron		0.248	4.37	-0.32	Pacific	806	CIB		0.312	3.59272		25.9	-0.266		42.939	-0.202		40.7	-0.56
2.69516	220.961	336.768	Boron		0.248	4.25	-0.34	Pacific	849	CIB		0.3152	3.60942		26	-0.262		42.966	-0.265		40.71	-0.86
2.7	260	292	Stomata		0.24926	4.7	-0.03	Atlantic	607	CIB		0.316	3.55626		26.1	-0.246		42.993	-0.015		40.71	-0.5
2.70004	183.333	293.033	Boron		0.2515	4.64	0.5	Atlantic	607	CIB		0.318	3.59058		26.2	-0.237		43.02	-0.584		40.712	-1
2.7032	256.976	392.624	Boron		0.252	4.57		Atlantic	659	CIB		0.3199	3.57072		26.3	-0.248		43.047	-0.813		40.717	-0.63
2.70721	209.687	322.671	Boron		0.252	4.31	-0.31	Pacific	806	CIB		0.32	3.4517		26.4	-0.27		43.074	-0.424		40.72	-1.05
2.718	265.747	424.155	Phytoplankton		0.252	4.31	-0.32	Pacific	849	CIB		0.322	3.37077		26.5	-0.301		43.101	-0.534		40.72	-0.58
2.74552	272.09	414.666	Boron		0.25345	4.44	0.28	Atlantic	607	CIB		0.324	3.30531		26.6	-0.331		43.128	-0.446		40.721	-0.45
2.746	179	226	Boron		0.255	4.67		Atlantic	659	CIB		0.3245	3.30706		26.7	-0.338		43.155	-0.592		40.728	-0.32
2.75057	298.364	468.428	Boron		0.25569	4.38	0.5	Atlantic	607	CIB		0.325	3.29713		26.8	-0.317		43.182	-0.403		40.73	-1.12
2.75148	258.157	396.151	Boron		0.256	4.2	-0.32	Pacific	806	CIB		0.327	3.22995		26.9	-0.275		43.209	-0.854		40.73	-1.07
2.76419	287.626	437.732	Boron		0.256	4.33	-0.35	Pacific	849	CIB		0.328	3.28382		27	-0.221		43.236	-0.485		40.73	-0.77
2.77748	223.63	342.172	Boron		0.25764	4.47	0.47	Atlantic	607	CIB		0.3292	3.27294		27.1	-0.178		43.264	-0.359		40.73	-0.66
2.785	271.775	294.078	Boron		0.259	4.25	-0.42	Pacific	806	CIB		0.331	3.37338		27.2	-0.155		43.291	-0.254		40.73	-0.66
2.785	271.973	325.699	Phytoplankton		0.25988	4.12	-0.39	Atlantic	607	CIB		0.332	3.40664		27.3	-0.154		43.318	-0.147		40.732	-0.81
2.79854	226.024	345.476	Boron		0.26	4.41		Atlantic	659	CIB		0.333	3.41007		27.4	-0.164		43.345	-0.223		40.737	-0.9
2.8217	276.099	330.64	Phytoplankton		0.26	4.36	-0.43	Pacific	849	CIB		0.3338	3.48183		27.5	-0.175		43.372	-0.185		40.74	-1.14
2.82828	282.135	434.588	Boron		0.2619	4.39	0.33	Atlantic	607	CIB		0.335	3.66		27.6	-0.193		43.399	-0.605		40.74	-0.76
2.83018	254.464	389.137	Boron		0.26274	3.55	0.74	Atlantic	607	CIB		0.336	3.82437		27.7	-0.199		43.453	-0.887		40.741	-1.01
2.83168	283.467	453.323	Boron		0.263	4.16	-0.62	Pacific	806	CIB		0.3387	4.09142		27.8	-0.195		43.48	-0.458		40.747	-0.71
2.8389	313.771	474.951	Boron		0.264	4.8		Atlantic	659	CIB		0.34	4.2692		27.9	-0.186		43.507	-0.313		40.747	-1.18
2.84918	247.111	376.675	Boron		0.264	4.38	-0.41	Pacific	849	CIB		0.3405	4.36697		28	-0.179		43.534	0.075		40.75	-1.11
2.857	159	203	Boron		0.26511	4.14	-0.3	Atlantic	607	CIB		0.341	4.4953		28.1	-0.182		43.561	-0.476		40.75	-1
2.85832	355.479	548.807	Boron		0.266	4.62		Atlantic	659	CIB		0.343	4.57746		28.2	-0.182		43.588	-0.365		40.75	-0.85
2.88952	361.172	436.751	Boron		0.26693	4.43	-0.15	Atlantic	607	CIB		0.344	4.62666		28.3	-0.169		43.616	-0.582		40.75	-0.65
2.89	294.219	352.339	Phytoplankton		0.267	4.29	-0.52	Pacific	806	CIB		0.3442	4.54927		28.4	-0.149		43.67	-0.277		40.75	-0.53
2.91238	299.695	453.079	Boron		0.268	4.44	-0.42	Pacific	849	CIB		0.346	4.49974		28.5	-0.135		43.697	-0.323		40.752	-1.3
2.92356	304.311	461.409	Boron		0.26966	4.29	0.44	Atlantic	607	CIB		0.347	4.50833		28.6	-0.136		43.724	-0.079		40.754	-1.15
2.936	302.953	362.799	Phytoplankton		0.27	4.44		Atlantic	659	CIB		0.348	4.51669		28.7	-0.156		43.751	-0.507		40.757	-1.39
2.94	261.36	406.862	Phytoplankton		0.272	4.61		Atlantic	659	CIB		0.349	4.58633		28.8	-0.193		43.778	-0.4		40.76	-0.53
2.94158	272.723	411.932	Boron		0.272	4.44	-0.47	Pacific	849	CIB		0.3503	4.50305		28.9	-0.23		43.805	-0.74		40.763	-0.59
2.95049	287.412	439.541	Boron		0.27241	4.03	0.91	Atlantic	607	CIB		0.352	4.48085		29	-0.26		43.832	-0.324		40.766	-0.26
2.95116	331.063	524.942	Boron		0.273	3.92	-0.19	Pacific	806	CIB		0.353	4.43995		29.1	-0.296		43.859	-0.784		40.769	-0.57
2.9596	278.99	420.621	Boron		0.27516	3.86	0.77	Atlantic	607	CIB		0.3536	4.41892		29.2	-0.321		43.886	-0.245		40.77	-1.18
2.97807	265.386	402.443	Boron		0.276	4.43		Atlantic	659	CIB		0.355	4.3859		29.3	-0.321		43.913	-0.953		40.77	-1.06
2.985	364.524	439.445	Boron		0.276	4.31	-0.4	Pacific	849	CIB		0.356	4.32939		29.4	-0.309		43.94	-0.317		40.77	-1.05
2.985	338.233	405.048	Phytoplankton		0.27791	3.85	0.68	Atlantic	607	CIB		0.3569	4.37662		29.5	-0.309		43.968	-0.807		40.77	-0.98
3	146	232	Boron		0.278	3.61	-0.1	Pacific	806	CIB		0.357	4.33126		29.6	-0.334		43.995	-1.134		40.77	-0.97
3	200	800	Paleosols		0.28	4.08	-0.25	Pacific	849	CIB		0.36	4.31153		29.7	-0.403		44.009	-0.999		40.77	-0.77
3.00281	297.434	453.037	Boron		0.28252	3.99	-0.32	Atlantic	607	CIB		0.3602	4.27963		29.8	-0.496		44.02	-0.789		40.77	-0.73
3.008	192	242	Boron		0.283	4.1		Atlantic	659	CIB		0.362	4.2233		29.9	-0.584		44.031	-0.884		40.77	-0.6
3.011	286.471	436.079	Boron		0.284	3.58	-0.25	Pacific	806	CIB		0.363	4.24892		30	-0.641		44.043	-1.055		40.771	-0.53
3.02758	306.522	466.895	Boron		0.284	3.95	-0.16	Pacific	849	CIB		0.364	4.18163		30.1	-0.647		44.054	-1.017		40.774	-0.45
3.034	212	264	Boron		0.287	3.73		Atlantic	659	CIB		0.365	4.19566		30.2	-0.623		44.065	-3.889		40.778	-0.1
3.04266	336.083	517.694	Boron		0.28719	4.22	0.13	Atlantic	607	CIB		0.366	4.20445		30.3	-0.599		44.076	-0.157		40.78	-1.15
3.0499	382.667	473.214	Boron		0.288	3.96	-0.16	Pacific	849	CIB		0.3668	4.22694		30.4	-0.589		44.088	-0.813		40.78	-1.13
3.05	378	333	Stomata		0.29	3.47	-0.31	Pacific	806	CIB		0.368	4.26932		30.5	-0.601		44.099	-0.91		40.78	-0.88
3.05002	337.945	512.133	Boron		0.291	3.83		Atlantic	659	CIB		0.3685	4.23495		30.6	-0.622		44.11	-0.685		40.78	-0.81
3.05903	288.222	444.561	Boron		0.292	4.08	-0.27	Pacific	849	CIB		0.3716	4.19343		30.7	-0.634		44.132	-0.959		40.78	-0.88
3.06296	331.262	507.747	Boron		0.294	4.35		Atlantic	659	CIB		0.372	4.18337		30.8	-0.64		44.144	-0.763		40.786	-1.06
3.06654	304.938	466.319	Boron		0.29405	4.25	0.54	Atlantic	607	CIB		0.3733	4.15153		30.9	-0.644		44.155	-0.375		40.79	-1.47
3.067	321.224	384.68	Phytoplankton		0.296	4.04	-0.25	Pacific	806	CIB		0.375	4.175		31	-0.642		44.166	-0.47		40.79	-1.2
3.082	289.808	444.303	Phytoplankton		0.296	4.09	-0.3	Pacific	849	CIB		0.376	4.13884		31.1	-0.63		44.177	-0.42		40.79	-0.9
3.09118	270.278	408.254	Boron		0.29654	4.19	0.69	Atlantic	607	CIB		0.3771	4.1226		31.2	-0.601		44.189	-0.642		40.79	-0.84
3.10018	257.29	392.651	Boron		0.299	4.61		Atlantic	659	CIB		0.378	4.12061		31.3	-0.547		44.2	-0.676		40.79	-0.84
3.11424	315.359	479.49	Boron		0.3	4.41		Atlantic	659	CIB		0.3799	4.08483		31.4	-0.477		44.211	-0.795		40.79	-0.82
3.1173	313.331	375.227	Phytoplankton		0.3	4.08	-0.27	Pacific	849	CIB		0.38	4.05161		31.5	-0.407		44.222	-1.073		40.79	-0.7
3.1313	265.328	427.989	Phytoplankton		0.30184	3.9	0.36	Atlantic	607	CIB		0.382	4.04065		31.6	-0.353		44.233	-0.768		40.791	-0.26
3.13315	277.117	423.788	Boron		0.303	4.35		Atlantic	659	CIB		0.3832	3.97631		31.7	-0.319		44.245	-0.971		40.793	-0.95
3.14317	267.818	412.917	Boron		0.304	4.09	-0.21	Pacific	849	CIB		0.384	3.9342		31.8	-0.3		44.256	-0.447		40.795	-0.88
3.1519	302.671	528.352	Boron		0.305	3.83		Atlantic	659	CIB		0.3865	3.88155		31.9	-0.297		44.267	-1.481		40.796	-0.75
3.15794	271.752	416.085	Boron		0.30588	3.88	0.49	Atlantic	607	CIB		0.388	3.87522		32	-0.313		44.29	-0.864		40.796	-0.72
3.16011	418.648	652.226	Boron		0.308	3.67		Atlantic	659	CIB		0.389	3.84663		32.1	-0.343		44.301	-0.535		40.798	-0.78
3.17155	364.701	553.668	Boron		0.308	3.94	-0.23	Pacific	849	CIB		0.3898	3.77858		32.2	-0.384		44.312	-0.87		40.8	-0.9
3.172	315.006	357.233	Boron		0.31054	3.57	0.39	Atlantic	607	CIB		0.392	3.72164		32.3	-0.436		44.323	-0.78		40.8	-0.81
3.172	304.822	365.037	Phytoplankton		0.312	3.29		Atlantic	659	CIB		0.3931	3.64049		32.4	-0.476		44.334	-0.559		40.8	-0.75
3.17979	308.745	466.73	Boron		0.312	3.75	-0.25	Pacific	849	CIB		0.395	3.60649		32.5	-0.492		44.346	-0.562		40.8	-0.61
3.18919	228.381	346.557	Boron		0.3152	3.51	0.72	Atlantic	607	CIB		0.396	3.58995		32.6	-0.483		44.357	-0.573		40.8	-0.54
3.194	222	275	Boron		0.316	4.04		Atlantic	659	CIB		0.3964	3.52818		32.7	-0.455		44.379	-0.557		40.8	-0.49
3.19873	267.381	404.955	Boron		0.316	3.74	-0.14	Pacific	849	CIB		0.3979	3.43713		32.8	-0.421		44.424	-1.059		40.805	-1.33
3.20938	263.311	399.975	Boron		0.318	3.6	-0.18	Pacific	806	CIB		0.398	3.41098		32.9	-0.391		44.447	-0.532		40.808	-1.16
3.2246	302.689	461.06	Boron		0.31986	3.09	0.56	Atlantic	607	CIB		0.3987	3.32522		33	-0.369		44.458	-1.025		40.81	-0.31
3.229	310.241	371.527	Phytoplankton		0.32	4.18		Atlantic	659	CIB		0.4	3.23988		33.1	-0.346		44.469	-0.65		40.81	-0.25
3.23989	329.161	535.99	Boron		0.32	3.7	-0.03	Pacific	849	CIB		0.4009	3.13179		33.2	-0.324		44.48	-1.019		40.81	-0.16
3.24293	284.42	433.767	Boron		0.322	3.25		Atlantic	659	CIB		0.401	3.12065		33.3	-0.311		44.492	-0.549		40.81	-1.4
3.2449	347.072	553.597	Boron		0.324	3.56	0.06	Pacific	849	CIB		0.4017	3.04112		33.4	-0.328		44.503	-0.554		40.814	-1.46
3.24581	255.659	387.047	Boron		0.32452	2.93	0.51	Atlantic	607	CIB		0.4033	3.04845		33.5	-0.394		44.514	-0.623		40.816	-1.57
3.25958	277.002	429.149	Boron		0.325	3.05	0.01	Pacific	806	CIB		0.404	3.12622		33.6	-0.512		44.525	-0.419		40.82	-0.94
3.266	189	238	Boron		0.327	3.58		Atlantic	659	CIB		0.4046	3.1706		33.7	-0.662		44.536	-0.665		40.82	-0.73
3.27017	287.473	455.986	Boron		0.328	3.39	0.1	Pacific	849	CIB		0.405	3.25282		33.8	-0.809		44.548	-0.371		40.82	-0.65
3.2806	251.21	383.112	Boron		0.32918	3.24	0.71	Atlantic	607	CIB		0.406	3.31997		33.9	-0.935		44.559	-1.003		40.82	-0.63
3.31	196	247	Boron		0.331	3.29		Atlantic	659	CIB		0.4075	3.39953		34	-1.048		44.57	-0.684		40.82	-0.58
3.317	225	278	Boron		0.332	3.41	0.01	Pacific	849	CIB		0.408	3.34268		34.1	-1.16		44.581	-0.625		40.82	-0.46
3.321	291.097	436.867	Phytoplankton		0.333	3.31	-0.18	Pacific	806	CIB		0.409	3.53105		34.2	-1.266		44.593	-0.471		40.82	-0.26
3.322	240	295	Boron		0.33384	3.53	-0.12	Atlantic	607	CIB		0.41	3.66107		34.3	-1.33		44.604	-0.42		40.828	-1.6
3.327	206	258	Boron		0.335	3.82		Atlantic	659	CIB		0.4106	3.55781		34.4	-1.341		44.615	0.006		40.83	-0.85
3.338	219	271	Boron		0.336	3.77	-0.13	Pacific	849	CIB		0.412	3.59122		34.5	-1.3		44.637	-0.422		40.83	-0.78
3.343	239	294	Boron		0.33871	3.81	-0.43	Atlantic	607	CIB		0.4125	3.90214		34.6	-1.231		44.649	-0.51		40.83	-0.72
3.348	211	263	Boron		0.34	4.07	-0.3	Pacific	806	CIB		0.413	3.95216		34.7	-1.208		44.671	-0.487		40.83	-0.64
3.354	216	270	Boron		0.34	4.24	-0.2	Pacific	849	CIB		0.416	3.92685		34.8	-1.262		44.682	-0.254		40.83	-0.57
3.363	251	308	Boron		0.34047	4.77	-0.27	Atlantic	607	CIB		0.4162	4.01318		34.9	-1.358		44.694	-0.617		40.83	-0.55
3.364	278.188	417.437	Phytoplankton		0.341	4.53		Atlantic	659	CIB		0.4179	4.1557		35	-1.48		44.705	-0.336		40.831	-1.61
3.368	242	297	Boron		0.343	4.85		Atlantic	659	CIB		0.418	4.05039		35.1	-1.569		44.761	-0.45		40.835	-1.07
3.373	260	317	Boron		0.344	3.64	-0.15	Pacific	806	CIB		0.419	4.21062		35.2	-1.587		44.772	-0.816		40.838	-0.61
3.383	285	345	Boron		0.344	4.56	-0.22	Pacific	849	CIB		0.4198	4.02509		35.3	-1.528		44.772	-0.594		40.838	-1.07
3.388	277	336	Boron		0.34419	4.52	-0.43	Atlantic	607	CIB		0.42	3.88756		35.4	-1.422		44.795	-0.261		40.84	-0.93
3.393	282	341	Boron		0.346	4.79		Atlantic	659	CIB		0.423	3.98505		35.5	-1.3		44.843	-0.442		40.84	-0.7
3.396	252	308	Boron		0.34704	4.4	-0.06	Atlantic	607	CIB		0.424	4.24439		35.6	-1.178		44.857	-0.375		40.84	-0.61
3.4	340	375	Stomata		0.348	4.6	-0.25	Pacific	849	CIB		0.425	4.24209		35.7	-1.078		44.871	-0.364		40.84	-1.1
3.401	242	298	Boron		0.349	4.49		Atlantic	659	CIB		0.426	4.31008		35.8	-1.001		44.885	-0.312		40.846	-0.66
3.406	237	292	Boron		0.349	4.14	-0.46	Pacific	806	CIB		0.4271	4.50108		35.9	-0.957		44.898	-0.133		40.85	-1
3.41	229	283	Boron		0.35033	4.71	0.14	Atlantic	607	CIB		0.428	4.66238		36	-0.946		44.912	-0.356		40.85	-0.96
3.415	220	272	Boron		0.352	4.45	-0.31	Pacific	849	CIB		0.43	4.69259		36.1	-0.959		44.926	-0.317		40.85	-0.78
3.42	248	304	Boron		0.353	4.79		Atlantic	659	CIB		0.431	4.76916		36.2	-0.968		44.94	-0.378		40.85	-0.78
3.447	241	295	Boron		0.353	4.33	-0.51	Pacific	806	CIB		0.4312	4.67575		36.3	-1.004		44.953	-0.218		40.85	-0.7
3.457	299.107	434.056	Phytoplankton		0.35362	4.37	0.83	Atlantic	607	CIB		0.432	4.78121		36.4	-1.013		44.967	-0.545		40.85	-0.61
3.4959	339.983	392.527	Boron		0.355	4.25		Atlantic	659	CIB		0.4344	4.78135		36.5	-1.01		44.981	-0.256		40.85	-0.47
3.5	0	266.667	Paleosols		0.356	4.72		Atlantic	659	CIB		0.436	4.77813		36.6	-1.003		44.995	-0.412		40.85	-1.07
3.51	340.068	512.427	Phytoplankton		0.356	4.23	-0.49	Pacific	806	CIB		0.438	4.78026		36.7	-0.985		45.008	-0.269		40.851	-0.55
3.522	302.724	445.293	Phytoplankton		0.356	4.4	-0.3	Pacific	849	CIB		0.44	4.73862		36.8	-0.973		45.022	0.301		40.851	-1.16
3.6	180	240	Stomata		0.3569	4.12	-0.49	Atlantic	607	CIB		0.441	4.62643		36.9	-0.96		45.049	-0.543		40.852	-0.86
3.606	243	299	Boron		0.357	4.61		Atlantic	659	CIB		0.4417	4.63107		37	-0.944		45.063	0.006		40.853	-0.9
3.6249	329.465	394.548	Phytoplankton		0.36	4.1		Atlantic	659	CIB		0.444	4.63541		37.1	-0.94		45.077	-0.162		40.854	-1.09
3.658	231	286	Boron		0.36	4.11	-0.49	Pacific	806	CIB		0.445	4.58993		37.2	-0.96		45.104	-0.609		40.855	-0.93
3.673	309.234	436.645	Phytoplankton		0.36	4.34	-0.25	Pacific	849	CIB		0.4453	4.60015		37.3	-1.011		45.132	-0.744		40.856	-0.82
3.78	168	215	Boron		0.36019	4.44	-0.28	Atlantic	607	CIB		0.447	4.65711		37.4	-1.053		45.146	-0.203		40.856	-1
3.8462	324.851	389.023	Phytoplankton		0.362	4.35		Atlantic	659	CIB		0.448	4.59087		37.5	-1.044		45.187	-0.653		40.858	-0.62
3.8485	290.985	413.721	Phytoplankton		0.363	3.88	-0.3	Pacific	806	CIB		0.45	4.43972		37.6	-0.981		45.201	-0.419		40.859	-0.69
3.87	224	282	Boron		0.364	4.21	-0.18	Pacific	849	CIB		0.452	4.39027		37.7	-0.881		45.242	-0.555		40.86	-0.95
3.89	305.5	810.943	Stomata		0.365	4.09		Atlantic	659	CIB		0.4526	4.37366		37.8	-0.802					40.86	-0.84
3.9335	307.354	368.069	Phytoplankton		0.36501	4.39	0.48	Atlantic	607	CIB		0.454	4.32071		37.9	-0.768					40.86	-0.81
3.959	191	242	Boron		0.366	4.46		Atlantic	659	CIB		0.4545	4.2885		38	-0.773					40.86	-0.79
3.9855	294.668	426.557	Phytoplankton		0.366	4.07	-0.4	Pacific	806	CIB		0.455	4.33626		38.1	-0.811					40.86	-0.73
4	345	380	Stomata		0.36677	4.39	0.2	Atlantic	607	CIB		0.456	4.34132		38.2	-0.871					40.86	-0.63
4.028	299.8	359.023	Phytoplankton		0.368	3.93		Atlantic	659	CIB		0.4577	4.42655		38.3	-0.948					40.86	-0.55
4.057	210	263	Boron		0.368	4.12	-0.14	Pacific	849	CIB		0.46	4.48388		38.4	-1.018					40.86	-0.48
4.1062	307.029	445.073	Phytoplankton		0.36852	4.27	0.06	Atlantic	607	CIB		0.461	4.46117		38.5	-1.07					40.86	-0.48
4.1135	321.908	385.499	Phytoplankton		0.37159	4.34	0.41	Atlantic	607	CIB		0.4613	4.36549		38.6	-1.091					40.861	-0.45
4.14	181	229	Boron		0.372	4.03	-0.26	Pacific	806	CIB		0.464	4.41268		38.7	-1.07					40.862	-0.54
4.142	185	234	Boron		0.372	4.08	-0.12	Pacific	849	CIB		0.4645	4.37976		38.8	-1.025					40.866	-0.54
4.146	209	262	Boron		0.37334	4.22	0.54	Atlantic	607	CIB		0.465	4.27646		38.9	-0.979					40.866	-0.38
4.15	163	211	Boron		0.375	4.14		Atlantic	659	CIB		0.467	4.28794		39	-0.951					40.868	-0.42
4.154	220	274	Boron		0.376	4.05	-0.05	Pacific	849	CIB		0.468	4.39746		39.1	-0.96					40.87	-1.05
4.158	239	295	Boron		0.37707	4.25	0.19	Atlantic	607	CIB		0.4686	4.37859		39.2	-1.009					40.87	-1.04
4.162	245	302	Boron		0.378	4.03	-0.19	Pacific	806	CIB		0.469	4.36671		39.3	-1.059					40.87	-1.02
4.166	211	265	Boron		0.37992	4.2	0.75	Atlantic	607	CIB		0.471	4.36376		39.4	-1.067					40.87	-0.92
4.171	190	240	Boron		0.38	4.02	-0.04	Pacific	849	CIB		0.472	4.20671		39.5	-1.023					40.87	-0.77
4.173	198	250	Boron		0.382	3.99		Atlantic	659	CIB		0.4723	4.11239		39.6	-0.957					40.87	-0.72
4.177	186	236	Boron		0.3832	3.96	0.83	Atlantic	607	CIB		0.474	4.04124		39.7	-0.907					40.87	-0.7
4.181	201	254	Boron		0.384	3.92	-0.03	Pacific	806	CIB		0.475	3.86059		39.8	-0.888					40.87	-0.6
4.185	218	273	Boron		0.384	4.02	-0.03	Pacific	849	CIB		0.4759	3.8104		39.9	-0.898					40.87	-0.6
4.189	199	251	Boron		0.38649	3.88	0.92	Atlantic	607	CIB		0.476	3.93091		40	-0.915					40.87	-0.59
4.193	183	232	Boron		0.388	3.97	-0.06	Pacific	849	CIB		0.478	4.0311		40.1	-0.927					40.871	-0.49
4.197	188	239	Boron		0.389	3.85		Atlantic	659	CIB		0.4795	4.03988		40.2	-0.933					40.872	-0.6
4.2	212	265	Boron		0.389	3.48	-0.21	Pacific	806	CIB		0.48	4.08942		40.3	-0.934					40.873	-0.58
4.2	202	254	Boron		0.38978	3.78	0.84	Atlantic	607	CIB		0.481	4.06706		40.4	-0.934					40.874	-0.6
4.21	192	243	Boron		0.392	3.84	0.01	Pacific	849	CIB		0.482	3.98478		40.5	-0.908					40.877	-0.75
4.21	201	254	Boron		0.39307	3.74	0.85	Atlantic	607	CIB		0.483	3.98508		40.6	-0.844					40.88	-1.01
4.22	191	242	Boron		0.395	3.54	-0.01	Pacific	806	CIB		0.484	3.9346		40.7	-0.762					40.88	-0.89
4.22	219	273	Boron		0.396	3.41	0.25	Pacific	849	CIB		0.4849	3.76825		40.8	-0.678					40.88	-0.89
4.22	224	278	Boron		0.39636	3.56	0.97	Atlantic	607	CIB		0.485	3.73127		40.9	-0.628					40.88	-0.85
4.23	188	237	Boron		0.39789	3.41	1.23	Atlantic	607	CIB		0.487	3.70783		41	-0.632					40.88	-0.77
4.23	181	229	Boron		0.398	3.66		Atlantic	659	CIB		0.488	3.72533		41.1	-0.667					40.88	-0.57
4.23	192	242	Boron		0.39873	3.29	1.3	Atlantic	607	CIB		0.49	3.70156		41.2	-0.717					40.88	-0.29
4.24	195	245	Boron		0.4	3.19	0.28	Pacific	849	CIB		0.4914	3.68822		41.3	-0.775					40.88	-0.27
4.24	163	209	Boron		0.40087	3.04	1.29	Atlantic	607	CIB		0.492	3.62056		41.4	-0.823					40.881	-0.88
4.25	196	247	Boron		0.401	3.24	0.3	Pacific	806	CIB		0.493	3.70731		41.5	-0.849					40.884	-0.84
4.25	171	218	Boron		0.40165	2.81	1.06	Atlantic	607	CIB		0.495	3.76967		41.6	-0.848					40.886	-0.73
4.25	180	229	Boron		0.4033	3.18	1.05	Atlantic	607	CIB		0.496	3.77802		41.7	-0.815					40.889	-0.67
4.26	202	254	Boron		0.404	3.15	0.24	Pacific	849	CIB		0.497	3.76963		41.8	-0.763					40.89	-1
4.26	185	234	Boron		0.40457	3.33	1.01	Atlantic	607	CIB		0.4973	3.80762		41.9	-0.719					40.89	-0.97
4.27	196	246	Boron		0.405	2.89		Atlantic	659	CIB		0.498	3.80879		42	-0.683					40.89	-0.97
4.27	195	246	Boron		0.406	3.14	0.33	Pacific	806	CIB		0.5	3.84956		42.1	-0.673					40.89	-0.97
4.27	169	216	Boron		0.40603	3.67	0.93	Atlantic	607	CIB		0.501	3.81497		42.2	-0.703					40.89	-0.65
4.28	204	256	Boron		0.40749	3.64	0.73	Atlantic	607	CIB		0.502	3.91921		42.3	-0.763					40.89	-0.48
4.28	206	258	Boron		0.408	3.25	0.25	Pacific	849	CIB		0.503	3.92387		42.4	-0.835					40.89	-0.47
4.342	347.725	414.38	Phytoplankton		0.40895	3.63	0.56	Atlantic	607	CIB		0.504	4.00238		42.5	-0.889					40.89	-0.37
4.4336	320.263	381.638	Phytoplankton		0.41	3.34		Atlantic	659	CIB		0.505	4.02966		42.6	-0.905					40.892	-0.54
4.4475	345.348	470.574	Phytoplankton		0.41	3.34		Atlantic	659	CIB		0.5058	4.03545		42.7	-0.889					40.896	-0.35
4.5774	337.47	402.146	Phytoplankton		0.41058	3.81	-0.61	Atlantic	607	CIB		0.506	4.07043		42.8	-0.863					40.9	-0.82
4.6	255	285	Stomata		0.412	3.1	0.26	Pacific	806	CIB		0.508	4.02083		42.9	-0.852					40.9	-0.36
4.7762	332.026	443.063	Phytoplankton		0.412	3.35	0.26	Pacific	849	CIB		0.511	4.05064		43	-0.868					40.903	-1.04
4.781	320.42	381.815	Phytoplankton		0.41252	4.77	-0.56	Atlantic	607	CIB		0.512	4.06358		43.1	-0.899					40.908	-0.7
4.862	349.874	416.909	Phytoplankton		0.413	3.24		Atlantic	659	CIB		0.513	4.12724		43.2	-0.917					40.91	-0.84
4.9432	385.386	459.229	Phytoplankton		0.416	3.45	0.27	Pacific	849	CIB		0.516	4.22794		43.3	-0.907					40.91	-0.69
5	164	484	Paleosols		0.41616	4.74	-0.76	Atlantic	607	CIB		0.5168	4.1829		43.4	-0.865					40.913	-0.81
5.042	409.159	487.571	Phytoplankton		0.41786	4.82	-0.92	Atlantic	607	CIB		0.517	4.17204		43.5	-0.811					40.92	-1.11
5.06	305	371	Boron		0.418	3.03	0.25	Pacific	806	CIB		0.52	4.11674		43.6	-0.762					40.92	-0.99
5.08	283	347	Boron		0.419	3.87		Atlantic	659	CIB		0.521	4.01512		43.7	-0.712					40.92	-0.67
5.1	340	375	Stomata		0.4198	4.96	-0.59	Atlantic	607	CIB		0.523	3.90317		43.8	-0.662					40.92	-0.51
5.16	212	270	Boron		0.42	4.46	-0.45	Pacific	806	CIB		0.524	3.88872		43.9	-0.61					40.92	-0.56
5.191	417.383	497.387	Phytoplankton		0.42	3.55	0.28	Pacific	849	CIB		0.525	3.94585		44	-0.585					40.925	-1.1
5.37389	247.345	340.073	Phytoplankton		0.423	3.47		Atlantic	659	CIB		0.526	3.96224		44.1	-0.605					40.929	-1.04
5.80529	226.977	311.887	Phytoplankton		0.423	3.62	-0.09	Pacific	806	CIB		0.528	4.02065		44.2	-0.669					40.93	-0.86
6	208	262	Boron		0.424	4.13	-0.02	Pacific	849	CIB		0.5295	4.04998		44.3	-0.763					40.93	-0.27
6	132	452	Paleosols		0.425	3.73	-0.17	Pacific	806	CIB		0.53	4.06126		44.4	-0.842					40.931	-0.88
6.08872	236.064	323.829	Phytoplankton		0.426	4.88		Atlantic	659	CIB		0.531	4.11931		44.5	-0.888					40.934	-1.06
6.2	213	337	Boron		0.42709	4.7	-0.77	Atlantic	607	CIB		0.532	4.13154		44.6	-0.904					40.936	-0.75
6.36564	239.284	328.454	Phytoplankton		0.428	4.65	-0.33	Pacific	806	CIB		0.535	4.12789		44.7	-0.892					40.939	-0.85
6.78079	263.389	365.82	Phytoplankton		0.428	4.79	-0.36	Pacific	849	CIB		0.536	4.14263		44.8	-0.87					40.94	-0.38
7	0	388	Paleosols		0.43	4.56		Atlantic	659	CIB		0.54	4.26796		44.9	-0.858					40.945	-0.6
7.15	323.246	499.577	Phytoplankton		0.431	4.67	-0.33	Pacific	806	CIB		0.541	4.28895		45	-0.865					40.945	-0.95
7.18963	229.266	314.369	Phytoplankton		0.43122	4.45	-0.58	Atlantic	607	CIB		0.5422	4.34969		45.1	-0.892					40.95	-0.82
7.2	255	285	Stomata		0.432	5.18		Atlantic	659	CIB		0.544	4.41401		45.2	-0.988					40.95	-0.92
7.27	282	351	Boron		0.432	4.86	-0.37	Pacific	849	CIB		0.545	4.43889		45.3	-1.096					40.951	-0.45
7.33895	250.5	343.902	Phytoplankton		0.43437	4.76	-0.42	Atlantic	607	CIB		0.548	4.43317		45.4						40.959	-0.67
7.61773	218.145	299.88	Phytoplankton		0.436	5.21		Atlantic	659	CIB		0.549	4.43779		45.5	-1.298					40.96	-0.64
7.68	186	242	Boron		0.436	4.57	-0.34	Pacific	806	CIB		0.55	4.42345		45.6	-1.334					40.96	-0.09
8	0	266.667	Paleosols		0.436	4.9	-0.35	Pacific	849	CIB		0.552	4.38518		45.7	-1.367					40.96	-0.76
8	285	400	Phytoplankton		0.43802	4.68	-0.28	Atlantic	607	CIB		0.554	4.36552		45.8	-1.408					40.964	-0.6
8.09	191	249	Boron		0.44	5.05		Atlantic	659	CIB		0.5549	4.28902		45.9	-1.439					40.965	-0.9
8.33592	224.654	309.009	Phytoplankton		0.44	4.89	-0.34	Pacific	849	CIB		0.556	4.17837		46	-1.406					40.968	-0.74
8.5	340	360	Stomata		0.441	4.27	-0.23	Pacific	806	CIB		0.558	4.21375		46.1	-1.301					40.975	-0.95
8.5	220	255	Boron		0.44166	4.69	-0.38	Atlantic	607	CIB		0.56	4.15345		46.2	-1.191					40.98	-0.86
8.65575	234.597	321.411	Phytoplankton		0.444	4.83		Atlantic	659	CIB		0.562	4.0473		46.3	-1.113					40.98	-0.58
8.91	212	276	Boron		0.444	4.71	-0.28	Pacific	849	CIB		0.564	3.99895		46.4	-1.077					40.982	-0.53
9	44	364	Paleosols		0.445	4.43	-0.4	Pacific	806	CIB		0.565	3.92925		46.5	-1.046					41	-1.15
9.02	159	201	Boron		0.4453	4.63	-0.36	Atlantic	607	CIB		0.567	3.87217		46.6	-0.971					41	-0.84
9.0695	215.43	294.948	Phytoplankton		0.447	4.8		Atlantic	659	CIB		0.5676	3.82483		46.7	-0.869					41.01	-1.26
9.096	253.914	351.501	Phytoplankton		0.448	4.56	-0.19	Pacific	849	CIB		0.568	3.81354		46.8	-0.778					41.01	-0.64
9.33	208	273	Boron		0.45	4.25	-0.46	Pacific	806	CIB		0.5707	3.76445		46.9	-0.729					41.017	-1.07
9.57456	244.53	336.017	Phytoplankton		0.452	5.01		Atlantic	659	CIB		0.571	3.74513		47	-0.733					41.02	-1.13
9.58103	250.115	342.978	Phytoplankton		0.452	4.58	-0.28	Pacific	849	CIB		0.572	3.81599		47.1	-0.77					41.02	-0.53
9.60879	222.419	304.121	Phytoplankton		0.45259	4.27	-0.28	Atlantic	607	CIB		0.5735	3.73308		47.2	-0.821					41.025	-0.42
9.62975	193.423	266.221	Phytoplankton		0.454	4.11	-0.25	Pacific	806	CIB		0.574	3.56827		47.3	-0.877					41.029	-0.58
9.74	217	284	Boron		0.45453	3.91	0.31	Atlantic	607	CIB		0.575	3.53676		47.4	-0.921					41.03	-1.04
9.82548	234.032	321.25	Phytoplankton		0.455	4.81		Atlantic	659	CIB		0.576	3.50413		47.5	-0.95					41.03	-0.57
9.94257	222.91	304.469	Phytoplankton		0.456	4.61	-0.37	Pacific	849	CIB		0.577	3.50492		47.6	-0.969					41.033	-0.57
10	288	608	Paleosols		0.45768	4.03	-0.45	Atlantic	607	CIB		0.578	3.48527		47.7	-0.999					41.036	-0.35
10	308	628	Paleosols		0.46	4.15	-0.23	Pacific	806	CIB		0.579	3.57776		47.8	-1.027					41.04	-0.48
10	384.3	469.7	Stomata		0.46	4.54	-0.27	Pacific	849	CIB		0.58	3.69956		47.9	-1.074					41.043	-1.11
10	391.5	478.5	Stomata		0.461	4.77		Atlantic	659	CIB		0.5805	3.738		48	-1.134					41.05	-0.81
10	389.7	476.3	Stomata		0.46133	4.37	-0.08	Atlantic	607	CIB		0.5821	3.87662		48.1	-1.177					41.05	-0.43
10.0651	232.761	318.854	Phytoplankton		0.464	4.2	-0.23	Pacific	806	CIB		0.583	3.91205		48.2	-1.194					41.051	-1.39
10.1768	242.127	332.422	Phytoplankton		0.464	4.46	-0.2	Pacific	849	CIB		0.584	3.95499		48.3	-1.197					41.059	-0.94
10.2021	231.494	318.052	Phytoplankton		0.46448	4.43	0.59	Atlantic	607	CIB		0.5846	4.01886		48.4	-1.205					41.06	-1.03
10.3438	231.235	315.911	Phytoplankton		0.46497	4.2	0.75	Atlantic	607	CIB		0.585	4.038		48.5	-1.196					41.06	-0.96
10.39	172	216	Boron		0.467	4.38		Atlantic	659	CIB		0.587	3.9993		48.6						41.06	-0.93
10.4609	238.052	326.76	Phytoplankton		0.468	4.33	-0.2	Pacific	849	CIB		0.588	3.94101		48.7						41.06	-0.68
10.5	350	390	Stomata		0.46861	3.99	0.79	Atlantic	607	CIB		0.5883	3.92336		48.8						41.06	-0.62
10.5764	211.768	287.453	Phytoplankton		0.469	4.61	-0.14	Pacific	806	CIB		0.5898	3.81612		48.9						41.06	-0.49
10.6959	233.361	319.633	Phytoplankton		0.471	4.67		Atlantic	659	CIB		0.5915	3.69367		49	-0.844					41.064	-1.14
10.9137	216.436	294.774	Phytoplankton		0.471	4.92		Atlantic	659	CIB		0.592	3.66454		49.1	-0.901					41.067	-0.94
10.9297	226.09	308.938	Phytoplankton		0.472	4.22	-0.23	Pacific	849	CIB		0.593	3.68218		49.2	-1.003					41.07	-1.33
11	425	575	Phytoplankton		0.47225	3.76	0.86	Atlantic	607	CIB		0.5954	3.6202		49.3	-1.145					41.07	-1.07
11.141	208.521	285.226	Phytoplankton		0.474	4.14	-0.18	Pacific	806	CIB		0.596	3.58163		49.4	-1.299					41.07	-0.9
11.2915	219.969	301.499	Phytoplankton		0.475	3.85		Atlantic	659	CIB		0.5967	3.65642		49.5	-1.398					41.07	-0.65
11.4	144	229	Boron		0.47589	3.52	1.14	Atlantic	607	CIB		0.6	3.62717		49.6	-1.394					41.07	-0.88
11.4168	199.707	273.84	Phytoplankton		0.476	4.2	-0.18	Pacific	849	CIB		0.6009	3.71206		49.7	-1.29					41.074	-0.78
11.4742	193.559	262.192	Phytoplankton		0.478	4.02	0.11	Pacific	806	CIB		0.601	3.80838		49.8	-1.136					41.078	-0.86
11.5971	213.464	291.921	Phytoplankton		0.47954	3.83	0.94	Atlantic	607	CIB		0.604	3.84177		49.9	-0.983					41.08	-1.78
11.6165	314.8	348.4	Stomata		0.48	4.41		Atlantic	659	CIB		0.605	3.89		50	-0.851					41.08	-1.59
11.81	165	262	Boron		0.48	4.11	0.04	Pacific	849	CIB		0.606	3.89723		50.1	-0.726					41.08	-1.58
11.9085	232.795	318.466	Phytoplankton		0.481	4.32		Atlantic	659	CIB		0.608	3.92845		50.2	-0.592					41.08	-1.47
11.95	382.177	661.108	Stomata		0.482	3.92		Atlantic	659	CIB		0.6092	3.80823		50.3	-0.469					41.08	-1.45
12	324	439	Boron		0.483	3.95		Atlantic	659	CIB		0.61	3.74546		50.4	-0.402					41.08	-1.41
12.0912	201.257	275.87	Phytoplankton		0.483	3.63	0.27	Pacific	806	CIB		0.612	3.75535		50.5	-0.446					41.08	-1.1
12.1715	190.944	260.967	Phytoplankton		0.484	3.84	0.27	Pacific	849	CIB		0.614	3.57557		50.6	-0.586					41.08	-1.05
12.2114	196.837	268.876	Phytoplankton		0.48488	3.79	0.8	Atlantic	607	CIB		0.6154	3.43254		50.7	-0.75					41.083	-0.49
12.3181	201.721	276.251	Phytoplankton		0.485	3.86		Atlantic	659	CIB		0.616	3.39466		50.8	-0.895					41.087	-0.9
12.5046	206.061	284.483	Phytoplankton		0.485	4.12		Atlantic	659	CIB		0.6166	3.33495		50.9	-0.967					41.09	-1.24
12.6954	198.35	271.659	Phytoplankton		0.487	3.77		Atlantic	659	CIB		0.617	3.35312		51	-0.964					41.09	-1.07
12.7279	191.628	262.656	Phytoplankton		0.488	3.28	0.31	Pacific	806	CIB		0.619	3.44739		51.1	-0.978					41.09	-0.93
12.8	305	561	Paleosols		0.488	3.71	0.43	Pacific	849	CIB		0.6192	3.6428		51.2	-1.034					41.09	-0.9
12.8229	212.14	290.611	Phytoplankton		0.49	3.45		Atlantic	659	CIB		0.62	3.76242		51.3	-1.082					41.09	-0.7
12.8669	199.823	272.145	Phytoplankton		0.49135	3.97	0.45	Atlantic	607	CIB		0.6211	3.95245		51.4	-1.075					41.09	-0.63
12.918	216.253	295.534	Phytoplankton		0.492	3.57	0.2	Pacific	806	CIB		0.623	4.20944		51.5	-1.003					41.09	-0.97
13	176	416	Paleosols		0.492	3.63	0.57	Pacific	849	CIB		0.624	4.37569		51.6	-0.908					41.094	-0.78
13	56	296	Paleosols		0.493	3.95		Atlantic	659	CIB		0.625	4.3958		51.7	-0.833					41.097	-0.66
13	375	500	Phytoplankton		0.495	3.54		Atlantic	659	CIB		0.627	4.54268		51.8	-0.798					41.1	-1.1
13.06	135	214	Boron		0.496	3.66	0.45	Pacific	849	CIB		0.628	4.59875		51.9	-0.795					41.1	-1.02
13.06	362	476	Boron		0.497	3.64	0.11	Pacific	806	CIB		0.63	4.71407		52	-0.795					41.1	-1
13.1172	194.788	265.374	Phytoplankton		0.49728	4.24	-0.01	Atlantic	607	CIB		0.631	4.7697		52.1	-0.786					41.1	-0.95
13.14	262	776	Paleosols		0.498	3.7		Atlantic	659	CIB		0.632	4.80316		52.2	-0.766					41.1	-0.76
13.2241	214.329	290.956	Phytoplankton		0.5	3.79	0.33	Pacific	849	CIB		0.635	4.74711		52.3	-0.725					41.102	-0.45
13.2517	218.368	298.831	Phytoplankton		0.501	3.89		Atlantic	659	CIB		0.636	4.80211		52.4	-0.613					41.106	-0.6
13.2941	216.776	296.652	Phytoplankton		0.502	3.75	0.25	Pacific	806	CIB		0.638	4.76939		52.5	-0.435					41.109	-0.42
13.3633	209.251	284.819	Phytoplankton		0.503	3.92		Atlantic	659	CIB		0.6399	4.76952		52.6	-0.264					41.11	-1.18
13.3946	211.939	288.097	Phytoplankton		0.504	3.9	0.26	Pacific	849	CIB		0.64	4.70797		52.7	-0.173					41.11	-1.02
13.4633	212.004	288.035	Phytoplankton		0.505	4.11		Atlantic	659	CIB		0.6413	4.6516		52.8	-0.237					41.113	-0.38
13.5329	192.819	261.634	Phytoplankton		0.50575	4.58	0.24	Atlantic	607	CIB		0.642	4.62041		52.9	-0.435					41.117	-0.53
13.5924	178.456	243.358	Phytoplankton		0.506	3.64	0.14	Pacific	806	CIB		0.644	4.57196		53	-0.698					41.12	-1.28
13.6558	201.887	276.837	Phytoplankton		0.508	3.93		Atlantic	659	CIB		0.6443	4.53873		53.1	-0.956					41.12	-1.18
13.76	233	387	Paleosols		0.508	3.95	0.22	Pacific	849	CIB		0.646	4.46963		53.2	-1.125					41.12	-0.96
13.9136	251	310.5	Stomata		0.511	4.19		Atlantic	659	CIB		0.648	4.48339		53.3	-1.118					41.125	-0.57
13.9136	279	300	Stomata		0.511	3.98	0.27	Pacific	806	CIB		0.649	4.46378		53.4	-0.932					41.128	-0.61
14	0	266.667	Paleosols		0.512	4.02	0.27	Pacific	849	CIB		0.652	4.41397		53.5	-0.684					41.13	-1.36
14.0865	218.867	299.76	Phytoplankton		0.513	4.18		Atlantic	659	CIB		0.653	4.45545		53.6	-0.47					41.13	-1.13
14.1	311.27	420.945	Phytoplankton		0.516	3.89	0.26	Pacific	806	CIB		0.656	4.4824		53.7	-0.374					41.132	-0.58
14.2152	208.15	285.78	Phytoplankton		0.516	4.18	0.29	Pacific	849	CIB		0.657	4.46933		53.8	-0.371					41.136	-0.5
14.4	133	273	Paleosols		0.51676	4.53	0.46	Atlantic	607	CIB		0.6572	4.4854		53.9	-0.372					41.14	-1.28
14.4988	194.41	264.726	Phytoplankton		0.517	4.18		Atlantic	659	CIB		0.6598	4.45485		54	-0.357					41.14	-1.07
14.66	79	153	Paleosols		0.52	4.15	0.23	Pacific	849	CIB		0.66	4.50614		54.1	-0.345					41.14	-1.07
14.73	80	127	Boron		0.521	3.75	0.34	Pacific	806	CIB		0.6625	4.47739		54.2	-0.33					41.141	-0.57
14.74	387.755	538.547	Phytoplankton		0.523	3.98		Atlantic	659	CIB		0.664	4.49906		54.3						41.141	-0.15
14.8998	223.479	306.867	Phytoplankton		0.524	4.06	0.09	Pacific	849	CIB		0.6664	4.38254		54.4	-0.318					41.145	-0.46
14.96	112	142	Boron		0.525	3.7	0.18	Pacific	806	CIB		0.6678	4.35747		54.5	-0.324					41.146	-0.36
15.0077	217.806	297.376	Phytoplankton		0.526	3.86		Atlantic	659	CIB		0.668	4.22604		54.6	-0.351					41.148	-0.51
15.04	407	496	Boron		0.528	4.04	-0.06	Pacific	849	CIB		0.6708	4.22741		54.7	-0.416					41.15	-1.24
15.0947	208.191	284.662	Phytoplankton		0.52946	4.53	0.61	Atlantic	607	CIB		0.671	4.26739		54.8	-0.533					41.15	-1.03
15.11	209	373	Paleosols		0.53	3.86		Atlantic	659	CIB		0.672	4.20326		54.9	-0.663					41.15	-0.95
15.1152	203.705	279.502	Phytoplankton		0.531	3.92	-0.08	Pacific	806	CIB		0.6731	4.16121		55	-0.75					41.16	-1.19
15.15	304	705	Stomata		0.532	4.2	-0.2	Pacific	849	CIB		0.674	4.25867		55.1	-0.741					41.16	-1.15
15.2013	177.409	242.056	Phytoplankton		0.535	4.19		Atlantic	659	CIB		0.675	4.24378		55.2	-0.618					41.17	-1.15
15.25	304	705	Stomata		0.536	3.77	-0.07	Pacific	806	CIB		0.6757	4.30119		55.3	-0.419					41.18	-1.34
15.3	304	591	Stomata		0.536	4.27	-0.22	Pacific	849	CIB		0.676	4.19772		55.4	-0.214					41.18	-1.3
15.3107	188.928	256.716	Phytoplankton		0.54	4.45		Atlantic	659	CIB		0.677	4.21974		55.5	-0.057					41.19	-1.11
15.418	191.904	260.199	Phytoplankton		0.54	4.28	-0.18	Pacific	849	CIB		0.6784	4.07406		55.6	0.057					41.19	-0.91
15.5158	195.071	264.517	Phytoplankton		0.541	4.33	-0.36	Pacific	806	CIB		0.68	4.14457		55.7	0.119					41.19	-0.88
15.5413	207.943	413.314	Boron		0.54217	4.28	0.02	Atlantic	607	CIB		0.681	4.01086		55.8	0.129					41.2	-1.17
15.5996	300.045	617.908	Boron		0.544	4.4	-0.2	Pacific	849	CIB		0.683	3.91196		55.9	0.166					41.2	-0.91
15.61	766	938	Paleosols		0.545	4.7		Atlantic	659	CIB		0.6837	3.80394		56	0.249					41.21	-1.08
15.6128	319.002	656.048	Boron		0.545	4.18	-0.33	Pacific	806	CIB		0.684	3.83326		56.1	0.37					41.21	-1.04
15.626	229.186	452.642	Boron		0.548	4.39	-0.14	Pacific	849	CIB		0.685	3.73373		56.2	0.51					41.22	-0.79
15.6524	202.286	405.985	Boron		0.549	4.68		Atlantic	659	CIB		0.686	3.70047		56.3	0.594					41.22	-0.77
15.6921	189.334	417.068	Boron		0.55	4.29	-0.35	Pacific	806	CIB		0.6864	3.63124		56.4	0.616					41.26	-1
15.6924	410	449	Stomata		0.552	4.28	-0.04	Pacific	849	CIB		0.688	3.62596		56.5	0.611					41.27	-1.12
15.7042	371	788	Stomata		0.554	4.82		Atlantic	659	CIB		0.689	3.55735		56.6	0.564					41.27	-0.81
15.7042	357	787	Stomata		0.554	4.06	-0.24	Pacific	806	CIB		0.69	3.53661		56.7	0.481					41.27	-0.73
15.7186	296.226	858.445	Boron		0.55487	4.25	0.17	Atlantic	607	CIB		0.692	3.50088		56.8	0.413					41.28	-1.01
15.7585	196.156	413.076	Boron		0.556	4.26	-0.05	Pacific	849	CIB		0.694	3.54555		56.9	0.361					41.28	-0.62
15.7719	207.454	452.224	Boron		0.558	4.47		Atlantic	659	CIB		0.696	3.60317		57	0.325					41.29	-1.2
15.8066	344.219	757.27	Boron		0.558	3.99	-0.25	Pacific	806	CIB		0.6978	3.66037		57.1	0.273					41.29	-1.12
15.8102	350	793	Stomata		0.56	4.15	-0.11	Pacific	849	CIB		0.7	3.66357		57.2	0.166					41.3	-0.97
15.8389	292.046	618.948	Boron		0.562	3.83	-0.12	Pacific	806	CIB		0.701	3.70946		57.3	0.011					41.3	-0.41
15.84	374.794	486.392	Phytoplankton		0.564	4.06	-0.08	Pacific	849	CIB		0.704	3.82214		57.4	-0.144					41.31	-0.77
15.8932	193.593	385.002	Boron		0.565	4.31		Atlantic	659	CIB		0.705	3.90133		57.5	-0.256					41.31	-0.29
15.9537	180.87	447.591	Boron		0.567	3.6	-0.09	Pacific	806	CIB		0.7078	4.00873		57.6	-0.305					41.32	-1.03
15.962	218.927	440.295	Boron		0.56758	3.71	0.62	Atlantic	607	CIB		0.708	4.08562		57.7	-0.274					41.32	-0.8
15.9759	397.788	858.77	Boron		0.568	3.92	-0.07	Pacific	849	CIB		0.712	4.22836		57.8	-0.191					41.33	-0.74
15.98	489	669	Paleosols		0.57068	3.73	0.53	Atlantic	607	CIB		0.713	4.31743		57.9	-0.101					41.33	-0.74
15.9899	220.487	451.02	Boron		0.571	3.92		Atlantic	659	CIB		0.715	4.42215		58	-0.028					41.33	-0.72
15.99	366	454	Boron		0.571	3.58	0.1	Pacific	806	CIB		0.716	4.43129		58.1	0.009					41.34	-0.87
16.0607	201.158	402.408	Boron		0.572	3.75	-0.07	Pacific	849	CIB		0.7165	4.45676		58.2	0.021					41.34	-0.15
16.1187	262.35	600.894	Boron		0.57345	3.84	0.53	Atlantic	607	CIB		0.72	4.39826		58.3	0.02					41.35	-0.87
16.13	390	584	Paleosols		0.574	3.69		Atlantic	659	CIB		0.723	4.37406		58.4	0.009					41.35	-0.77
16.1365	202.211	275.311	Phytoplankton		0.575	3.59	0.12	Pacific	806	CIB		0.7235	4.34669		58.5	0.018					41.35	-0.1
16.1482	213.831	423.011	Boron		0.576	3.5	0.06	Pacific	849	CIB		0.724	4.28096		58.6	0.105					41.36	-0.6
16.178	187.624	373.205	Boron		0.577	3.11	-0.01	Pacific	806	CIB		0.725	4.18534		58.7	0.306					41.37	-0.93
16.2083	157.459	337.886	Boron		0.578	3.32	-0.18	Pacific	806	CIB		0.7269	4.17403		58.8	0.609					41.38	-1.07
16.2103	166.628	226.722	Phytoplankton		0.579	4.06	0.48	Atlantic	607	CIB		0.728	4.12573		58.9	0.916					41.38	-0.79
16.23	172	272	Boron		0.58	3.8	-0.16	Pacific	806	CIB		0.73	4.06522		59	1.103					41.39	-1.07
16.2389	304.392	728.485	Boron		0.58	3.58	0.07	Pacific	849	CIB		0.7304	4.05344		59.1	1.125					41.39	-0.95
16.27	193.21	378.203	Boron		0.58048	3.73	0.77	Atlantic	607	CIB		0.732	4.0366		59.2	0.996					41.4	-1.14
16.2741	170.259	229.55	Phytoplankton		0.58214	3.66	0.94	Atlantic	607	CIB		0.7339	3.98153		59.3	0.811					41.4	-1.04
16.3015	316.961	654.938	Boron		0.583	4.13	-0.25	Pacific	806	CIB		0.734	3.99364		59.4	0.66					41.41	-0.98
16.3335	183.168	356.746	Boron		0.584	3.86	-0.02	Pacific	849	CIB		0.736	4.03577		59.5	0.564					41.42	-0.97
16.3372	226.083	309.737	Phytoplankton		0.58455	3.69	0.81	Atlantic	607	CIB		0.739	4.05835		59.6	0.541					41.42	-0.71
16.3659	340.6	709.509	Boron		0.585	4.5		Atlantic	659	CIB		0.74	4.07162		59.7	0.565					41.43	-0.97
16.399	292.806	601.611	Boron		0.587	3.98	-0.01	Pacific	806	CIB		0.7409	4.1273		59.8	0.594					41.44	-1.21
16.4019	189.666	260.203	Phytoplankton		0.588	4.06	-0.12	Pacific	849	CIB		0.743	4.16442		59.9	0.619					41.45	-0.9
16.4157	155.886	300.471	Boron		0.58834	3.6	0.84	Atlantic	607	CIB		0.744	4.16165		60	0.61					41.47	-0.44
16.4667	318.803	870.381	Boron		0.58982	3.86	0.94	Atlantic	607	CIB		0.7448	4.22354		60.1	0.548					41.48	-0.74
16.5	350	782	Stomata		0.59148	3.68	0.97	Atlantic	607	CIB		0.745	4.22643		60.2	0.44					41.48	-0.67
16.517	357.2	427.9	Stomata		0.592	3.67	0.02	Pacific	806	CIB		0.7478	4.27336		60.3	0.286					41.49	-0.77
16.591	188.376	367.758	Boron		0.592	4.04	-0.14	Pacific	849	CIB		0.748	4.32371		60.4	0.11					41.5	-0.98
16.64	208.023	285.636	Phytoplankton		0.59296	3.59	1.04	Atlantic	607	CIB		0.7513	4.38		60.5	-0.059					41.51	-0.89
16.6469	167.073	326.97	Boron		0.59536	3.48	1.02	Atlantic	607	CIB		0.752	4.36788		60.6	-0.22					41.52	-1.07
16.6851	162.252	329.022	Boron		0.596	3.69		Atlantic	659	CIB		0.7548	4.38713		60.7	-0.364					41.53	-0.97
16.7	142	225	Boron		0.596	3.8		Atlantic	659	CIB		0.755	4.42555		60.8	-0.477					41.55	-1
16.7637	231.413	472.172	Boron		0.596	3.8		Atlantic	659	CIB		0.756	4.50761		60.9	-0.555					41.58	-1.13
16.8115	373.1	412	Stomata		0.596	3.9		Atlantic	659	CIB		0.757	4.44289		61	-0.559					41.61	-1.06
16.8115	412	452.7	Stomata		0.596	3.6	-0.02	Pacific	806	CIB		0.758	4.4636		61.1	-0.439
16.82	369.979	489.835	Phytoplankton		0.596	3.9	-0.21	Pacific	849	CIB		0.7583	4.37548		61.2	-0.243
16.8359	233.332	326.608	Phytoplankton		0.59666	3.52	1.14	Atlantic	607	CIB		0.76	4.30691		61.3	-0.052
16.9752	138.282	293.289	Boron		0.6	3.83	-0.18	Pacific	849	CIB		0.761	4.28158		61.4	0.081
17.1136	177.127	341.695	Boron		0.60091	3.23	0.9	Atlantic	607	CIB		0.7618	4.20689		61.5	0.113
17.16	367	455	Boron		0.601	4.45		Atlantic	659	CIB		0.763	4.13781		61.6	0.104
17.2629	219.953	301.324	Phytoplankton		0.601	3.85	-0.07	Pacific	806	CIB		0.764	4.14413		61.7	0.128
17.3068	207.628	289.298	Phytoplankton		0.604	3.98	-0.03	Pacific	849	CIB		0.7653	4.17851		61.8	0.193
17.3377	205.404	287.093	Phytoplankton		0.605	3.49	0.09	Pacific	806	CIB		0.766	4.19346		61.9	0.288
17.4215	222.796	313.497	Phytoplankton		0.606	4.23		Atlantic	659	CIB		0.7671	4.12501		62	0.384
17.4754	216.125	301.818	Phytoplankton		0.608	3.97	0.04	Pacific	849	CIB		0.768	4.14048		62.1	0.458
17.5088	229.259	322.144	Phytoplankton		0.60923	3.66	0.85	Atlantic	607	CIB		0.769	4.08287		62.2	0.505
17.5468	238.024	331.711	Phytoplankton		0.61	3.73	-0.09	Pacific	806	CIB		0.772	3.99836		62.3	0.53
17.5549	209.976	288.584	Phytoplankton		0.612	3.31	0.95	Atlantic	607	CIB		0.7741	3.94867		62.4	0.546
17.6124	217.35	303.749	Phytoplankton		0.612	4.35		Atlantic	659	CIB		0.775	3.82527
17.6126	323.7	355.5	Stomata		0.612	3.69	0.04	Pacific	849	CIB		0.776	3.71238
17.6126	346.6	429.7	Stomata		0.614	3.62	0.07	Pacific	806	CIB		0.7778	3.66344
17.6243	362.5	385	Stomata		0.61535	3.45	1.13	Atlantic	607	CIB		0.78	3.60527
17.6278	212.741	296.76	Phytoplankton		0.616	3.39	-0.06	Pacific	849	CIB		0.784	3.67915
17.7197	218.721	305.263	Phytoplankton		0.61657	3.63	0.83	Atlantic	607	CIB		0.7848	3.7566
17.7494	218.472	304.034	Phytoplankton		0.617	2.85		Atlantic	659	CIB		0.788	3.95309
17.7788	220.982	307.383	Phytoplankton		0.619	3.25	-0.03	Pacific	806	CIB		0.79	4.13477
17.8066	233.755	325.744	Phytoplankton		0.61916	3.99	0.19	Atlantic	607	CIB		0.791	4.30449
17.8316	220.611	308.387	Phytoplankton		0.62	3.7		Atlantic	659	CIB		0.792	4.42216
17.8697	203.097	282.626	Phytoplankton		0.62	3.73	-0.23	Pacific	849	CIB		0.793	4.47312
17.8995	217.183	301.945	Phytoplankton		0.62114	4.08	0.08	Atlantic	607	CIB		0.796	4.49944
18.1	384	474	Boron		0.623	3.95		Atlantic	659	CIB		0.7966	4.48329
18.1419	215.66	295.591	Phytoplankton		0.623	4.42	-0.29	Pacific	806	CIB		0.7977	4.40168
18.26	383.515	499.436	Phytoplankton		0.624	4.41	-0.34	Pacific	849	CIB		0.7994	4.38229
18.27	239.048	326.989	Phytoplankton		0.625	4.04		Atlantic	659	CIB		0.8	4.29455
18.2982	221.655	307.279	Phytoplankton		0.627	4.83	-0.36	Pacific	806	CIB		0.8035	4.32401
18.38	142	179	Boron		0.628	5.01	-0.12	Atlantic	607	CIB		0.804	4.35638
18.4251	221.618	308.979	Phytoplankton		0.628	4.36		Atlantic	659	CIB		0.805	4.35154
18.4885	222.354	309.268	Phytoplankton		0.628	4.79	-0.32	Pacific	849	CIB		0.806	4.25379
18.5123	204.031	278.633	Phytoplankton		0.63	4.78		Atlantic	659	CIB		0.807	4.18039
18.5925	220.317	302.074	Phytoplankton		0.631	4.28	-0.29	Pacific	806	CIB		0.808	4.13046
18.6427	205.185	280.144	Phytoplankton		0.632	5.06		Atlantic	659	CIB		0.8082	4.00495
18.8886	224.895	314.231	Phytoplankton		0.632	5.08	-0.26	Pacific	849	CIB		0.811	3.95899
19.0026	378.4	413.8	Stomata		0.635	4.78	-0.29	Pacific	806	CIB		0.812	3.84414
19.0026	435	480.9	Stomata		0.63596	4.98	0.8	Atlantic	607	CIB		0.816	3.80843
19.0494	217.599	299.183	Phytoplankton		0.636	4.99	-0.25	Pacific	849	CIB		0.8182	3.83372
19.06	346	435	Boron		0.638	4.56	-0.57	Pacific	806	CIB		0.82	3.86022
19.152	206.125	283.233	Phytoplankton		0.63985	4.67	-0.04	Atlantic	607	CIB		0.822	3.86083
19.1987	236.95	330.808	Phytoplankton		0.64	4.83	-0.22	Pacific	849	CIB		0.824	3.83216
19.4334	230.303	320.243	Phytoplankton		0.64126	4.76	0.07	Atlantic	607	CIB		0.8253	3.83817
19.4797	214.905	299.17	Phytoplankton		0.642	4.36	-0.45	Pacific	806	CIB		0.828	3.88247
19.7073	211.747	296.114	Phytoplankton		0.644	4.78	-0.26	Pacific	849	CIB		0.832	3.829
19.85	125	198	Boron		0.64427	4.65	-0.39	Atlantic	607	CIB		0.8347	3.82611
19.9626	257.518	362.522	Phytoplankton		0.646	4.16	-0.52	Pacific	806	CIB		0.836	3.73669
19.98	302.5	364.3	Stomata		0.648	4.52		Atlantic	659	CIB		0.84	3.65706
19.9878	234.897	323.735	Phytoplankton		0.648	4.79	-0.37	Pacific	849	CIB		0.843	3.62047
20	390	540	Phytoplankton		0.649	4.26	-0.56	Pacific	806	CIB		0.844	3.61678
20.1568	196.998	270.156	Phytoplankton		0.652	4.72	-0.39	Pacific	849	CIB		0.8478	3.58387
20.2673	302.336	430.397	Phytoplankton		0.653	4.29	-0.49	Pacific	806	CIB		0.848	3.58016
20.3	332.424	434.93	Phytoplankton		0.656	4.59	-0.44	Pacific	849	CIB		0.851	3.63332
20.3662	352.873	502.833	Phytoplankton		0.657	4.25	-0.44	Pacific	806	CIB		0.852	3.58345
20.4949	317.371	452.899	Phytoplankton		0.65717	4.6	0.13	Atlantic	607	CIB		0.8527	3.59026
20.5341	196.49	269.801	Phytoplankton		0.65983	4.55	-0.09	Atlantic	607	CIB		0.856	3.56783
20.7506	279.957	393.443	Phytoplankton		0.66	4.25	-0.64	Pacific	806	CIB		0.8598	3.63914
20.7549	194.416	266.502	Phytoplankton		0.66	4.52	-0.56	Pacific	849	CIB		0.86	3.67967
20.8274	191.46	260.928	Phytoplankton		0.66248	4.59	-0.17	Atlantic	607	CIB		0.8623	3.7711
20.8438	309.739	440.021	Phytoplankton		0.664	4.12	-0.39	Pacific	806	CIB		0.864	3.90259
20.9061	226.877	313.241	Phytoplankton		0.664	4.52	-0.64	Pacific	849	CIB		0.865	4.01434
21	152	472	Paleosols		0.66637	4.51	0.13	Atlantic	607	CIB		0.8678	4.19702
21.0851	246.568	344.437	Phytoplankton		0.66778	4.44	-0.08	Atlantic	607	CIB		0.868	4.34023
21.4962	285.624	404.336	Phytoplankton		0.668	4.03	-0.26	Pacific	806	CIB		0.872	4.43553
21.7	126	201	Boron		0.668	4.45	-0.61	Pacific	849	CIB		0.873	4.47198
22.0772	277.7	387.3	Stomata		0.67079	4.25	0.28	Atlantic	607	CIB		0.876	4.4521
22.2311	314.092	447.263	Phytoplankton		0.671	3.92	-0.19	Pacific	806	CIB		0.8781	4.48967
22.7494	257.626	362.792	Phytoplankton		0.672	4.36	-0.52	Pacific	849	CIB		0.88	4.40545
22.94	430.023	560.028	Phytoplankton		0.67309	3.93	0.43	Atlantic	607	CIB		0.8812	4.32156
23	187	240	Boron		0.674	4.91		Atlantic	659	CIB		0.884	4.33659
23.2882	199.044	274.116	Phytoplankton		0.675	4.07	-0.26	Pacific	806	CIB		0.8843	4.29026
23.48	382.506	496.649	Phytoplankton		0.67574	3.84	0.68	Atlantic	607	CIB		0.887	4.29488
23.51	265	343	Boron		0.676	4.28	-0.4	Pacific	849	CIB		0.888	4.29823
23.8337	242.983	337.166	Phytoplankton		0.677	4.65		Atlantic	659	CIB		0.89	4.34399
23.8765	249.662	353.328	Phytoplankton		0.67839	3.78	0.69	Atlantic	607	CIB		0.8904	4.27765
23.8846	323.662	464.275	Phytoplankton		0.68	4.48		Atlantic	659	CIB		0.892	4.23061
23.8925	257.225	353.05	Phytoplankton		0.68	4.18	-0.3	Pacific	849	CIB		0.893	4.18037
24	257	624	Stomata		0.68104	3.72	1.05	Atlantic	607	CIB		0.896	4.1462
24	258	611	Stomata		0.683	4.26		Atlantic	659	CIB		0.8966	4.12979
24	258	611	Stomata		0.6837	3.56	0.98	Atlantic	607	CIB		0.897	4.12677
24	257	624	Stomata		0.684	3.98	-0.22	Pacific	849	CIB		0.9	4.06256
24.2017	243.814	333.255	Phytoplankton		0.685	3.36	-0.06	Pacific	806	CIB		0.902	4.07463
24.4084	232.653	323.018	Phytoplankton		0.686	4.13		Atlantic	659	CIB		0.9031	4.08881
24.4516	210.327	289.724	Phytoplankton		0.68635	3.47	1.19	Atlantic	607	CIB		0.904	4.06725
24.4632	295.405	420.969	Phytoplankton		0.688	3.77	-0.08	Pacific	849	CIB		0.9058	4.03452
24.5645	255.719	361.576	Phytoplankton		0.689	3.42	0.92	Atlantic	607	CIB		0.908	3.95058
24.6551	403.917	585.69	Phytoplankton		0.69	3.48		Atlantic	659	CIB		0.9089	3.95606
24.7376	413.205	660.313	Phytoplankton		0.692	3.62		Atlantic	659	CIB		0.909	3.94618
24.7453	634.42	1084.62	Phytoplankton		0.692	3.68	0.04	Pacific	849	CIB		0.911	3.97774
24.9334	313.852	439.791	Phytoplankton		0.694	3.43		Atlantic	659	CIB		0.9119	4.12698
24.9761	326.224	455.759	Phytoplankton		0.694	3.36	0.06	Pacific	806	CIB		0.912	4.13219
24.9987	533	640	Stomata		0.696	3.5		Atlantic	659	CIB		0.9134	4.15398
25	308	880	Paleosols		0.696	3.75	0	Pacific	849	CIB		0.915	4.19005
25	318.6	389.4	Stomata		0.6978	3.59	0.8	Atlantic	607	CIB		0.916	4.16453
25	360	440	Stomata		0.7	3.93	-0.1	Pacific	849	CIB		0.9186	4.1328
25	243.9	298.1	Stomata		0.701	3.64	1.17	Atlantic	607	CIB		0.92	4.07451
25	355.5	434.5	Stomata		0.701	3.49		Atlantic	659	CIB		0.9237	4.06212
25	656.1	801.9	Stomata		0.704	3.85		Atlantic	659	CIB		0.924	4.00351
25	540	660	Stomata		0.704	4.18	-0.18	Pacific	849	CIB		0.9276	4.01119
25	287	619	Stomata		0.705	3.55	0.07	Pacific	806	CIB		0.928	4.05802
25	287	619	Stomata		0.7078	3.93	-0.21	Atlantic	607	CIB		0.929	3.91776
25	551	683	Stomata		0.708	4.3	-0.19	Pacific	849	CIB		0.9312	3.87259
25.02	278.187	387.682	Phytoplankton		0.712	4.34	-0.15	Pacific	849	CIB		0.932	3.86375
25.1344	509.524	837.678	Phytoplankton		0.713	4.38	-0.41	Atlantic	607	CIB		0.9336	3.79709
25.1961	316.089	488.316	Phytoplankton		0.713	4.19		Atlantic	659	CIB		0.936	3.73607
25.2864	322.745	500.501	Phytoplankton		0.715	4.84		Atlantic	659	CIB		0.939	3.64653
25.3	386.357	506.261	Phytoplankton		0.715	3.86	-0.05	Pacific	806	CIB		0.94	3.62092
26.0477	388.741	615.311	Phytoplankton		0.716	4.35	-0.2	Pacific	849	CIB		0.9404	3.54044
26.103	363.428	570.244	Phytoplankton		0.71648	4.53	-0.55	Atlantic	607	CIB		0.944	3.44987
26.128	349.037	551.629	Phytoplankton		0.71997	4.57	-0.25	Atlantic	607	CIB		0.9464	3.43098
26.5141	322.167	502.915	Phytoplankton		0.72	4.37	-0.28	Pacific	849	CIB		0.948	3.3497
26.57	588.317	825.2	Phytoplankton		0.723	4.33		Atlantic	659	CIB		0.95	3.28592
26.6	397	501	Stomata		0.72345	4.44	-0.17	Atlantic	607	CIB		0.9517	3.26455
26.6	232	771	Stomata		0.724	4.3	-0.22	Pacific	849	CIB		0.952	3.17991
26.6	213	581	Stomata		0.725	3.83	-0.22	Pacific	806	CIB		0.953	3.22459
26.6	213	581	Stomata		0.72693	4.42	-0.26	Atlantic	607	CIB		0.9549	3.33837
26.6	273	516	Stomata		0.728	4.2	-0.13	Pacific	849	CIB		0.956	3.51508
27.0926	499.477	846.542	Phytoplankton		0.73	3.95		Atlantic	659	CIB		0.958	3.74893
27.4446	462.35	772.188	Phytoplankton		0.73041	4.05	0.27	Atlantic	607	CIB		0.96	3.93152
27.85	625.926	913.987	Phytoplankton		0.732	4.22	-0.19	Pacific	849	CIB		0.962	4.12107
28.5634	383.359	609.665	Phytoplankton		0.7339	3.78	0.98	Atlantic	607	CIB		0.964	4.19114
28.7162	335.745	544.47	Phytoplankton		0.734	3.99	-0.31	Pacific	806	CIB		0.9641	4.23837
28.78	661.823	909.761	Phytoplankton		0.736	3.9		Atlantic	659	CIB		0.9661	4.21751
28.9364	449.982	728.476	Phytoplankton		0.736	4.23	-0.26	Pacific	849	CIB		0.967	4.1024
29.21	791.51	1039.84	Phytoplankton		0.73901	4.02	0.82	Atlantic	607	CIB		0.968	4.06387
29.54	283.816	451.169	Phytoplankton		0.74	4.2	-0.33	Pacific	849	CIB		0.9705	3.98618
29.57	904.643	1178.9	Phytoplankton		0.74086	4.03	0.38	Atlantic	607	CIB		0.971	3.89919
29.64	817.836	1106.43	Phytoplankton		0.743	4.25		Atlantic	659	CIB		0.972	3.90648
30.0332	437.9	702.681	Phytoplankton		0.744	4.15	-0.41	Pacific	849	CIB		0.9738	3.82627
30.0645	335.907	522.295	Phytoplankton		0.74481	4.09	-0.42	Atlantic	607	CIB		0.976	3.79889
30.1652	462.01	740.204	Phytoplankton		0.745	4.28	-0.43	Pacific	806	CIB		0.9776	3.82552
30.1772	502.759	813.168	Phytoplankton		0.74783	4.41	-0.57	Atlantic	607	CIB		0.98	3.83197
30.3336	293.591	471.011	Phytoplankton		0.748	4.13	-0.43	Pacific	849	CIB		0.9809	3.88476
30.6063	481.565	774.587	Phytoplankton		0.75131	4.55	-0.5	Atlantic	607	CIB		0.984	3.92128
30.62	708.678	931.941	Phytoplankton		0.752	4.19	-0.42	Pacific	849	CIB		0.9852	3.96245
31.27	663.705	894.165	Phytoplankton		0.7548	4.53	-0.37	Atlantic	607	CIB		0.988	3.94826
32.04	688.371	906.17	Phytoplankton		0.755	4.66		Atlantic	659	CIB		0.989	3.87583
32.1508	961.872	1678.12	Phytoplankton		0.755	4.38	-0.42	Pacific	806	CIB		0.992	3.87022
32.58	698.159	925.285	Phytoplankton		0.756	4.28	-0.44	Pacific	849	CIB		0.9926	3.84576
32.7083	715.435	1228.25	Phytoplankton		0.757	4.3	-0.1	Pacific	806	CIB		0.996	3.77357
32.83	671.071	922.618	Phytoplankton		0.758	4.75		Atlantic	659	CIB		0.9973	3.72814
32.91	653.934	903.826	Phytoplankton		0.75828	4.48	-0.11	Atlantic	607	CIB		1	3.74389
32.9465	698.025	1189.48	Phytoplankton		0.76	4.47		Atlantic	659	CIB		1.0014	3.83995
32.9542	881.753	1567.18	Phytoplankton		0.76	4.28	-0.46	Pacific	849	CIB		1.0033	3.91924
32.97	653.441	912.169	Phytoplankton		0.761	3.93	-0.06	Pacific	806	CIB		1.004	4.0535
32.9749	575.964	950.255	Phytoplankton		0.76176	4.37	-0.24	Atlantic	607	CIB		1.005	4.11858
32.983	552.9	711.5	Boron		0.763	3.99	-0.27	Pacific	806	CIB		1.0073	4.14056
33	240	527	Stomata		0.764	4.17	-0.41	Pacific	849	CIB		1.008	4.19338
33.1103	1018.82	1794.81	Phytoplankton		0.76525	4.32	-0.29	Atlantic	607	CIB		1.0097	4.179
33.1727	685	909.7	Boron		0.766	4.11	-0.17	Pacific	806	CIB		1.01	4.08235
33.3324	958.1	1286.3	Boron		0.7671	4.2	-0.01	Atlantic	607	CIB		1.012	4.01226
33.45	698.327	950.15	Phytoplankton		0.768	4.12	-0.45	Pacific	806	CIB		1.013	3.95291
33.4705	997.8	1359	Boron		0.768	4.05	-0.32	Pacific	849	CIB		1.014	3.87196
33.57	611.531	832.06	Phytoplankton		0.769	4.14		Atlantic	659	CIB		1.016	3.82639
33.5903	671.8	878.9	Boron		0.772	3.88	-0.21	Pacific	849	CIB		1.0165	3.77156
33.69	791.614	1234.15	Phytoplankton		0.77407	3.96	0.26	Atlantic	607	CIB		1.018	3.72268
33.9581	828.2	1127.8	Boron		0.775	4.02		Atlantic	659	CIB		1.0191	3.7372
34.1063	917.426	1568.41	Phytoplankton		0.776	3.71	-0.07	Pacific	849	CIB		1.02	3.70329
34.2077	920.7	1268.7	Boron		0.77778	3.58	0.7	Atlantic	607	CIB		1.0216	3.71319
34.3672	769.408	1268.17	Phytoplankton		0.78	3.71		Atlantic	659	CIB		1.022	3.68476
34.4173	830.4	1350.2	Boron		0.78	3.59	-0.02	Pacific	849	CIB		1.024	3.61748
34.45	448.148	896.296	Stomata		0.784	3.27		Atlantic	659	CIB		1.0241	3.56417
34.6253	689.4	1141	Boron		0.784	3.6	-0.16	Pacific	849	CIB		1.0249	3.55427
34.69	952.759	1277.55	Phytoplankton		0.78475	3.75	0.08	Atlantic	607	CIB		1.026	3.56926
34.814	768.712	1270.45	Phytoplankton		0.788	4.28	-0.43	Atlantic	607	CIB		1.0276	3.53529
35	562.5	687.5	Stomata		0.788	4.14		Atlantic	659	CIB		1.028	3.61608
35	361.8	442.2	Stomata		0.788	3.82	-0.34	Pacific	849	CIB		1.0299	3.7573
35	291.6	356.4	Stomata		0.79	3.93		Atlantic	659	CIB		1.031	3.83473
35	335.7	410.3	Stomata		0.79099	4.72	-0.42	Atlantic	607	CIB		1.032	4.00424
35	375.3	458.7	Stomata		0.792	4.16	-0.5	Pacific	849	CIB		1.0336	4.07956
35	299.7	366.3	Stomata		0.793	4.66		Atlantic	659	CIB		1.0343	4.18226
35	247.5	302.5	Stomata		0.796	4.44		Atlantic	659	CIB		1.035	4.25021
35.185	617.372	976.662	Phytoplankton		0.796	4.41	-0.55	Pacific	849	CIB		1.0356	4.28625
35.29	813.165	1072.64	Phytoplankton		0.7966	4.47	-0.54	Atlantic	607	CIB		1.036	4.31832
35.4083	672.616	1101.23	Phytoplankton		0.79772	4.32	-0.56	Atlantic	607	CIB		1.0373	4.30758
35.56	824.906	1155.13	Phytoplankton		0.79941	4.52	-0.25	Atlantic	607	CIB		1.038	4.36517
35.7879	825.255	1365.13	Phytoplankton		0.8	4.3		Atlantic	659	CIB		1.04	4.36504
35.86	881.272	1149.94	Phytoplankton		0.8	4.39	-0.51	Pacific	849	CIB		1.0409	4.29986
36.0015	658.048	1074.27	Phytoplankton		0.80352	4.16	0.25	Atlantic	607	CIB		1.044	4.27188
36.09	1031.75	1401.58	Phytoplankton		0.804	4.31	-0.36	Pacific	849	CIB		1.048	4.18492
36.48	2417.28	3212.44	Phytoplankton		0.80502	4.19	0.34	Atlantic	607	CIB		1.0481	4.11023
36.65	497.26	994.521	Stomata		0.806	4.44		Atlantic	659	CIB		1.0517	4.0135
36.81	1086.95	1617.39	Phytoplankton		0.807	4.5		Atlantic	659	CIB		1.052	3.94885
37.014	688.918	1132.69	Phytoplankton		0.808	4.17	-0.27	Pacific	849	CIB		1.054	3.87016
37.1	876.984	1135.73	Phytoplankton		0.80819	3.74	0.67	Atlantic	607	CIB		1.056	3.74442
37.43	937.688	1308.58	Phytoplankton		0.811	3.67	0.55	Atlantic	607	CIB		1.0569	3.68556
38.25	801.796	1137.06	Phytoplankton		0.812	3.83		Atlantic	659	CIB		1.06	3.5205
38.4	376.602	1431.36	Stomata		0.812	4.08	-0.25	Pacific	849	CIB		1.0609	3.38355
38.4	377.851	1424.42	Stomata		0.816	4		Atlantic	659	CIB		1.0628	3.22795
38.4	375.785	1383.88	Stomata		0.816	4.07	-0.27	Pacific	849	CIB		1.064	3.13381
38.4	395.868	1434.75	Stomata		0.81817	3.74	0.41	Atlantic	607	CIB		1.0659	3.08528
38.4	349.135	1423.32	Stomata		0.82	4.05	-0.26	Pacific	849	CIB		1.068	3.09621
38.4	543.884	1450.69	Stomata		0.822	3.58		Atlantic	659	CIB		1.0694	3.17462
38.4	348.989	1310.31	Stomata		0.824	3.92		Atlantic	659	CIB		1.072	3.18045
38.4	394.99	1415.53	Stomata		0.824	3.9	-0.2	Pacific	849	CIB		1.073	3.24695
38.4	357.308	730.233	Stomata		0.82534	3.81	0.43	Atlantic	607	CIB		1.074	3.36329
38.4	332.547	702.37	Stomata		0.828	3.85	-0.2	Pacific	849	CIB		1.076	3.47296
38.55	737.012	974.6	Phytoplankton		0.832	4.12		Atlantic	659	CIB		1.0778	3.56508
38.62	754.088	1116.38	Phytoplankton		0.832	3.78	-0.26	Pacific	849	CIB		1.078	3.58993
40	570	780	Phytoplankton		0.83472	3.83	0.77	Atlantic	607	CIB		1.08	3.65315
40	350	432	Stomata		0.836	3.81		Atlantic	659	CIB		1.084	3.71098
40.12	167	767	Boron		0.836	3.78	-0.33	Pacific	849	CIB		1.087	3.75508
42.52	52	197	Boron		0.84	3.67		Atlantic	659	CIB		1.0873	3.81718
42.531	844.767	1333.06	Phytoplankton		0.84	3.73	-0.34	Pacific	849	CIB		1.088	3.76988
42.651	1202.25	2195.72	Phytoplankton		0.843	3.56	0.69	Atlantic	607	CIB		1.092	3.85501
42.9	512	1024	Stomata		0.843	3.25		Atlantic	659	CIB		1.0921	3.84268
43.1523	872.964	1495.64	Phytoplankton		0.844	3.63	-0.3	Pacific	849	CIB		1.093	3.90368
44.26	108	273	Boron		0.84783	3.54	0.55	Atlantic	607	CIB		1.0947	3.87657
44.461	986.629	1691.08	Phytoplankton		0.848	3.59	-0.26	Pacific	849	CIB		1.096	3.84555
44.5	643	1286	Stomata		0.851	3.87		Atlantic	659	CIB		1.0991	3.85501
45	640	880	Paleosols		0.852	3.61	-0.26	Pacific	849	CIB		1.1	3.90112
45	351	521	Stomata		0.85267	3.33	0.68	Atlantic	607	CIB		1.1017	3.86361
45.69	141	890	Boron		0.856	3.72	-0.39	Pacific	849	CIB		1.103	3.87086
46.07	702	1768	Boron		0.85976	3.67	-0.34	Atlantic	607	CIB		1.104	3.79657
46.97	74	262	Boron		0.86	2.86		Atlantic	659	CIB		1.106	3.77147
47.3	605	1210	Stomata		0.86	3.72	-0.42	Pacific	849	CIB		1.1071	3.70336
49.6	1125	2985	Nahcolite		0.86233	4.17	-0.29	Atlantic	607	CIB		1.108	3.71707
50	625.5	764.5	Stomata		0.864	3.71	-0.36	Pacific	849	CIB		1.1106	3.69471
50	522	638	Stomata		0.865	4.35		Atlantic	659	CIB		1.111	3.73693
50	480.6	587.4	Stomata		0.86781	3.85	0.31	Atlantic	607	CIB		1.112	3.82688
50	545.4	666.6	Stomata		0.868	4.2	-0.51	Pacific	849	CIB		1.116	3.89836
50	684.9	837.1	Stomata		0.872	4.64	-0.75	Atlantic	607	CIB		1.117	4.0135
50	853.2	1042.8	Stomata		0.872	4.56	-0.66	Pacific	849	CIB		1.12	4.17738
50	639	781	Stomata		0.873	4.6		Atlantic	659	CIB		1.1237	4.20902
50	559.8	684.2	Stomata		0.876	4.59	-0.67	Pacific	849	CIB		1.124	4.28575
50	421.2	514.8	Stomata		0.87814	4.4	-0.37	Atlantic	607	CIB		1.1275	4.32007
50	987.3	1206.7	Stomata		0.88	4.53	-0.61	Pacific	849	CIB		1.128	4.34776
50	541.8	662.2	Stomata		0.88121	3.81	-0.79	Atlantic	607	CIB		1.1293	4.27581
50	562.5	687.5	Stomata		0.884	4.74		Atlantic	659	CIB		1.132	4.23569
50	499.5	610.5	Stomata		0.884	4.42	-0.52	Pacific	849	CIB		1.1331	4.13298
50	561.6	686.4	Stomata		0.88429	4.34	-0.71	Atlantic	607	CIB		1.136	4.05121
50	562.5	687.5	Stomata		0.887	4.28		Atlantic	659	CIB		1.1375	4.02839
50.33	169	425	Boron		0.888	4.38	-0.41	Pacific	849	CIB		1.14	3.93853
50.4938	589.474	810.526	Paleosols		0.89	4.31		Atlantic	659	CIB		1.1433	3.84254
50.6	600	1430	Stomata		0.89	4.52		Atlantic	659	CIB		1.144	3.88294
50.7281	252.632	536.842	Paleosols		0.89043	3.93	-0.31	Atlantic	607	CIB		1.145	3.80483
50.8883	105.263	242.105	Paleosols		0.892	4.4	-0.49	Pacific	849	CIB		1.1472	3.78667
51.02	92	367	Boron		0.893	4.28		Atlantic	659	CIB		1.148	3.74662
51.115	1031.58	1547.37	Paleosols		0.896	4.13		Atlantic	659	CIB		1.15	3.76315
51.2424	1273.68	1463.16	Paleosols		0.896	4.3	-0.49	Pacific	849	CIB		1.1505	3.74084
51.3823	852.632	1115.79	Paleosols		0.89657	4.1	0.51	Atlantic	607	CIB		1.152	3.79133
51.4588	1463.16	1800	Paleosols		0.897	3.82		Atlantic	659	CIB		1.155	3.77462
51.5182	1084.21	1505.26	Paleosols		0.9	4.21	-0.45	Pacific	849	CIB		1.156	3.68448
51.7788	757.895	1063.16	Paleosols		0.902	4.19		Atlantic	659	CIB		1.159	3.66739
52.2	1092.35	3501.27	Liverworts		0.90312	4.04	0.27	Atlantic	607	CIB		1.16	3.63098
52.2	439	878	Stomata		0.904	3.9		Atlantic	659	CIB		1.1602	3.5587
52.22	909	3629	Boron		0.904	4.14	-0.55	Pacific	849	CIB		1.163	3.56716
53.24	319	1604	Boron		0.90579	4.11	0.46	Atlantic	607	CIB		1.164	3.55541
53.4	573.6	1053.6	Paleosols		0.908	3.95		Atlantic	659	CIB		1.1658	3.5614
54.033	323.413	743.191	Stomata		0.908	4.15	-0.7	Pacific	849	CIB		1.166	3.58555
54.09	313.54	475.029	Stomata		0.90886	3.9	0.33	Atlantic	607	CIB		1.168	3.64061
54.09	341.185	774.878	Stomata		0.909	3.77		Atlantic	659	CIB		1.1697	3.58489
54.1	70.8	390.8	Paleosols		0.911	3.79		Atlantic	659	CIB		1.17	3.53415
54.5	328.35	712.666	Stomata		0.911	4.19		Atlantic	659	CIB		1.172	3.56709
54.5	674	1074	Carbon isotopes		0.91193	4.09	-0.16	Atlantic	607	CIB		1.173	3.52951
55	1384	3342	Carbon isotopes		0.912	4.23	-0.81	Pacific	849	CIB		1.174	3.49683
55.4	260.8	660.8	Paleosols		0.91336	4.06	-1.12	Atlantic	607	CIB		1.1758	3.53762
55.4	337.236	745.277	Stomata		0.915	4.48	-0.57	Atlantic	607	CIB		1.176	3.50408
55.5	200	460	Paleosols		0.916	4.57		Atlantic	659	CIB		1.178	3.48259
55.5	60	140	Paleosols		0.916	4.28	-0.79	Pacific	849	CIB		1.1791	3.54298
55.5	550	450	Phytoplankton		0.91862	3.37	0.03	Atlantic	607	CIB		1.18	3.60254
55.7	290.8	686.8	Paleosols		0.92	4.25	-0.76	Pacific	849	CIB		1.1812	3.50746
55.8	392.525	802.493	Stomata		0.9237	4.28	-0.08	Atlantic	607	CIB		1.182	3.4883
55.84	593	2977	Boron		0.924	3.92		Atlantic	659	CIB		1.184	3.6073
55.9	379.2	779.2	Paleosols		0.924	4.08	-0.6	Pacific	849	CIB		1.1855	3.61562
55.9	293.794	330.32	Stomata		0.92756	3.99	-0.12	Atlantic	607	CIB		1.186	3.54947
55.9	293.794	330.32	Stomata		0.928	3.93	-0.52	Pacific	849	CIB		1.188	3.57459
55.941	293.794	330.32	Stomata		0.929	4.07		Atlantic	659	CIB		1.1888	3.6435
55.943	348.096	774.896	Stomata		0.93119	3.82	0.38	Atlantic	607	CIB		1.189	3.641
55.963	294.781	315.469	Stomata		0.932	3.83	-0.5	Pacific	849	CIB		1.1899	3.73049
56	200	680	Paleosols		0.9336	3.81	0.77	Atlantic	607	CIB		1.192	3.82161
56	60	140	Paleosols		0.936	3.55		Atlantic	659	CIB		1.1927	3.79326
56	740	550	Phytoplankton		0.936	3.8		Atlantic	659	CIB		1.193	3.84942
56.2	300.705	325.342	Stomata		0.936	3.78	-0.4	Pacific	849	CIB		1.196	4.03555
56.264	300.705	331.266	Stomata		0.939	3.74		Atlantic	659	CIB		1.1965	4.06319
56.407	304.654	345.077	Stomata		0.94	3.63	-0.17	Pacific	849	CIB		1.197	4.08443
56.5	576.4	1056.4	Paleosols		0.94037	3.42	0.45	Atlantic	607	CIB		1.2	4.17361
56.543	301.693	328.325	Stomata		0.94399	3.51	0.49	Atlantic	607	CIB		1.2004	4.27531
56.543	301.693	334.27	Stomata		0.944	3.43		Atlantic	659	CIB		1.203	4.27506
56.543	301.693	334.27	Stomata		0.944	3.58		Atlantic	659	CIB		1.204	4.27245
56.954	340.197	738.507	Stomata		0.944	3.53	0.02	Pacific	849	CIB		1.2042	4.35408
57	274	674	Paleosols		0.9464	3.38	0.57	Atlantic	607	CIB		1.206	4.35142
57.12	395	2501	Boron		0.948	3.48	-0.12	Pacific	849	CIB		1.208	4.33471
57.936	333.286	740.551	Stomata		0.95	3.17		Atlantic	659	CIB		1.2081	4.37907
58.4	283.881	970.164	Liverworts		0.95172	3.28	0.46	Atlantic	607	CIB		1.211	4.40932
59.1	364.88	777.13	Stomata		0.952	3.45	-0.32	Pacific	849	CIB		1.2119	4.45953
59.1	372	790.41	Stomata		0.953	2.95		Atlantic	659	CIB		1.212	4.418
59.88	842	3359	Boron		0.95486	3.29	0.69	Atlantic	607	CIB		1.213	4.37319
61.5	307.616	329.73	Stomata		0.956	3.18		Atlantic	659	CIB		1.2137	4.26678
63.1	79	399	Paleosols		0.956	3.8	-0.5	Pacific	849	CIB		1.216	4.14506
63.2	103	341	Paleosols		0.958	3.46	0.37	Atlantic	607	CIB		1.217	4.06068
64.1	91	326	Paleosols		0.96	4.06	-0.52	Pacific	849	CIB		1.2176	3.99
64.2	159	456	Paleosols		0.96003	4.48	-0.03	Atlantic	607	CIB		1.218	3.92697
64.25	320	480	Paleosols		0.962	4.23		Atlantic	659	CIB		1.2196	3.88937
64.4	78	286	Paleosols		0.964	4.22	-0.37	Pacific	849	CIB		1.22	3.89354
64.5	324.401	706.595	Stomata		0.9641	4.42	0.2	Atlantic	607	CIB		1.222	3.88655
64.5	159	584	Paleosols		0.96613	3.85	0.87	Atlantic	607	CIB		1.224	3.75946
64.6	126	451	Paleosols		0.967	4.1		Atlantic	659	CIB		1.226	3.65212
64.63	317.489	448.294	Stomata		0.968	4.13	-0.19	Pacific	849	CIB		1.2276	3.50615
64.7	271	569	Paleosols		0.97045	4.09	0.48	Atlantic	607	CIB		1.228	3.40126
64.75	280	400	Paleosols		0.971	3.88		Atlantic	659	CIB		1.23	3.25832
64.9	160	470	Paleosols		0.972	3.89	-0.16	Pacific	849	CIB		1.2317	3.23709
65	323.41	672.92	Stomata		0.97375	3.84	0.58	Atlantic	607	CIB		1.232	3.18688
65	327.36	756.84	Stomata		0.976	3.45		Atlantic	659	CIB		1.234	3.17347
66	164	837	Paleosols		0.976	3.85	-0.23	Pacific	849	CIB		1.2358	3.17839
67.8	115	277	Paleosols		0.97757	3.81	0.79	Atlantic	607	CIB		1.236	3.19336
95	1348.2	1647.8	Stomata		0.98	3.98		Atlantic	659	CIB		1.2399	3.25111
95	644.4	787.6	Stomata		0.98	4	-0.29	Pacific	849	CIB		1.24	3.381
95	1379.7	1686.3	Stomata		0.98087	3.79	0.67	Atlantic	607	CIB		1.241	3.6174
95	360.9	441.1	Stomata		0.984	3.95		Atlantic	659	CIB		1.244	3.80536
95	502.2	613.8	Stomata		0.984	4.02	-0.19	Pacific	849	CIB		1.248	4.03526
95	386.1	471.9	Stomata		0.98519	3.97	0.18	Atlantic	607	CIB		1.2488	4.19236
95	959.4	1172.6	Stomata		0.988	3.64		Atlantic	659	CIB		1.2499	4.30477
95	828.9	1013.1	Stomata		0.988	3.92	-0.06	Pacific	849	CIB		1.252	4.41075
95	3483	4257	Stomata		0.989	4.05	0.57	Atlantic	607	CIB		1.2523	4.38924
95	733.5	896.5	Stomata		0.989	4.25		Atlantic	659	CIB		1.253	4.37599
95	765	935	Stomata		0.992	3.67		Atlantic	659	CIB		1.2536	4.30019
100	587.7	718.3	Stomata		0.992	3.9	-0.07	Pacific	849	CIB		1.255	4.22738
100	564.3	689.7	Stomata		0.99257	3.87	0.91	Atlantic	607	CIB		1.256	4.16259
100	597.6	730.4	Stomata		0.996	3.47		Atlantic	659	CIB		1.257	4.05971
100	587.7	718.3	Stomata		0.996	3.94	-0.13	Pacific	849	CIB		1.258	4.02107
100	651.6	796.4	Stomata		0.99733	3.61	0.91	Atlantic	607	CIB		1.26	3.91346
100	849.6	1038.4	Stomata		1	4.01	-0.18	Pacific	849	CIB		1.264	3.91131
100	464.4	567.6	Stomata		1.0014	3.77	0.82	Atlantic	607	CIB		1.2642	3.84703
105	985.5	1204.5	Stomata		1.0033	3.56	0.93	Atlantic	607	CIB		1.267	3.79124
105	795.6	972.4	Stomata		1.004	4.13	-0.19	Pacific	849	CIB		1.2675	3.81006
105	777.6	950.4	Stomata		1.005	4.41		Atlantic	659	CIB		1.268	3.67229
105	654.3	799.7	Stomata		1.0073	4.12	0.4	Atlantic	607	CIB		1.27	3.62921
105	594	726	Stomata		1.008	4.19	-0.13	Pacific	849	CIB		1.2718	3.62816
140	374.4	457.6	Stomata		1.0097	4.22	0.44	Atlantic	607	CIB		1.272	3.5834
140	342.9	419.1	Stomata		1.01	3.9		Atlantic	659	CIB		1.275	3.5707
140	714.6	873.4	Stomata		1.012	4.06	-0.07	Pacific	849	CIB		1.2757	3.60235
140	711	869	Stomata		1.013	3.98		Atlantic	659	CIB		1.276	3.68416
150	721.8	882.2	Stomata		1.014	3.9	0.93	Atlantic	607	CIB		1.279	3.67725
190	686.7	839.3	Stomata		1.016	3.89	0	Pacific	849	CIB		1.28	3.69873
200	500.4	611.6	Stomata		1.0165	3.72	0.61	Atlantic	607	CIB		1.2817	3.74518
200	381.6	466.4	Stomata		1.018	3.6		Atlantic	659	CIB		1.284	3.77929
200	965.7	1180.3	Stomata		1.0191	3.77	0.99	Atlantic	607	CIB		1.285	3.90319
200	1169.1	1428.9	Stomata		1.02	3.75	0.05	Pacific	849	CIB		1.2852	4.04726
200	419.4	512.6	Stomata		1.0216	3.59	0.61	Atlantic	607	CIB		1.288	4.10159
200	1426.5	1743.5	Stomata		1.022	3.89		Atlantic	659	CIB		1.2891	4.1871
200	495.9	606.1	Stomata		1.024	3.72	0.02	Pacific	849	CIB		1.291	4.26298
200	707.4	864.6	Stomata		1.0241	3.38	0.99	Atlantic	607	CIB		1.2919	4.29242
200	416.7	509.3	Stomata		1.0249	3.68	1.13	Atlantic	607	CIB		1.292	4.29013
210	781.2	954.8	Stomata		1.026	3.3		Atlantic	659	CIB		1.2929	4.19886
210	567	693	Stomata		1.0276	3.54	0.94	Atlantic	607	CIB		1.296	4.06409
210	1565.1	1912.9	Stomata		1.028	3.83	-0.08	Pacific	849	CIB		1.2967	3.99886
210	1107.9	1354.1	Stomata		1.0299	3.77	0.95	Atlantic	607	CIB		1.3	3.88169
210	835.2	1020.8	Stomata		1.031	3.77		Atlantic	659	CIB		1.3006	3.84995
210	1375.2	1680.8	Stomata		1.032	3.55		Atlantic	659	CIB		1.3039	3.76421
210	1092.6	1335.4	Stomata		1.032	3.99	-0.16	Pacific	849	CIB		1.304	3.72825
210	581.4	710.6	Stomata		1.0336	4.26	0.83	Atlantic	607	CIB		1.3056	3.73493
210	998.1	1219.9	Stomata		1.0343	4.28	0.95	Atlantic	607	CIB		1.308	3.74072
210	631.8	772.2	Stomata		1.035	4.14		Atlantic	659	CIB		1.3091	3.78133
210	654.3	799.7	Stomata		1.0356	4.46	1	Atlantic	607	CIB		1.312	3.78646
210	663.3	810.7	Stomata		1.036	4.21	-0.23	Pacific	849	CIB		1.3144	3.76816
270	612	748	Stomata		1.0373	4.39	0.85	Atlantic	607	CIB		1.315	3.86704
270	435.6	532.4	Stomata		1.038	4.08		Atlantic	659	CIB		1.316	3.80326
270	492.3	601.7	Stomata		1.04	4.38	-0.28	Pacific	849	CIB		1.3172	3.8148
300	465.3	568.7	Stomata		1.0409	4.51	0.78	Atlantic	607	CIB		1.32	3.79606
300	348.3	425.7	Stomata		1.044	4.36	-0.36	Pacific	849	CIB		1.3205	3.80263
300	290.7	355.3	Stomata		1.048	4.36		Atlantic	659	CIB		1.3237	3.87923
305	344.7	421.3	Stomata		1.048	4.2	-0.54	Pacific	849	CIB		1.324	3.87974
305	252	308	Stomata		1.0481	3.85	-0.28	Atlantic	607	CIB		1.3269	3.89187
305	339.3	414.7	Stomata		1.0517	3.94	-0.02	Atlantic	607	CIB		1.327	3.92667
305	317.7	388.3	Stomata		1.052	3.81		Atlantic	659	CIB		1.328	3.96963
330	349.2	426.8	Stomata		1.052	4.14	-0.51	Pacific	849	CIB		1.3301	4.07524
330	342	418	Stomata		1.054	3.84		Atlantic	659	CIB		1.332	4.06462
330	266.4	325.6	Stomata		1.056	3.71		Atlantic	659	CIB		1.3334	4.12723
330	242.1	295.9	Stomata		1.056	4.02	-0.37	Pacific	849	CIB		1.336	4.17142
330	315.9	386.1	Stomata		1.0569	3.88	0.76	Atlantic	607	CIB		1.3366	4.11925
330	397.8	486.2	Stomata		1.06	3.18		Atlantic	659	CIB		1.3379	4.07358
395	1692.9	2069.1	Stomata		1.06	3.83	-0.21	Pacific	849	CIB		1.34	3.93853
395	1824.3	2229.7	Stomata		1.0609	3.14	1	Atlantic	607	CIB		1.341	3.846
395	6588	8052	Stomata		1.0628	3.14	1.06	Atlantic	607	CIB		1.3427	3.69655
395	2178	2662	Stomata		1.064	3.25		Atlantic	659	CIB		1.344	3.60537
395	477	583	Stomata		1.064	3.56	-0.07	Pacific	849	CIB		1.3458	3.52459
395	1443.6	1764.4	Stomata		1.0659	2.93	0.94	Atlantic	607	CIB		1.348	3.40598
395	2570.4	3141.6	Stomata		1.068	2.98		Atlantic	659	CIB		1.3503	3.36483
					1.068	3.34	0.02	Pacific	849	CIB		1.352	3.33428
					1.0694	2.99	0.85	Atlantic	607	CIB		1.3543	3.24266
					1.072	3.38	0.08	Pacific	849	CIB		1.355	3.23345
					1.073	3.2	0.89	Atlantic	607	CIB		1.356	3.27128
					1.074	3.31		Atlantic	659	CIB		1.3588	3.36406
					1.076	3.59	0.08	Pacific	849	CIB		1.359	3.43016
					1.0778	3.32	0.91	Atlantic	607	CIB		1.36	3.56462
					1.078	3.81		Atlantic	659	CIB		1.362	3.66084
					1.08	3.53		Atlantic	659	CIB		1.363	3.79958
					1.08	3.75	0	Pacific	849	CIB		1.3636	3.88667
					1.084	3.87	-0.06	Pacific	849	CIB		1.364	3.95131
					1.087	3.53		Atlantic	659	CIB		1.3651	3.97
					1.0873	3.69	0.77	Atlantic	607	CIB		1.3665	4.01769
					1.088	3.88	-0.19	Pacific	849	CIB		1.367	4.09782
					1.092	4.01	-0.3	Pacific	849	CIB		1.368	4.08326
					1.0921	3.84	1.03	Atlantic	607	CIB		1.3689	4.08551
					1.093	3.79		Atlantic	659	CIB		1.3699	4.05091
					1.0947	3.75	0.5	Atlantic	607	CIB		1.372	3.99283
					1.096	4.16	-0.32	Pacific	849	CIB		1.3751	4.05023
					1.0991	3.59	0.93	Atlantic	607	CIB		1.376	3.9929
					1.1	4.03	-0.2	Pacific	849	CIB		1.3796	3.93974
					1.1017	3.75	0.62	Atlantic	607	CIB		1.38	3.88178
					1.103	3.91		Atlantic	659	CIB		1.382	3.9166
					1.104	3.95	-0.08	Pacific	849	CIB		1.384	3.8127
					1.106	3.77		Atlantic	659	CIB		1.3848	3.63107
					1.1071	3.53	0.89	Atlantic	607	CIB		1.387	3.51382
					1.108	3.93	-0.02	Pacific	849	CIB		1.388	3.44895
					1.1106	3.43	0.95	Atlantic	607	CIB		1.39	3.37804
					1.111	3.72		Atlantic	659	CIB		1.3901	3.49473
					1.112	3.98	-0.15	Pacific	849	CIB		1.392	3.46657
					1.116	3.83	0.8	Atlantic	607	CIB		1.393	3.46692
					1.116	4.04	-0.27	Pacific	849	CIB		1.3953	3.53653
					1.117	3.92		Atlantic	659	CIB		1.396	3.56839
					1.12	4.17	-0.37	Pacific	849	CIB		1.398	3.42855
					1.1237	4.17	0.24	Atlantic	607	CIB		1.4	3.43746
					1.124	4.24	-0.37	Pacific	849	CIB		1.4006	3.43805
					1.1275	4.63	-0.6	Atlantic	607	CIB		1.403	3.56513
					1.128	4.21	-0.33	Pacific	849	CIB		1.404	3.65934
					1.1293	4.15	0.09	Atlantic	607	CIB		1.4058	3.81378
					1.132	4.67		Atlantic	659	CIB		1.408	3.83139
					1.132	4.19	-0.31	Pacific	849	CIB		1.4117	3.95816
					1.1331	3.98	0.54	Atlantic	607	CIB		1.412	4.05591
					1.136	4.18	-0.35	Pacific	849	CIB		1.413	4.03338
					1.1375	3.83	0.27	Atlantic	607	CIB		1.416	3.9999
					1.14	4.09	-0.37	Pacific	849	CIB		1.418	4.00217
					1.1433	3.78	0.46	Atlantic	607	CIB		1.42	3.998
					1.144	3.98	-0.33	Pacific	849	CIB		1.4208	4.10315
					1.145	3.72		Atlantic	659	CIB		1.424	4.04518
					1.1472	3.67	0.92	Atlantic	607	CIB		1.4249	3.94526
					1.148	3.83		Atlantic	659	CIB		1.425	3.80413
					1.148	3.89	-0.15	Pacific	849	CIB		1.428	3.71628
					1.15	3.98		Atlantic	659	CIB		1.43	3.62413
					1.1505	3.4	0.94	Atlantic	607	CIB		1.432	3.51164
					1.152	3.84	-0.07	Pacific	849	CIB		1.434	3.43121
					1.155	3.82		Atlantic	659	CIB		1.4341	3.37782
					1.156	3.76	-0.11	Pacific	849	CIB		1.436	3.43326
					1.159	3.7		Atlantic	659	CIB		1.437	3.4864
					1.16	3.75	-0.09	Pacific	849	CIB		1.44	3.41611
					1.1602	3.37	1.07	Atlantic	607	CIB		1.4403	3.36808
					1.163	3.39		Atlantic	659	CIB		1.444	3.30224
					1.164	3.74	0.01	Pacific	849	CIB		1.446	3.29586
					1.1658	3.39	0.97	Atlantic	607	CIB		1.4466	3.33229
					1.166	3.85		Atlantic	659	CIB		1.448	3.32927
					1.168	3.66	0.07	Pacific	849	CIB		1.451	3.32599
					1.1697	3.41	1.06	Atlantic	607	CIB		1.452	3.33763
					1.17	3.61		Atlantic	659	CIB		1.4528	3.43126
					1.172	3.59	0.1	Pacific	849	CIB		1.455	3.60418
					1.173	3.49	0.94	Atlantic	607	CIB		1.456	3.76804
					1.174	3.33		Atlantic	659	CIB		1.4567	3.86849
					1.1758	3.72	1.01	Atlantic	607	CIB		1.4584	3.98091
					1.176	3.66	0.11	Pacific	849	CIB		1.459	4.12424
					1.178	3.36		Atlantic	659	CIB		1.4593	4.22977
					1.1791	3.31	0.91	Atlantic	607	CIB		1.46	4.22898
					1.18	3.82	0.1	Pacific	849	CIB		1.4613	4.24121
					1.1812	3.36	0.92	Atlantic	607	CIB		1.4623	4.16669
					1.182	3.6		Atlantic	659	CIB		1.464	4.14865
					1.184	3.88	0.12	Pacific	849	CIB		1.4644	4.15175
					1.1855	3.43	0.74	Atlantic	607	CIB		1.465	4.00856
					1.186	3.09		Atlantic	659	CIB		1.4679	3.97769
					1.188	3.87	0.03	Pacific	849	CIB		1.468	3.91539
					1.1888	4.09	0.89	Atlantic	607	CIB		1.469	3.93678
					1.189	3.26		Atlantic	659	CIB		1.472	3.88953
					1.1899	3.54	0.74	Atlantic	607	CIB		1.473	3.83173
					1.192	3.94	-0.18	Pacific	849	CIB		1.476	3.81222
					1.1927	4.14	0.55	Atlantic	607	CIB		1.477	3.66235
					1.193	3.45		Atlantic	659	CIB		1.4779	3.53035
					1.196	4.16	0.47	Atlantic	607	CIB		1.48	3.45849
					1.196	4.08	-0.27	Pacific	849	CIB		1.484	3.35267
					1.1965	4.19	0.47	Atlantic	607	CIB		1.485	3.39268
					1.197	3.94		Atlantic	659	CIB		1.488	3.48057
					1.2	4.2	-0.29	Pacific	849	CIB		1.492	3.68748
					1.2004	4.43	0.13	Atlantic	607	CIB		1.493	3.87493
					1.203	4.09		Atlantic	659	CIB		1.496	4.01674
					1.204	4.35	-0.31	Pacific	849	CIB		1.499	4.1585
					1.2042	4.43	0.48	Atlantic	607	CIB		1.5	4.27014
					1.206	4.31	0.17	Atlantic	607	CIB		1.5004	4.28153
					1.206	4.15		Atlantic	659	CIB		1.503	4.27424
					1.208	4.41	-0.35	Pacific	849	CIB		1.5031	4.2224
					1.2081	4.21	0.26	Atlantic	607	CIB		1.504	4.17014
					1.211	4.69		Atlantic	659	CIB		1.506	4.26021
					1.2119	4.22	-0.21	Atlantic	607	CIB		1.508	4.22518
					1.212	4.33	-0.34	Pacific	849	CIB		1.5088	4.19562
					1.213	4.57		Atlantic	659	CIB		1.5115	4.10091
					1.2137	4.5	0.48	Atlantic	607	CIB		1.512	4.0759
					1.216	4.11	-0.27	Pacific	849	CIB		1.513	4.06587
					1.217	3.71		Atlantic	659	CIB		1.5144	3.98256
					1.2176	4.15	0.27	Atlantic	607	CIB		1.516	3.86332
					1.218	3.7		Atlantic	659	CIB		1.5174	3.83182
					1.2196	4.06	0.37	Atlantic	607	CIB		1.52	3.77718
					1.22	3.83	-0.07	Pacific	849	CIB		1.5204	3.75973
					1.222	4.14		Atlantic	659	CIB		1.5233	3.64429
					1.224	3.78	0.56	Atlantic	607	CIB		1.524	3.56014
					1.224	3.6	0.15	Pacific	849	CIB		1.525	3.58317
					1.226	3.52		Atlantic	659	CIB		1.5263	3.69448
					1.2276	3.6	0.83	Atlantic	607	CIB		1.5279	3.85613
					1.228	3.46	0.16	Pacific	849	CIB		1.528	3.92774
					1.23	3.11		Atlantic	659	CIB		1.532	4.02201
					1.2317	3.18	0.92	Atlantic	607	CIB		1.5335	4.152
					1.232	3.35	0.12	Pacific	849	CIB		1.536	4.22688
					1.234	3.12		Atlantic	659	CIB		1.539	4.25562
					1.2358	3.11	0.88	Atlantic	607	CIB		1.5397	4.2479
					1.236	3.35	0.12	Pacific	849	CIB		1.54	4.20529
					1.2399	3.2	0.64	Atlantic	607	CIB		1.5426	4.22063
					1.24	3.43	0	Pacific	849	CIB		1.543	4.23662
					1.241	3.32		Atlantic	659	CIB		1.544	4.22713
					1.244	3.16	0.63	Atlantic	607	CIB		1.5472	4.11457
					1.244	4.2		Atlantic	659	CIB		1.548	4.07538
					1.244	3.71	-0.3	Pacific	849	CIB		1.549	4.03504
					1.248	4.5		Atlantic	659	CIB		1.5493	3.98403
					1.248	4.03	-0.46	Pacific	849	CIB		1.552	3.90224
					1.2488	4.36	-0.09	Atlantic	607	CIB		1.5553	3.84487
					1.2499	4.43	-0.3	Atlantic	607	CIB		1.556	3.77124
					1.252	4.32		Atlantic	659	CIB		1.5568	3.66588
					1.252	4.1	-0.41	Pacific	849	CIB		1.5581	3.57261
					1.2523	4.51	-0.51	Atlantic	607	CIB		1.56	3.50625
					1.253	4.01		Atlantic	659	CIB		1.5613	3.43084
					1.2536	4.48	-0.51	Atlantic	607	CIB		1.563	3.45597
					1.255	4.4	0.45	Atlantic	607	CIB		1.5638	3.47506
					1.256	4.14	-0.22	Pacific	849	CIB		1.564	3.53117
					1.257	4.22	0.3	Atlantic	607	CIB		1.5662	3.5938
					1.258	3.6		Atlantic	659	CIB		1.567	3.68294
					1.26	3.86		Atlantic	659	CIB		1.5679	3.75958
					1.26	4.11	-0.14	Pacific	849	CIB		1.568	3.82077
					1.264	3.92	-0.17	Pacific	849	CIB		1.571	3.86497
					1.2642	3.9	0.82	Atlantic	607	CIB		1.5712	4.00464
					1.267	3.92		Atlantic	659	CIB		1.572	4.0087
					1.2675	3.81	0.74	Atlantic	607	CIB		1.573	4.09422
					1.268	3.75	-0.13	Pacific	849	CIB		1.576	4.10317
					1.27	3.28		Atlantic	659	CIB		1.5767	4.14009
					1.2718	3.75	1.16	Atlantic	607	CIB		1.579	4.14382
					1.272	3.7	-0.09	Pacific	849	CIB		1.5796	4.12121
					1.275	3.37		Atlantic	659	CIB		1.58	4.11541
					1.2757	3.88	1.14	Atlantic	607	CIB		1.5829	4.12639
					1.276	3.69	-0.12	Pacific	849	CIB		1.584	4.09508
					1.279	3.37		Atlantic	659	CIB		1.5858	4.0983
					1.28	3.75	-0.21	Pacific	849	CIB		1.588	4.00033
					1.2817	3.92	1.01	Atlantic	607	CIB		1.5895	3.88226
					1.284	3.88		Atlantic	659	CIB		1.592	3.80793
					1.284	3.93	-0.3	Pacific	849	CIB		1.5929	3.71667
					1.285	3.73		Atlantic	659	CIB		1.596	3.68219
					1.2852	3.82	0.6	Atlantic	607	CIB		1.598	3.64648
					1.288	4.16	-0.41	Pacific	849	CIB		1.5995	3.6211
					1.2891	4.35	0.48	Atlantic	607	CIB		1.6	3.63016
					1.291	4.31		Atlantic	659	CIB		1.601	3.62627
					1.2919	4.35	0.04	Atlantic	607	CIB		1.602	3.60245
					1.292	4.16	-0.42	Pacific	849	CIB		1.604	3.56231
					1.2929	4.24	0.28	Atlantic	607	CIB		1.606	3.43832
					1.296	4.04	-0.35	Pacific	849	CIB		1.6066	3.46893
					1.2967	3.99	0.59	Atlantic	607	CIB		1.608	3.47266
					1.3	4.18		Atlantic	659	CIB		1.612	3.5211
					1.3	3.97	-0.18	Pacific	849	CIB		1.6123	3.56371
					1.3006	3.64	0.83	Atlantic	607	CIB		1.615	3.58315
					1.3039	3.65	0.88	Atlantic	607	CIB		1.616	3.67172
					1.304	3.95	0	Pacific	849	CIB		1.6161	3.67662
					1.3056	3.56	1.19	Atlantic	607	CIB		1.6189	3.69023
					1.308	3.95	0.03	Pacific	849	CIB		1.619	3.71133
					1.3091	3.54	0.99	Atlantic	607	CIB		1.62	3.68298
					1.312	3.87	0.03	Pacific	849	CIB		1.622	3.73021
					1.3144	3.94	1.1	Atlantic	607	CIB		1.6227	3.7721
					1.315	3.7		Atlantic	659	CIB		1.624	3.77373
					1.316	3.78	-0.01	Pacific	849	CIB		1.626	3.8151
					1.3172	3.88	0.51	Atlantic	607	CIB		1.627	3.85441
					1.32	3.84	-0.1	Pacific	849	CIB		1.628	3.88487
					1.3205	4	0.42	Atlantic	607	CIB		1.6293	3.84387
					1.3237	3.38	1.15	Atlantic	607	CIB		1.632	3.83105
					1.324	4.02	-0.18	Pacific	849	CIB		1.6326	3.75655
					1.3269	4.05	0.23	Atlantic	607	CIB		1.634	3.65811
					1.327	3.93		Atlantic	659	CIB		1.636	3.60741
					1.328	4.1	-0.36	Pacific	849	CIB		1.6393	3.63494
					1.3301	3.78	1.1	Atlantic	607	CIB		1.64	3.60357
					1.332	4.08	-0.47	Pacific	849	CIB		1.643	3.60621
					1.3334	4.13	0.25	Atlantic	607	CIB		1.644	3.69413
					1.336	4.31		Atlantic	659	CIB		1.6459	3.82558
					1.336	4.09	-0.45	Pacific	849	CIB		1.646	3.95846
					1.3366	4.26	0.27	Atlantic	607	CIB		1.648	4.09211
					1.3379	4.09	0.44	Atlantic	607	CIB		1.652	4.14051
					1.34	4.04	-0.34	Pacific	849	CIB		1.6524	4.18607
					1.341	3.71		Atlantic	659	CIB		1.6557	4.24578
					1.3427	3.49	0.94	Atlantic	607	CIB		1.656	4.29064
					1.344	3.51		Atlantic	659	CIB		1.658	4.1911
					1.344	3.86	-0.12	Pacific	849	CIB		1.66	4.17016
					1.3458	3.57	1	Atlantic	607	CIB		1.6623	4.10926
					1.348	3.59	0.1	Pacific	849	CIB		1.663	4.15294
					1.3503	3.2	1.23	Atlantic	607	CIB		1.664	4.12147
					1.352	3.47	0.16	Pacific	849	CIB		1.6656	4.15797
					1.3543	3.09	1.02	Atlantic	607	CIB		1.668	4.05683
					1.355	3.09		Atlantic	659	CIB		1.669	4.06646
					1.356	3.5	0.08	Pacific	849	CIB		1.6704	4.08371
					1.3588	3.37	1.13	Atlantic	607	CIB		1.671	4.06257
					1.359	3.24		Atlantic	659	CIB		1.672	3.93399
					1.36	3.67	-0.04	Pacific	849	CIB		1.675	3.90946
					1.362	3.71	0.99	Atlantic	607	CIB		1.6754	3.829
					1.363	3.74		Atlantic	659	CIB		1.676	3.8148
					1.3636	3.84	1.02	Atlantic	607	CIB		1.6787	3.69552
					1.364	3.99	-0.18	Pacific	849	CIB		1.679	3.66905
					1.3651	4.09	0.98	Atlantic	607	CIB		1.68	3.61972
					1.3665	4.21	0.87	Atlantic	607	CIB		1.6819	3.64219
					1.367	3.62		Atlantic	659	CIB		1.683	3.66932
					1.368	4.14	-0.27	Pacific	849	CIB		1.684	3.66326
					1.3689	4.19	0.27	Atlantic	607	CIB		1.6852	3.64441
					1.3699	4.17	1.1	Atlantic	607	CIB		1.687	3.66222
					1.372	4.25		Atlantic	659	CIB		1.688	3.71366
					1.372	4.12	-0.27	Pacific	849	CIB		1.6885	3.731
					1.3751	3.71	1	Atlantic	607	CIB		1.689	3.69814
					1.376	4		Atlantic	659	CIB		1.69	3.69241
					1.376	4.12	-0.3	Pacific	849	CIB		1.6918	3.73161
					1.3796	3.75	0.93	Atlantic	607	CIB		1.692	3.73358
					1.38	3.91	-0.06	Pacific	849	CIB		1.6951	3.81783
					1.382	4.28		Atlantic	659	CIB		1.696	3.913
					1.384	3.71	0.17	Pacific	849	CIB		1.6979	4.05514
					1.3848	3.54	1.02	Atlantic	607	CIB		1.7	4.09311
					1.387	3.62		Atlantic	659	CIB		1.7003	4.1757
					1.388	3.68	0.2	Pacific	849	CIB		1.701	4.13463
					1.39	2.71		Atlantic	659	CIB		1.704	4.01176
					1.3901	3.48	1.11	Atlantic	607	CIB		1.7053	3.94177
					1.392	3.68	0.18	Pacific	849	CIB		1.706	3.90069
					1.393	3.86		Atlantic	659	CIB		1.7078	3.84322
					1.3953	3.38	1.13	Atlantic	607	CIB		1.708	3.75673
					1.396	3.68	0.13	Pacific	849	CIB		1.709	3.72396
					1.398	2.97		Atlantic	659	CIB		1.712	3.7149
					1.4	3.69	-0.04	Pacific	849	CIB		1.7124	3.69361
					1.4006	3.59	1.05	Atlantic	607	CIB		1.714	3.66098
					1.403	3.21		Atlantic	659	CIB		1.7153	3.64065
					1.404	3.71	-0.18	Pacific	849	CIB		1.716	3.67555
					1.4058	4.05	1.04	Atlantic	607	CIB		1.717	3.77662
					1.408	3.49		Atlantic	659	CIB		1.719	3.81494
					1.408	3.78	-0.2	Pacific	849	CIB		1.7199	3.83755
					1.4117	4.15	0.72	Atlantic	607	CIB		1.72	3.77415
					1.412	3.97	-0.28	Pacific	849	CIB		1.7228	3.80878
					1.413	3.99		Atlantic	659	CIB		1.723	3.80741
					1.416	4	-0.27	Pacific	849	CIB		1.724	3.78888
					1.418	4.19		Atlantic	659	CIB		1.7257	3.7366
					1.42	3.93	-0.17	Pacific	849	CIB		1.728	3.68688
					1.4208	3.88	0.42	Atlantic	607	CIB		1.7294	3.69611
					1.424	3.9	-0.12	Pacific	849	CIB		1.732	3.66571
					1.4249	4.1	0.61	Atlantic	607	CIB		1.7327	3.57611
					1.425	4.3		Atlantic	659	CIB		1.735	3.48786
					1.428	3.85	-0.02	Pacific	849	CIB		1.7358	3.38851
					1.43	2.99		Atlantic	659	CIB		1.736	3.54381
					1.432	3.13		Atlantic	659	CIB		1.739	3.63396
					1.432	3.7	0.09	Pacific	849	CIB		1.74	3.70877
					1.434	3.43		Atlantic	659	CIB		1.7416	3.81681
					1.4341	3.62	1.09	Atlantic	607	CIB		1.743	3.89065
					1.436	3.55	0.11	Pacific	849	CIB		1.744	3.98429
					1.437	3.39		Atlantic	659	CIB		1.7443	4.01016
					1.44	3.46	0.04	Pacific	849	CIB		1.7474	3.93751
					1.4403	3.23	1.06	Atlantic	607	CIB		1.748	3.79163
					1.444	3.37		Atlantic	659	CIB		1.749	3.76359
					1.444	3.39	-0.1	Pacific	849	CIB		1.7501	3.85019
					1.446	3.29		Atlantic	659	CIB		1.751	3.77508
					1.4466	3.33	1.03	Atlantic	607	CIB		1.752	3.70462
					1.448	3.16		Atlantic	659	CIB		1.753	3.67733
					1.448	3.43	-0.23	Pacific	849	CIB		1.755	3.64156
					1.451	3.32		Atlantic	659	CIB		1.7551	3.57148
					1.452	3.5	-0.2	Pacific	849	CIB		1.756	3.49035
					1.4528	3.48	0.46	Atlantic	607	CIB		1.758	3.45195
					1.455	3.3		Atlantic	659	CIB		1.76	3.44509
					1.456	3.56	-0.19	Pacific	849	CIB		1.7609	3.51218
					1.4567	4.04	-0.07	Atlantic	607	CIB		1.762	3.5116
					1.4584	4.26	-0.04	Atlantic	607	CIB		1.763	3.5291
					1.459	4.34		Atlantic	659	CIB		1.764	3.52756
					1.4593	3.93	0.1	Atlantic	607	CIB		1.765	3.56459
					1.46	3.96	-0.41	Pacific	849	CIB		1.7651	3.59059
					1.4613	4.38	0	Atlantic	607	CIB		1.766	3.58991
					1.4623	4.34	0.1	Atlantic	607	CIB		1.767	3.52244
					1.464	4.16	-0.49	Pacific	849	CIB		1.7675	3.48807
					1.4644	4.11	0.44	Atlantic	607	CIB		1.768	3.50895
					1.465	4.19		Atlantic	659	CIB		1.769	3.50261
					1.4679	3.56	0.98	Atlantic	607	CIB		1.77	3.53625
					1.468	4.11	-0.31	Pacific	849	CIB		1.772	3.54867
					1.469	3.85		Atlantic	659	CIB		1.7722	3.59762
					1.472	3.71	0	Pacific	849	CIB		1.774	3.65422
					1.473	4.41		Atlantic	659	CIB		1.776	3.69007
					1.476	3.45	0.17	Pacific	849	CIB		1.778	3.66009
					1.477	3.91		Atlantic	659	CIB		1.7787	3.63301
					1.4779	3.31	0.89	Atlantic	607	CIB		1.779	3.61625
					1.48	3.48	0.25	Pacific	849	CIB		1.78	3.71317
					1.484	3.46	0.3	Pacific	849	CIB		1.781	3.74463
					1.485	3.26		Atlantic	659	CIB		1.7819	3.77748
					1.488	3.34	1.15	Atlantic	607	CIB		1.782	3.81316
					1.488	3.27		Atlantic	659	CIB		1.784	3.85618
					1.488	3.44	0.34	Pacific	849	CIB		1.785	3.85941
					1.492	3.89	-0.03	Pacific	849	CIB		1.7851	3.95354
					1.493	3.38	0.77	Atlantic	607	CIB		1.788	3.92719
					1.493	3.83		Atlantic	659	CIB		1.7883	3.86298
					1.496	3.68		Atlantic	659	CIB		1.789	3.83516
					1.496	4.15		Atlantic	659	CIB		1.792	3.8459
					1.496	4.11	-0.21	Pacific	849	CIB		1.793	3.78493
					1.499	4.62		Atlantic	659	CIB		1.7947	3.76728
					1.5	4.22	-0.19	Pacific	849	CIB		1.795	3.79683
					1.5004	4.27	0.57	Atlantic	607	CIB		1.796	3.73334
					1.503	3.97		Atlantic	659	CIB		1.7983	3.78282
					1.5031	4.37	0.53	Atlantic	607	CIB		1.799	3.85917
					1.504	4.37	-0.16	Pacific	849	CIB		1.8	3.75803
					1.506	3.99		Atlantic	659	CIB		1.8011	3.66696
					1.508	3.86		Atlantic	659	CIB		1.802	3.65606
					1.508	4.32	-0.15	Pacific	849	CIB		1.804	3.69113
					1.5088	4.44	0.56	Atlantic	607	CIB		1.8043	3.69357
					1.5115	4.22	0.29	Atlantic	607	CIB		1.805	3.68706
					1.512	4.2	-0.13	Pacific	849	CIB		1.806	3.73524
					1.513	3.63		Atlantic	659	CIB		1.807	3.72543
					1.5144	4	0.6	Atlantic	607	CIB		1.8075	3.71816
					1.516	4.08	0.96	Atlantic	607	CIB		1.808	3.67286
					1.516	3.83		Atlantic	659	CIB		1.81	3.60459
					1.516	3.99	-0.01	Pacific	849	CIB		1.8107	3.58568
					1.5174	4	1.01	Atlantic	607	CIB		1.812	3.49242
					1.52	3.78	0.15	Pacific	849	CIB		1.813	3.58456
					1.5204	3.64	1.22	Atlantic	607	CIB		1.814	3.6363
					1.5233	3.58	1.05	Atlantic	607	CIB		1.815	3.63455
					1.524	3.73	0.19	Pacific	849	CIB		1.816	3.75201
					1.525	3.52		Atlantic	659	CIB		1.8172	3.76007
					1.5263	3.66	1.17	Atlantic	607	CIB		1.818	3.75595
					1.5279	3.62	0.94	Atlantic	607	CIB		1.82	3.71355
					1.528	3.87	-0.16	Pacific	849	CIB		1.8204	3.671
					1.532	4.8		Atlantic	659	CIB		1.821	3.60125
					1.532	4	-0.34	Pacific	849	CIB		1.823	3.50867
					1.5335	4.27	0.04	Atlantic	607	CIB		1.824	3.56987
					1.536	4.2	-0.45	Pacific	849	CIB		1.8251	3.58326
					1.539	3.83		Atlantic	659	CIB		1.826	3.57599
					1.5397	4.42	0.13	Atlantic	607	CIB		1.8268	3.6056
					1.54	4.34	-0.49	Pacific	849	CIB		1.827	3.63478
					1.5426	4.21	0.1	Atlantic	607	CIB		1.828	3.67704
					1.543	4.15		Atlantic	659	CIB		1.829	3.65014
					1.544	4.28	-0.42	Pacific	849	CIB		1.8304	3.62783
					1.5472	4.08	0.76	Atlantic	607	CIB		1.832	3.65286
					1.548	4.1	-0.25	Pacific	849	CIB		1.833	3.67958
					1.549	4.07		Atlantic	659	CIB		1.8332	3.64572
					1.5493	3.91	0.88	Atlantic	607	CIB		1.834	3.62059
					1.552	3.87	-0.09	Pacific	849	CIB		1.836	3.61204
					1.5553	3.92	1.14	Atlantic	607	CIB		1.8364	3.67055
					1.556	3.9		Atlantic	659	CIB		1.837	3.73782
					1.556	3.66	0.04	Pacific	849	CIB		1.839	3.74962
					1.5568	3.7	0.96	Atlantic	607	CIB		1.84	3.81053
					1.5581	3.54	1.04	Atlantic	607	CIB		1.841	3.85994
					1.56	3.54	0.07	Pacific	849	CIB		1.8428	3.84688
					1.5613	3.44	0.95	Atlantic	607	CIB		1.843	3.88015
					1.563	3.27		Atlantic	659	CIB		1.844	3.86124
					1.5638	3.5	1.15	Atlantic	607	CIB		1.845	3.83394
					1.564	3.63	0.02	Pacific	849	CIB		1.8465	3.80469
					1.5662	3.53	1.12	Atlantic	607	CIB		1.847	3.79699
					1.567	3.87		Atlantic	659	CIB		1.848	3.75653
					1.5679	3.59	0.81	Atlantic	607	CIB		1.8492	3.68389
					1.568	3.84	-0.11	Pacific	849	CIB		1.85	3.59277
					1.571	3.88		Atlantic	659	CIB		1.852	3.51799
					1.5712	3.97	1	Atlantic	607	CIB		1.8524	3.42585
					1.572	4	-0.19	Pacific	849	CIB		1.854	3.48191
					1.573	4.16	0.96	Atlantic	607	CIB		1.855	3.46406
					1.576	4.07	-0.2	Pacific	849	CIB		1.856	3.45483
					1.5767	4.39	0.92	Atlantic	607	CIB		1.857	3.43205
					1.579	3.71		Atlantic	659	CIB		1.8572	3.49844
					1.5796	4.34	0.82	Atlantic	607	CIB		1.858	3.57695
					1.58	4.08	-0.24	Pacific	849	CIB		1.8589	3.59809
					1.5829	4.2	0.76	Atlantic	607	CIB		1.859	3.56906
					1.584	4	-0.19	Pacific	849	CIB		1.86	3.64089
					1.5858	4.03	0.86	Atlantic	607	CIB		1.861	3.70546
					1.588	4.49		Atlantic	659	CIB		1.864	3.7066
					1.588	3.85	-0.18	Pacific	849	CIB		1.8653	3.64553
					1.5895	3.94	1.07	Atlantic	607	CIB		1.866	3.6157
					1.592	3.75	-0.23	Pacific	849	CIB		1.868	3.57086
					1.5929	3.7	1.11	Atlantic	607	CIB		1.8685	3.5891
					1.596	3.66	-0.01	Pacific	849	CIB		1.87	3.56438
					1.598	3.34		Atlantic	659	CIB		1.871	3.57349
					1.5995	3.94	0.97	Atlantic	607	CIB		1.8717	3.55153
					1.6	3.52	0.23	Pacific	849	CIB		1.872	3.54265
					1.601	3.9	1.22	Atlantic	607	CIB		1.8749	3.57798
					1.602	3.44		Atlantic	659	CIB		1.875	3.55641
					1.604	3.4	0.29	Pacific	849	CIB		1.876	3.61057
					1.606	3.66		Atlantic	659	CIB		1.878	3.65685
					1.6066	3.45	1.3	Atlantic	607	CIB		1.8781	3.67385
					1.608	3.37	0.19	Pacific	849	CIB		1.88	3.77387
					1.612	3.42	0.07	Pacific	849	CIB		1.8813	3.79732
					1.6123	3.53	1.19	Atlantic	607	CIB		1.882	3.74925
					1.615	3.88		Atlantic	659	CIB		1.884	3.79393
					1.616	3.61	0.01	Pacific	849	CIB		1.8845	3.70699
					1.6161	3.52	1.12	Atlantic	607	CIB		1.886	3.71241
					1.6189	3.82	1.24	Atlantic	607	CIB		1.888	3.68936
					1.619	3.66		Atlantic	659	CIB		1.8892	3.6101
					1.62	3.76	0.09	Pacific	849	CIB		1.89	3.62203
					1.622	3.51		Atlantic	659	CIB		1.8909	3.63773
					1.6227	3.95	1.04	Atlantic	607	CIB		1.892	3.65694
					1.624	3.83	0.15	Pacific	849	CIB		1.894	3.59784
					1.626	3.62	1.12	Atlantic	607	CIB		1.8946	3.49113
					1.627	3.94		Atlantic	659	CIB		1.896	3.56567
					1.628	3.92	0.16	Pacific	849	CIB		1.897	3.51593
					1.6293	3.79	1.02	Atlantic	607	CIB		1.898	3.56467
					1.632	3.87	0.17	Pacific	849	CIB		1.9	3.60822
					1.6326	3.87	0.92	Atlantic	607	CIB		1.9006	3.61555
					1.634	3.79	1.25	Atlantic	607	CIB		1.901	3.75008
					1.634	3.51		Atlantic	659	CIB		1.902	3.81537
					1.636	3.59	0.2	Pacific	849	CIB		1.9038	3.82101
					1.6393	3.5	1.15	Atlantic	607	CIB		1.904	3.78738
					1.64	3.28		Atlantic	659	CIB		1.906	3.7835
					1.64	3.62	0.15	Pacific	849	CIB		1.907	3.80446
					1.643	3.79	1.3	Atlantic	607	CIB		1.908	3.84291
					1.644	3.8	0.02	Pacific	849	CIB		1.9081	3.80195
					1.6459	3.94	1.28	Atlantic	607	CIB		1.91	3.84541
					1.646	3.56		Atlantic	659	CIB		1.9102	3.87112
					1.648	3.96		Atlantic	659	CIB		1.912	3.96704
					1.648	4.09	-0.14	Pacific	849	CIB		1.9134	3.97242
					1.652	4.42		Atlantic	659	CIB		1.914	3.99136
					1.652	4.3	-0.23	Pacific	849	CIB		1.915	4.01555
					1.6524	4.38	1.19	Atlantic	607	CIB		1.916	3.98669
					1.6557	4.23	1.25	Atlantic	607	CIB		1.9162	3.93056
					1.656	4.26	-0.26	Pacific	849	CIB		1.918	3.86414
					1.658	3.99		Atlantic	659	CIB		1.92	3.76289
					1.66	4.16	-0.18	Pacific	849	CIB		1.9213	3.70071
					1.6623	4.32	0.8	Atlantic	607	CIB		1.922	3.73325
					1.663	4.06		Atlantic	659	CIB		1.923	3.73261
					1.664	4.02	-0.08	Pacific	849	CIB		1.924	3.70132
					1.6656	4.34	1.04	Atlantic	607	CIB		1.925	3.71459
					1.668	3.83	-0.04	Pacific	849	CIB		1.926	3.70906
					1.669	4.39		Atlantic	659	CIB		1.9267	3.60964
					1.6704	3.79	1.21	Atlantic	607	CIB		1.928	3.65847
					1.671	4.18		Atlantic	659	CIB		1.929	3.64612
					1.672	3.7	0.05	Pacific	849	CIB		1.931	3.6196
					1.675	4.38		Atlantic	659	CIB		1.932	3.65936
					1.6754	3.73	1.29	Atlantic	607	CIB		1.9326	3.74512
					1.676	3.67	0.08	Pacific	849	CIB		1.933	3.74141
					1.6787	3.43	1.17	Atlantic	607	CIB		1.935	3.73818
					1.679	3.98		Atlantic	659	CIB		1.9359	3.72318
					1.68	3.71	-0.03	Pacific	849	CIB		1.936	3.71012
					1.6819	3.5	1.19	Atlantic	607	CIB		1.937	3.64681
					1.683	3.53		Atlantic	659	CIB		1.939	3.74832
					1.684	3.81	-0.28	Pacific	849	CIB		1.9391	3.72473
					1.6852	3.74	1.17	Atlantic	607	CIB		1.94	3.67325
					1.687	3.46		Atlantic	659	CIB		1.942	3.72935
					1.688	3.89	-0.39	Pacific	849	CIB		1.9423	3.68628
					1.6885	3.59	1.06	Atlantic	607	CIB		1.944	3.67157
					1.689	3.82		Atlantic	659	CIB		1.9455	3.66077
					1.69	3.57		Atlantic	659	CIB		1.946	3.69297
					1.6918	3.94	0.55	Atlantic	607	CIB		1.948	3.7269
					1.692	3.49		Atlantic	659	CIB		1.9487	3.71509
					1.692	3.89	-0.33	Pacific	849	CIB		1.951	3.87167
					1.6951	3.61	0.84	Atlantic	607	CIB		1.952	3.84001
					1.696	3.77		Atlantic	659	CIB		1.953	3.82575
					1.696	3.94	-0.46	Pacific	849	CIB		1.954	3.82978
					1.6979	4.14	0.29	Atlantic	607	CIB		1.955	3.84938
					1.7	4.1	-0.57	Pacific	849	CIB		1.9551	3.79763
					1.7003	4.24	0.49	Atlantic	607	CIB		1.956	3.76943
					1.701	4.32		Atlantic	659	CIB		1.957	3.73988
					1.704	4.06		Atlantic	659	CIB		1.958	3.75455
					1.704	4.07	-0.47	Pacific	849	CIB		1.9583	3.76762
					1.7053	3.74	0.56	Atlantic	607	CIB		1.959	3.83188
					1.706	3.88		Atlantic	659	CIB		1.96	3.73406
					1.7078	3.56	0.94	Atlantic	607	CIB		1.961	3.72091
					1.708	3.86	-0.29	Pacific	849	CIB		1.9615	3.75441
					1.709	4.12		Atlantic	659	CIB		1.962	3.80379
					1.712	3.73	-0.19	Pacific	849	CIB		1.9634	3.7207
					1.7124	3.54	0.82	Atlantic	607	CIB		1.964	3.64224
					1.714	3.38		Atlantic	659	CIB		1.966	3.68683
					1.7153	3.72	0.72	Atlantic	607	CIB		1.968	3.74255
					1.716	3.8	-0.21	Pacific	849	CIB		1.969	3.67175
					1.717	3.78		Atlantic	659	CIB		1.971	3.72128
					1.719	3.67		Atlantic	659	CIB		1.9714	3.65099
					1.7199	4.08	0.4	Atlantic	607	CIB		1.972	3.61041
					1.72	3.83	-0.29	Pacific	849	CIB		1.973	3.53568
					1.7228	3.69	0.89	Atlantic	607	CIB		1.9731	3.54627
					1.723	3.61		Atlantic	659	CIB		1.974	3.54404
					1.724	3.84	-0.32	Pacific	849	CIB		1.975	3.47526
					1.7257	3.74	0.77	Atlantic	607	CIB		1.976	3.56087
					1.728	4.23		Atlantic	659	CIB		1.9767	3.59317
					1.728	3.88	-0.31	Pacific	849	CIB		1.978	3.56951
					1.7294	3.49	0.91	Atlantic	607	CIB		1.979	3.58326
					1.732	3.57		Atlantic	659	CIB		1.9795	3.56575
					1.732	3.6	-0.25	Pacific	849	CIB		1.98	3.51816
					1.7327	3.53	0.44	Atlantic	607	CIB		1.981	3.41899
					1.735	3.4		Atlantic	659	CIB		1.982	3.49364
					1.7358	3.86	0.86	Atlantic	607	CIB		1.9827	3.47989
					1.736	3.36		Atlantic	659	CIB		1.983	3.49739
					1.736	3.38	-0.19	Pacific	849	CIB		1.984	3.61633
					1.739	3.33		Atlantic	659	CIB		1.985	3.68884
					1.74	3.5	-0.22	Pacific	849	CIB		1.9863	3.73203
					1.7416	3.9	0.96	Atlantic	607	CIB		1.987	3.76142
					1.743	4.56		Atlantic	659	CIB		1.988	3.81254
					1.744	3.73	-0.31	Pacific	849	CIB		1.9891	3.84228
					1.7443	3.79	0.75	Atlantic	607	CIB		1.99	3.77163
					1.7474	4.07	0.17	Atlantic	607	CIB		1.992	3.80643
					1.748	3.83	-0.31	Pacific	849	CIB		1.9923	3.70333
					1.749	3.67		Atlantic	659	CIB		1.993	3.66601
					1.7501	3.84	0.27	Atlantic	607	CIB		1.9955	3.64014
					1.751	3.62		Atlantic	659	CIB		1.996	3.5666
					1.752	3.75	-0.24	Pacific	849	CIB		1.9987	3.58191
					1.753	4.13	0.62	Atlantic	607	CIB		1.999	3.6642
					1.755	3.48		Atlantic	659	CIB		2	3.64825
					1.7551	3.26	1.11	Atlantic	607	CIB		2.002	3.70879
					1.756	3.6	-0.05	Pacific	849	CIB		2.003	3.72725
					1.758	3.37	0.99	Atlantic	607	CIB		2.004	3.75212
					1.758	3.62		Atlantic	659	CIB		2.0047	3.72881
					1.76	3.5	0.1	Pacific	849	CIB		2.005	3.69291
					1.7609	3.4	1.23	Atlantic	607	CIB		2.007	3.64128
					1.762	3.41		Atlantic	659	CIB		2.008	3.59971
					1.763	3.82	-0.35	Pacific	846	CIB		2.01	3.63783
					1.764	3.54	1.07	Atlantic	607	CIB		2.0111	3.64939
					1.764	3.45	-0.03	Pacific	849	CIB		2.012	3.55231
					1.765	3.39		Atlantic	659	CIB		2.013	3.56981
					1.7651	3.55	1.14	Atlantic	607	CIB		2.0148	3.56671
					1.766	3.78	-0.41	Pacific	846	CIB		2.016	3.49727
					1.767	3.35		Atlantic	659	CIB		2.017	3.5441
					1.7675	3.76	1	Atlantic	607	CIB		2.0176	3.57718
					1.768	3.46	-0.1	Pacific	849	CIB		2.019	3.47597
					1.769	3.42	-0.18	Pacific	846	CIB		2.02	3.40209
					1.77	3.27		Atlantic	659	CIB		2.0212	3.41224
					1.772	3.51	-0.23	Pacific	846	CIB		2.022	3.4193
					1.772	3.55	-0.15	Pacific	849	CIB		2.023	3.35082
					1.7722	3.99	0.31	Atlantic	607	CIB		2.024	3.36401
					1.774	3.61		Atlantic	659	CIB		2.0248	3.37965
					1.776	3.59	-0.2	Pacific	846	CIB		2.026	3.42995
					1.776	3.73	-0.25	Pacific	849	CIB		2.027	3.54356
					1.778	3.42		Atlantic	659	CIB		2.0276	3.60173
					1.7787	4	0.56	Atlantic	607	CIB		2.028	3.56815
					1.779	3.4	-0.11	Pacific	846	CIB		2.029	3.58064
					1.78	3.47		Atlantic	659	CIB		2.03	3.64048
					1.78	3.89	-0.36	Pacific	849	CIB		2.0308	3.62761
					1.781	3.58		Atlantic	659	CIB		2.032	3.60148
					1.7819	4.03	0.47	Atlantic	607	CIB		2.033	3.58644
					1.782	3.84	-0.53	Pacific	846	CIB		2.035	3.59206
					1.784	3.92	-0.45	Pacific	849	CIB		2.0355	3.58407
					1.785	3.61		Atlantic	659	CIB		2.036	3.56159
					1.785	3.76	-0.38	Pacific	846	CIB		2.037	3.56946
					1.7851	3.89	0.65	Atlantic	607	CIB		2.0377	3.60859
					1.788	4.04	-0.5	Pacific	849	CIB		2.038	3.63139
					1.7883	3.64	0.92	Atlantic	607	CIB		2.039	3.65537
					1.789	4.35		Atlantic	659	CIB		2.04	3.66889
					1.789	4.09	-0.65	Pacific	846	CIB		2.041	3.71791
					1.792	4.09	-0.53	Pacific	846	CIB		2.042	3.73906
					1.792	4.09	-0.5	Pacific	849	CIB		2.043	3.71673
					1.793	3.32	1.1	Atlantic	607	CIB		2.0436	3.78465
					1.7947	3.46	1.02	Atlantic	607	CIB		2.044	3.81962
					1.795	4.1		Atlantic	659	CIB		2.045	3.87047
					1.796	3.68		Atlantic	659	CIB		2.046	3.82914
					1.796	4.03	-0.64	Pacific	846	CIB		2.0469	3.86674
					1.796	3.94	-0.34	Pacific	849	CIB		2.047	3.84318
					1.7983	3.69	0.98	Atlantic	607	CIB		2.048	3.80533
					1.799	3.87		Atlantic	659	CIB		2.05	3.6734
					1.799	3.94	-0.62	Pacific	846	CIB		2.0501	3.65405
					1.8	3.77	-0.19	Pacific	849	CIB		2.051	3.67886
					1.8011	3.59	0.95	Atlantic	607	CIB		2.052	3.70192
					1.802	3.44		Atlantic	659	CIB		2.053	3.62428
					1.802	4.1	-0.55	Pacific	846	CIB		2.0533	3.67512
					1.804	3.6	-0.11	Pacific	849	CIB		2.054	3.65693
					1.8043	3.46	1.08	Atlantic	607	CIB		2.055	3.69409
					1.805	3.9	-0.39	Pacific	846	CIB		2.056	3.72626
					1.806	3.74		Atlantic	659	CIB		2.0569	3.75567
					1.807	3.9	-0.61	Pacific	846	CIB		2.058	3.72316
					1.8075	3.58	0.97	Atlantic	607	CIB		2.059	3.75011
					1.808	3.52	-0.09	Pacific	849	CIB		2.0597	3.7974
					1.81	3.87	-0.57	Pacific	846	CIB		2.06	3.77398
					1.8107	3.45	0.95	Atlantic	607	CIB		2.061	3.69855
					1.812	3.5	-0.11	Pacific	849	CIB		2.062	3.75873
					1.813	3.44		Atlantic	659	CIB		2.0629	3.72114
					1.813	3.69	-0.42	Pacific	846	CIB		2.064	3.73049
					1.814	3.66	0.56	Atlantic	607	CIB		2.065	3.81868
					1.815	3.52	-0.27	Pacific	846	CIB		2.067	3.80437
					1.816	3.54	-0.18	Pacific	849	CIB		2.0676	3.83696
					1.8172	4.32	0.52	Atlantic	607	CIB		2.068	3.77034
					1.818	3.6	-0.31	Pacific	846	CIB		2.0689	3.82573
					1.82	3.67	-0.36	Pacific	846	CIB		2.07	3.9013
					1.82	3.5	-0.16	Pacific	849	CIB		2.072	3.80906
					1.8204	3.87	0.76	Atlantic	607	CIB		2.0729	3.85049
					1.821	3.38		Atlantic	659	CIB		2.073	3.85413
					1.823	3.59	-0.44	Pacific	846	CIB		2.075	3.83504
					1.824	3.47	-0.23	Pacific	849	CIB		2.0753	3.85012
					1.8251	3.6	0.98	Atlantic	607	CIB		2.076	3.84784
					1.826	3.64	-0.26	Pacific	846	CIB		2.078	3.90387
					1.8268	3.62	0.94	Atlantic	607	CIB		2.0789	3.8997
					1.827	3.68		Atlantic	659	CIB		2.079	3.89371
					1.828	3.64	-0.47	Pacific	849	CIB		2.08	3.8776
					1.829	3.53	-0.27	Pacific	846	CIB		2.081	3.8665
					1.8304	3.63	0.96	Atlantic	607	CIB		2.082	3.89358
					1.832	3.92	-0.6	Pacific	849	CIB		2.0826	3.88131
					1.833	3.56		Atlantic	659	CIB		2.083	3.88228
					1.8332	3.46	1.03	Atlantic	607	CIB		2.084	3.97379
					1.834	3.71	-0.51	Pacific	846	CIB		2.0854	3.94677
					1.836	3.6	-0.6	Pacific	846	CIB		2.086	3.90516
					1.836	4.09	-0.6	Pacific	849	CIB		2.088	3.93025
					1.8364	3.58	0.71	Atlantic	607	CIB		2.089	3.85794
					1.837	3.38		Atlantic	659	CIB		2.0918	3.76319
					1.839	3.74		Atlantic	659	CIB		2.092	3.74747
					1.839	3.97	-0.68	Pacific	846	CIB		2.094	3.6662
					1.84	3.88	0.82	Atlantic	607	CIB		2.095	3.62917
					1.84	4.16	-0.68	Pacific	849	CIB		2.0958	3.63069
					1.841	4	-0.52	Pacific	846	CIB		2.096	3.5771
					1.8428	3.58	1.01	Atlantic	607	CIB		2.098	3.47981
					1.843	3.99		Atlantic	659	CIB		2.0997	3.4182
					1.843	3.73	-0.54	Pacific	846	CIB		2.1	3.46908
					1.844	4.15	-0.66	Pacific	849	CIB		2.1014	3.48886
					1.845	3.58	-0.16	Pacific	846	CIB		2.102	3.51917
					1.8465	3.56	1.04	Atlantic	607	CIB		2.104	3.61119
					1.847	4.25		Atlantic	659	CIB		2.105	3.69497
					1.848	3.57	-0.22	Pacific	846	CIB		2.106	3.7496
					1.848	3.99	-0.23	Pacific	849	CIB		2.107	3.79858
					1.8492	3.47	1.25	Atlantic	607	CIB		2.1078	3.82009
					1.85	3.54	-0.24	Pacific	846	CIB		2.108	3.76689
					1.852	3.41	-0.19	Pacific	846	CIB		2.111	3.66478
					1.852	3.93	-0.16	Pacific	849	CIB		2.112	3.6561
					1.8524	3.6	0.71	Atlantic	607	CIB		2.114	3.57907
					1.854	3.14		Atlantic	659	CIB		2.1142	3.55101
					1.855	3.22	-0.17	Pacific	846	CIB		2.116	3.46994
					1.856	3.89	-0.26	Pacific	849	CIB		2.117	3.46829
					1.857	3.51	-0.23	Pacific	846	CIB		2.1174	3.45671
					1.8572	3.49	1.05	Atlantic	607	CIB		2.12	3.47099
					1.858	3.25		Atlantic	659	CIB		2.1206	3.55175
					1.8589	3.69	1.32	Atlantic	607	CIB		2.121	3.59879
					1.859	3.53	-0.25	Pacific	846	CIB		2.1239	3.66472
					1.86	3.86	-0.21	Pacific	849	CIB		2.124	3.74982
					1.861	3.75		Atlantic	659	CIB		2.125	3.70543
					1.861	3.53	-0.04	Pacific	846	CIB		2.127	3.80125
					1.864	3.65		Atlantic	659	CIB		2.128	3.75786
					1.864	3.66	-0.02	Pacific	846	CIB		2.129	3.80587
					1.864	3.8	-0.14	Pacific	849	CIB		2.131	3.80366
					1.8653	3.57	1.1	Atlantic	607	CIB		2.1318	3.78437
					1.866	3.69	-0.22	Pacific	846	CIB		2.132	3.77622
					1.868	3.59		Atlantic	659	CIB		2.133	3.65402
					1.868	3.84	-0.28	Pacific	846	CIB		2.134	3.61839
					1.868	3.6	-0.09	Pacific	849	CIB		2.136	3.59852
					1.8685	3.36	0.93	Atlantic	607	CIB		2.137	3.5317
					1.87	3.6	-0.32	Pacific	846	CIB		2.138	3.53052
					1.871	3.42		Atlantic	659	CIB		2.1395	3.45459
					1.871	3.73	-0.24	Pacific	846	CIB		2.14	3.50359
					1.8717	3.66	0.82	Atlantic	607	CIB		2.141	3.53873
					1.872	3.59	-0.07	Pacific	849	CIB		2.143	3.59706
					1.8749	3.46	0.94	Atlantic	607	CIB		2.144	3.59824
					1.875	3.62	-0.29	Pacific	846	CIB		2.1459	3.65074
					1.876	3.22		Atlantic	659	CIB		2.146	3.87542
					1.876	3.77	-0.03	Pacific	849	CIB		2.148	3.93889
					1.878	3.61	-0.15	Pacific	846	CIB		2.1495	3.99314
					1.8781	3.8	1.04	Atlantic	607	CIB		2.151	3.9436
					1.88	3.62	-0.1	Pacific	846	CIB		2.152	3.94507
					1.88	3.83	0.05	Pacific	849	CIB		2.1532	3.84987
					1.8813	3.94	0.96	Atlantic	607	CIB		2.154	3.80077
					1.882	3.66		Atlantic	659	CIB		2.1559	3.8219
					1.882	3.67		Atlantic	659	CIB		2.156	3.70741
					1.884	3.56	0	Pacific	846	CIB		2.1583	3.74893
					1.884	3.73	0.11	Pacific	849	CIB		2.159	3.8503
					1.8845	4.07	0.78	Atlantic	607	CIB		2.16	3.80117
					1.886	3.43	-0.11	Pacific	846	CIB		2.1613	3.90455
					1.888	3.38	-0.02	Pacific	846	CIB		2.162	3.91268
					1.888	3.62	0.08	Pacific	849	CIB		2.164	3.90002
					1.8892	4.14	0.85	Atlantic	607	CIB		2.1647	3.84981
					1.89	3		Atlantic	659	CIB		2.167	3.89401
					1.89	3.36	0.04	Pacific	846	CIB		2.1677	3.82506
					1.8909	3.93	0.71	Atlantic	607	CIB		2.168	3.71921
					1.892	3.22		Atlantic	659	CIB		2.17	3.71326
					1.892	3.51	-0.12	Pacific	846	CIB		2.1711	3.75739
					1.892	3.57	0.07	Pacific	849	CIB		2.172	3.71559
					1.894	3.21		Atlantic	659	CIB		2.173	3.76443
					1.894	3.47	-0.03	Pacific	846	CIB		2.1741	3.76744
					1.8946	4.16	0.52	Atlantic	607	CIB		2.175	3.7756
					1.896	3.47	-0.11	Pacific	846	CIB		2.176	3.82289
					1.896	3.54	0.12	Pacific	849	CIB		2.1775	3.75741
					1.897	3.16		Atlantic	659	CIB		2.178	3.66532
					1.898	3.52	-0.14	Pacific	846	CIB		2.179	3.65047
					1.9	3.54	-0.23	Pacific	846	CIB		2.18	3.60476
					1.9	3.49	0.08	Pacific	849	CIB		2.1805	3.62825
					1.9006	3.93	0.44	Atlantic	607	CIB		2.181	3.5865
					1.901	3.68		Atlantic	659	CIB		2.182	3.56417
					1.902	3.75	-0.41	Pacific	846	CIB		2.1829	3.58436
					1.9038	3.97	0.68	Atlantic	607	CIB		2.183	3.59466
					1.904	3.95	-0.37	Pacific	846	CIB		2.184	3.59096
					1.904	3.54	-0.16	Pacific	849	CIB		2.186	3.561
					1.906	3.67		Atlantic	659	CIB		2.1861	3.55587
					1.906	3.77	-0.4	Pacific	846	CIB		2.188	3.55289
					1.907	3.77	0.8	Atlantic	607	CIB		2.189	3.51713
					1.908	3.82		Atlantic	659	CIB		2.1908	3.56632
					1.908	4.07	-0.4	Pacific	846	CIB		2.191	3.51648
					1.908	3.72	-0.32	Pacific	849	CIB		2.192	3.5469
					1.9081	3.69	0.7	Atlantic	607	CIB		2.1925	3.52907
					1.91	4.1	-0.49	Pacific	846	CIB		2.193	3.53522
					1.9102	3.78	0.62	Atlantic	607	CIB		2.194	3.54371
					1.912	3.95		Atlantic	659	CIB		2.196	3.57953
					1.912	4.07	-0.44	Pacific	846	CIB		2.1961	3.58816
					1.912	4.01	-0.36	Pacific	849	CIB		2.198	3.60909
					1.9134	3.61	0.97	Atlantic	607	CIB		2.1989	3.61049
					1.914	4.2	-0.36	Pacific	846	CIB		2.199	3.7103
					1.915	4.1		Atlantic	659	CIB		2.2	3.64942
					1.916	4.31	-0.38	Pacific	846	CIB		2.201	3.67448
					1.916	4.17	-0.4	Pacific	849	CIB		2.202	3.62839
					1.9162	3.57	0.94	Atlantic	607	CIB		2.204	3.61121
					1.918	3.9		Atlantic	659	CIB		2.2053	3.55634
					1.918	4.07	-0.51	Pacific	846	CIB		2.206	3.58387
					1.92	3.83		Atlantic	659	CIB		2.207	3.53867
					1.92	3.9	-0.44	Pacific	846	CIB		2.208	3.52636
					1.92	4.08	-0.48	Pacific	849	CIB		2.209	3.54506
					1.9213	3.34	0.77	Atlantic	607	CIB		2.21	3.51268
					1.922	3.84	-0.38	Pacific	846	CIB		2.211	3.51048
					1.923	3.46	1.02	Atlantic	607	CIB		2.2118	3.56965
					1.923	3.84		Atlantic	659	CIB		2.212	3.5621
					1.924	3.86	-0.14	Pacific	846	CIB		2.213	3.56671
					1.924	3.95	-0.41	Pacific	849	CIB		2.215	3.60212
					1.925	3.63		Atlantic	659	CIB		2.216	3.6435
					1.926	3.94	-0.32	Pacific	846	CIB		2.217	3.60218
					1.9267	3.29	0.85	Atlantic	607	CIB		2.218	3.62305
					1.928	3.85	-0.12	Pacific	846	CIB		2.2182	3.6003
					1.928	3.85	-0.16	Pacific	849	CIB		2.22	3.54762
					1.929	3.38	0.98	Atlantic	607	CIB		2.222	3.62156
					1.929	3.64		Atlantic	659	CIB		2.2229	3.61811
					1.931	3.49	-0.16	Pacific	846	CIB		2.223	3.57068
					1.932	3.82		Atlantic	659	CIB		2.224	3.56406
					1.932	3.77	-0.03	Pacific	849	CIB		2.2246	3.53583
					1.9326	4.04	0.5	Atlantic	607	CIB		2.226	3.50303
					1.933	3.44	0.12	Pacific	846	CIB		2.227	3.45666
					1.935	3.55	-0.28	Pacific	846	CIB		2.228	3.43783
					1.9359	4.13	0.48	Atlantic	607	CIB		2.2282	3.39132
					1.936	3.47		Atlantic	659	CIB		2.23	3.43042
					1.936	3.78	0.06	Pacific	849	CIB		2.231	3.45134
					1.937	3.65	-0.19	Pacific	846	CIB		2.232	3.42133
					1.939	3.37		Atlantic	659	CIB		2.233	3.50812
					1.939	3.54	-0.24	Pacific	846	CIB		2.234	3.55389
					1.9391	3.91	0.71	Atlantic	607	CIB		2.235	3.62291
					1.94	3.77	0.11	Pacific	849	CIB		2.236	3.61217
					1.942	3.29		Atlantic	659	CIB		2.237	3.55612
					1.942	3.65	-0.27	Pacific	846	CIB		2.238	3.62161
					1.9423	4.13	0.71	Atlantic	607	CIB		2.24	3.57903
					1.944	3.27		Atlantic	659	CIB		2.2406	3.61189
					1.944	3.57	-0.06	Pacific	846	CIB		2.241	3.59052
					1.944	3.53	0.13	Pacific	849	CIB		2.242	3.60972
					1.9455	3.61	0.93	Atlantic	607	CIB		2.2438	3.71595
					1.946	3.82		Atlantic	659	CIB		2.244	3.78132
					1.946	3.52	-0.21	Pacific	846	CIB		2.245	3.85339
					1.948	3.52	-0.25	Pacific	846	CIB		2.246	3.817
					1.948	3.54	0.05	Pacific	849	CIB		2.247	3.78024
					1.9487	3.95	0.67	Atlantic	607	CIB		2.248	3.83731
					1.951	3.97		Atlantic	659	CIB		2.249	3.77118
					1.952	3.6	-0.36	Pacific	846	CIB		2.25	3.69309
					1.952	3.81	-0.37	Pacific	849	CIB		2.2502	3.62953
					1.953	3.81		Atlantic	659	CIB		2.252	3.61481
					1.953	3.88	-0.57	Pacific	846	CIB		2.253	3.55819
					1.954	3.9		Atlantic	659	CIB		2.254	3.63263
					1.955	3.95	-0.46	Pacific	846	CIB		2.255	3.63626
					1.9551	3.36	1.13	Atlantic	607	CIB		2.256	3.59422
					1.956	3.97	-0.48	Pacific	849	CIB		2.257	3.48699
					1.957	3.98	-0.45	Pacific	846	CIB		2.2571	3.52427
					1.958	3.89		Atlantic	659	CIB		2.258	3.51562
					1.9583	3.22	0.96	Atlantic	607	CIB		2.259	3.4391
					1.959	3.85	-0.48	Pacific	846	CIB		2.26	3.40502
					1.96	3.97	-0.3	Pacific	849	CIB		2.2603	3.37605
					1.961	3.88	-0.63	Pacific	846	CIB		2.262	3.31055
					1.9615	3.68	1.05	Atlantic	607	CIB		2.264	3.33829
					1.962	3.89		Atlantic	659	CIB		2.265	3.30066
					1.962	3.64	-0.52	Pacific	846	CIB		2.267	3.2519
					1.9634	3.46	0.96	Atlantic	607	CIB		2.268	3.21828
					1.964	3.78	-0.49	Pacific	846	CIB		2.269	3.26628
					1.964	3.87	-0.17	Pacific	849	CIB		2.2695	3.26161
					1.966	3.81	-0.52	Pacific	846	CIB		2.27	3.36765
					1.968	3.68	-0.4	Pacific	846	CIB		2.272	3.41841
					1.968	3.69	-0.01	Pacific	849	CIB		2.2727	3.4311
					1.969	3.58	-0.27	Pacific	846	CIB		2.273	3.43974
					1.971	3.55		Atlantic	659	CIB		2.275	3.52494
					1.971	3.58	-0.04	Pacific	846	CIB		2.2759	3.55291
					1.9714	4.06	0.32	Atlantic	607	CIB		2.276	3.61766
					1.972	3.49	-0.39	Pacific	846	CIB		2.277	3.58869
					1.972	3.54	0.13	Pacific	849	CIB		2.279	3.60402
					1.973	3.25		Atlantic	659	CIB		2.2791	3.63648
					1.9731	3.98	0.9	Atlantic	607	CIB		2.28	3.75493
					1.974	3.06		Atlantic	659	CIB		2.2823	3.79881
					1.974	3.37	-0.25	Pacific	846	CIB		2.283	3.7991
					1.975	3.44	-0.03	Pacific	846	CIB		2.284	3.84269
					1.976	3.46	0.14	Pacific	849	CIB		2.285	3.87008
					1.9767	3.97	0.95	Atlantic	607	CIB		2.286	3.82344
					1.978	3.49		Atlantic	659	CIB		2.287	3.81828
					1.979	3.4		Atlantic	659	CIB		2.288	3.72038
					1.979	3.32	0.11	Pacific	846	CIB		2.2887	3.6996
					1.9795	3.8	0.6	Atlantic	607	CIB		2.289	3.69199
					1.98	3.48	-0.02	Pacific	849	CIB		2.291	3.70261
					1.981	3.53		Atlantic	659	CIB		2.292	3.71226
					1.981	3.34	-0.15	Pacific	846	CIB		2.293	3.63869
					1.982	3.25	-0.42	Pacific	846	CIB		2.2952	3.59998
					1.9827	3.78	0.84	Atlantic	607	CIB		2.296	3.52826
					1.983	3.33		Atlantic	659	CIB		2.2984	3.48425
					1.984	3.33	-0.39	Pacific	846	CIB		2.299	3.47093
					1.984	3.63	-0.25	Pacific	849	CIB		2.3	3.40575
					1.985	3.93	-0.59	Pacific	846	CIB		2.303	3.42807
					1.9863	3.52	0.87	Atlantic	607	CIB		2.304	3.46523
					1.987	4.01	-0.5	Pacific	846	CIB		2.3048	3.50581
					1.988	3.83	-0.32	Pacific	849	CIB		2.307	3.49656
					1.9891	3.65	0.84	Atlantic	607	CIB		2.308	3.47065
					1.99	3.75	-0.39	Pacific	846	CIB		2.309	3.48141
					1.992	3.93	-0.21	Pacific	849	CIB		2.311	3.50907
					1.9923	3.64	1.13	Atlantic	607	CIB		2.3112	3.56648
					1.993	4.06		Atlantic	659	CIB		2.312	3.67858
					1.993	3.74	-0.2	Pacific	846	CIB		2.314	3.65047
					1.9955	3.37	1.31	Atlantic	607	CIB		2.316	3.69387
					1.996	3.78	-0.42	Pacific	846	CIB		2.318	3.66825
					1.996	3.8	-0.23	Pacific	849	CIB		2.319	3.63284
					1.9987	3.3	1.33	Atlantic	607	CIB		2.3191	3.5541
					1.999	3.51		Atlantic	659	CIB		2.32	3.52124
					1.999	3.79	-0.44	Pacific	846	CIB		2.3208	3.47114
					2	3.72	-0.25	Pacific	849	CIB		2.322	3.43562
					2.002	3.68	-0.3	Pacific	846	CIB		2.324	3.46179
					2.003	4.05		Atlantic	659	CIB		2.3245	3.5388
					2.004	3.68	-0.09	Pacific	849	CIB		2.325	3.47713
					2.0047	3.38	1.12	Atlantic	607	CIB		2.327	3.53838
					2.005	3.83	-0.29	Pacific	846	CIB		2.3272	3.55632
					2.007	3.78	-0.22	Pacific	846	CIB		2.328	3.56406
					2.008	3.45		Atlantic	659	CIB		2.33	3.561
					2.008	3.55	0.1	Pacific	849	CIB		2.3305	3.59062
					2.01	3.77	-0.25	Pacific	846	CIB		2.331	3.58078
					2.0111	3.45	1.26	Atlantic	607	CIB		2.332	3.58775
					2.012	3.66		Atlantic	659	CIB		2.333	3.58677
					2.012	3.44	0.18	Pacific	849	CIB		2.3337	3.59977
					2.013	3.77		Atlantic	659	CIB		2.336	3.58647
					2.013	3.62	-0.22	Pacific	846	CIB		2.339	3.63182
					2.0148	3.59	1	Atlantic	607	CIB		2.34	3.6391
					2.016	3.59	-0.25	Pacific	846	CIB		2.3401	3.61789
					2.016	3.4	0.22	Pacific	849	CIB		2.341	3.59239
					2.017	3.37		Atlantic	659	CIB		2.342	3.52211
					2.0176	3.73	1.22	Atlantic	607	CIB		2.3433	3.43016
					2.019	3.32	-0.01	Pacific	846	CIB		2.344	3.34614
					2.02	3.52		Atlantic	659	CIB		2.345	3.2324
					2.02	3.4	0.27	Pacific	849	CIB		2.346	3.16528
					2.0212	3.79	1.13	Atlantic	607	CIB		2.3465	3.14527
					2.022	3.33	0.13	Pacific	846	CIB		2.348	3.17369
					2.023	2.76		Atlantic	659	CIB		2.3512	3.22867
					2.024	3.53	-0.17	Pacific	846	CIB		2.352	3.31621
					2.024	3.51	0.28	Pacific	849	CIB		2.3529	3.38203
					2.0248	3.79	0.88	Atlantic	607	CIB		2.353	3.38006
					2.026	3.36	0.08	Pacific	846	CIB		2.355	3.45438
					2.027	3.24	0.08	Pacific	846	CIB		2.356	3.46657
					2.0276	3.65	1.26	Atlantic	607	CIB		2.3565	3.49802
					2.028	3.77	0.17	Pacific	849	CIB		2.358	3.51303
					2.029	3.61	-0.41	Pacific	846	CIB		2.359	3.61578
					2.03	3.39		Atlantic	659	CIB		2.3593	3.68863
					2.03	3.62	-0.29	Pacific	846	CIB		2.36	3.74132
					2.0308	3.58	0.78	Atlantic	607	CIB		2.361	3.80667
					2.032	3.56	-0.15	Pacific	846	CIB		2.362	3.8224
					2.032	3.94	-0.01	Pacific	849	CIB		2.3625	3.83951
					2.033	3.61		Atlantic	659	CIB		2.364	3.8617
					2.033	3.42	-0.07	Pacific	846	CIB		2.365	3.79606
					2.035	3.56	0.06	Pacific	846	CIB		2.368	3.78513
					2.0355	3.57	0.79	Atlantic	607	CIB		2.3689	3.79198
					2.036	3.52	-0.02	Pacific	846	CIB		2.369	3.83361
					2.036	3.94	-0.12	Pacific	849	CIB		2.371	3.75911
					2.037	3.45		Atlantic	659	CIB		2.372	3.76309
					2.0377	3.55	0.69	Atlantic	607	CIB		2.373	3.76525
					2.038	3.61	-0.33	Pacific	846	CIB		2.374	3.7094
					2.039	3.83		Atlantic	659	CIB		2.375	3.72298
					2.039	3.55	-0.09	Pacific	846	CIB		2.376	3.68117
					2.04	3.66		Atlantic	659	CIB		2.377	3.61967
					2.04	3.89	-0.12	Pacific	849	CIB		2.379	3.58408
					2.041	3.77		Atlantic	659	CIB		2.38	3.59993
					2.041	3.58	-0.23	Pacific	846	CIB		2.381	3.57699
					2.042	3.74	-0.03	Pacific	846	CIB		2.384	3.5062
					2.043	3.71	-0.31	Pacific	846	CIB		2.3846	3.52162
					2.0436	3.72	0.84	Atlantic	607	CIB		2.3848	3.44547
					2.044	3.79	-0.08	Pacific	846	CIB		2.386	3.35432
					2.044	3.85	-0.06	Pacific	849	CIB		2.3867	3.36288
					2.045	3.85	-0.04	Pacific	846	CIB		2.388	3.32894
					2.046	3.78	-0.32	Pacific	846	CIB		2.391	3.28444
					2.0469	4.23	0.56	Atlantic	607	CIB		2.3912	3.22519
					2.047	3.98		Atlantic	659	CIB		2.392	3.25022
					2.047	3.42	-0.21	Pacific	846	CIB		2.3929	3.27346
					2.047	3.51	0.2	Pacific	846	CIB		2.393	3.30344
					2.048	3.67	-0.29	Pacific	846	CIB		2.395	3.30548
					2.048	3.81	-0.13	Pacific	849	CIB		2.396	3.28861
					2.05	3.54	-0.39	Pacific	846	CIB		2.3963	3.27189
					2.0501	4.05	0.29	Atlantic	607	CIB		2.398	3.34033
					2.051	3.46		Atlantic	659	CIB		2.3993	3.41718
					2.052	3.34	-0.2	Pacific	846	CIB		2.4	3.46816
					2.052	3.81	-0.26	Pacific	849	CIB		2.4027	3.47431
					2.053	3.4	-0.56	Pacific	846	CIB		2.403	3.55319
					2.0533	4.24	0.4	Atlantic	607	CIB		2.404	3.59573
					2.054	3.76		Atlantic	659	CIB		2.405	3.64909
					2.055	3.18	-0.37	Pacific	846	CIB		2.4051	3.60944
					2.056	3.4	-0.58	Pacific	846	CIB		2.407	3.64558
					2.056	3.87	-0.37	Pacific	849	CIB		2.408	3.62133
					2.0569	4.18	0.45	Atlantic	607	CIB		2.4083	3.73301
					2.058	3.53	-0.63	Pacific	846	CIB		2.409	3.67231
					2.059	3.69		Atlantic	659	CIB		2.411	3.74578
					2.0597	4.06	0.45	Atlantic	607	CIB		2.412	3.78047
					2.06	3.45	-0.31	Pacific	846	CIB		2.413	3.83891
					2.06	3.97	-0.46	Pacific	849	CIB		2.414	3.74565
					2.061	3.61	-0.75	Pacific	846	CIB		2.4147	3.76723
					2.062	3.52		Atlantic	659	CIB		2.415	3.73498
					2.062	3.47	-0.53	Pacific	846	CIB		2.416	3.75569
					2.0629	4.03	0.62	Atlantic	607	CIB		2.417	3.65307
					2.064	3.61		Atlantic	659	CIB		2.4184	3.73844
					2.064	3.83	-0.73	Pacific	846	CIB		2.419	3.65167
					2.064	4.12	-0.56	Pacific	849	CIB		2.42	3.68005
					2.065	3.48	-0.47	Pacific	846	CIB		2.421	3.6891
					2.067	3.96	-0.69	Pacific	846	CIB		2.4211	3.58669
					2.0676	3.77	0.68	Atlantic	607	CIB		2.422	3.40219
					2.068	4.32		Atlantic	659	CIB		2.423	3.4496
					2.068	3.44	-0.56	Pacific	846	CIB		2.424	3.43807
					2.068	4.23	-0.62	Pacific	849	CIB		2.425	3.40009
					2.0689	3.77	0.88	Atlantic	607	CIB		2.427	3.38865
					2.07	3.57	-0.76	Pacific	846	CIB		2.4275	3.5034
					2.072	4.2		Atlantic	659	CIB		2.428	3.53573
					2.072	3.85	-0.73	Pacific	846	CIB		2.43	3.60443
					2.072	4.27	-0.59	Pacific	849	CIB		2.4308	3.63692
					2.0729	3.67	0.94	Atlantic	607	CIB		2.431	3.60494
					2.073	4.43		Atlantic	659	CIB		2.432	3.63683
					2.073	3.77	-0.79	Pacific	846	CIB		2.434	3.67835
					2.075	3.85	-0.65	Pacific	846	CIB		2.435	3.64848
					2.0753	3.5	0.99	Atlantic	607	CIB		2.436	3.65396
					2.076	4.23		Atlantic	659	CIB		2.4372	3.67147
					2.076	4.09	-0.65	Pacific	846	CIB		2.438	3.66436
					2.076	4.24	-0.62	Pacific	849	CIB		2.44	3.7814
					2.078	3.72	-0.73	Pacific	846	CIB		2.442	3.74835
					2.0789	3.69	0.83	Atlantic	607	CIB		2.443	3.83935
					2.079	4.62		Atlantic	659	CIB		2.444	3.83371
					2.079	3.82	-0.82	Pacific	846	CIB		2.445	3.86471
					2.08	3.86	-0.61	Pacific	846	CIB		2.4451	3.89381
					2.08	4.18	-0.66	Pacific	849	CIB		2.446	3.85273
					2.081	3.78		Atlantic	659	CIB		2.4468	3.83085
					2.082	3.77	-0.4	Pacific	846	CIB		2.447	3.84762
					2.0826	3.61	0.76	Atlantic	607	CIB		2.448	3.8933
					2.083	4.05	-0.64	Pacific	846	CIB		2.449	4.01119
					2.084	4.24		Atlantic	659	CIB		2.45	3.95724
					2.084	4.28	-0.57	Pacific	846	CIB		2.451	4.04422
					2.084	4.12	-0.56	Pacific	849	CIB		2.452	3.87535
					2.0854	3.71	0.79	Atlantic	607	CIB		2.454	3.81904
					2.086	3.88		Atlantic	659	CIB		2.455	3.83606
					2.086	4.26	-0.49	Pacific	846	CIB		2.456	3.71019
					2.088	4.07	-0.46	Pacific	849	CIB		2.4564	3.62714
					2.089	3.49	1.06	Atlantic	607	CIB		2.459	3.71116
					2.089	3.95		Atlantic	659	CIB		2.4596	3.77104
					2.089	3.77	-0.93	Pacific	846	CIB		2.46	3.80681
					2.0918	3.33	0.93	Atlantic	607	CIB		2.462	3.80815
					2.092	4.07	-0.63	Pacific	846	CIB		2.4628	3.76894
					2.092	3.94	-0.3	Pacific	849	CIB		2.463	3.69296
					2.094	4.07	-0.57	Pacific	846	CIB		2.464	3.65202
					2.095	3.4		Atlantic	659	CIB		2.465	3.60919
					2.0958	3.37	0.61	Atlantic	607	CIB		2.466	3.48512
					2.096	3.76	-0.56	Pacific	846	CIB		2.467	3.35706
					2.096	3.72	-0.21	Pacific	849	CIB		2.468	3.43169
					2.098	3.4		Atlantic	659	CIB		2.469	3.48064
					2.098	3.65	-0.64	Pacific	846	CIB		2.47	3.44414
					2.0997	3.46	0.63	Atlantic	607	CIB		2.472	3.44556
					2.1	3.47	-0.22	Pacific	849	CIB		2.4725	3.47326
					2.1014	3.37	0.65	Atlantic	607	CIB		2.473	3.53028
					2.102	3.87		Atlantic	659	CIB		2.474	3.57902
					2.102	3.3	-0.74	Pacific	846	CIB		2.476	3.57938
					2.104	3.27	-0.64	Pacific	846	CIB		2.477	3.58673
					2.104	3.41	-0.22	Pacific	849	CIB		2.4772	3.66189
					2.105	3.89	0.57	Atlantic	607	CIB		2.4789	3.73866
					2.105	3.88		Atlantic	659	CIB		2.48	3.81484
					2.106	3.87	-0.36	Pacific	846	CIB		2.482	3.89366
					2.107	3.84		Atlantic	659	CIB		2.484	3.83268
					2.1078	3.74	0.7	Atlantic	607	CIB		2.4849	3.84538
					2.108	3.9		Atlantic	659	CIB		2.486	3.88676
					2.108	3.78	-0.46	Pacific	846	CIB		2.488	3.83746
					2.108	3.54	-0.22	Pacific	849	CIB		2.4885	3.82903
					2.111	3.66	-0.41	Pacific	846	CIB		2.49	3.83797
					2.112	3.75		Atlantic	659	CIB		2.4917	3.77478
					2.112	3.69	-0.15	Pacific	849	CIB		2.492	3.74884
					2.114	3.61	0.13	Pacific	846	CIB		2.493	3.84117
					2.1142	3.29	1.04	Atlantic	607	CIB		2.494	3.81716
					2.116	3.71	-0.07	Pacific	849	CIB		2.496	3.79493
					2.117	3.51		Atlantic	659	CIB		2.4981	3.86571
					2.117	3.68	-0.56	Pacific	846	CIB		2.499	3.80589
					2.1174	3.16	0.98	Atlantic	607	CIB		2.5	3.84483
					2.12	3.62		Atlantic	659	CIB		2.5013	3.81707
					2.12	3.58	-0.53	Pacific	846	CIB		2.502	3.69084
					2.12	3.62	-0.09	Pacific	849	CIB		2.504	3.60288
					2.1206	3.35	0.78	Atlantic	607	CIB		2.5041	3.66797
					2.121	3.83		Atlantic	659	CIB		2.506	3.69721
					2.1239	3.54	0.49	Atlantic	607	CIB		2.508	3.63953
					2.124	3.85	-0.61	Pacific	846	CIB		2.5092	3.74603
					2.124	3.6	-0.07	Pacific	849	CIB		2.511	3.77287
					2.125	3.98		Atlantic	659	CIB		2.512	3.70946
					2.127	3.73	-0.67	Pacific	846	CIB		2.514	3.80027
					2.128	3.56	-0.05	Pacific	849	CIB		2.5146	3.78019
					2.129	3.81		Atlantic	659	CIB		2.516	3.6595
					2.131	3.7	-0.54	Pacific	846	CIB		2.5169	3.6797
					2.1318	4.18	0.26	Atlantic	607	CIB		2.517	3.72185
					2.132	3.46	-0.11	Pacific	849	CIB		2.52	3.7807
					2.133	4.36	0.33	Atlantic	607	CIB		2.5206	3.85453
					2.133	3.47		Atlantic	659	CIB		2.522	3.94727
					2.134	3.63	-0.4	Pacific	846	CIB		2.523	4.03332
					2.136	3.44	-0.15	Pacific	849	CIB		2.524	4.07167
					2.137	3.35	-0.5	Pacific	846	CIB		2.525	4.17508
					2.138	3.35		Atlantic	659	CIB		2.526	4.16755
					2.1395	4.13	0.01	Atlantic	607	CIB		2.528	4.00433
					2.14	3.34	-0.39	Pacific	846	CIB		2.529	3.96432
					2.14	3.5	-0.26	Pacific	849	CIB		2.53	3.90779
					2.141	3.31		Atlantic	659	CIB		2.5302	3.87406
					2.143	3.39	-0.87	Pacific	846	CIB		2.531	3.87091
					2.144	3.66	-0.32	Pacific	849	CIB		2.532	3.84978
					2.1459	3.86	0.42	Atlantic	607	CIB		2.533	3.8307
					2.146	3.92		Atlantic	659	CIB		2.534	3.80099
					2.146	3.57	-0.68	Pacific	846	CIB		2.536	3.79234
					2.148	4.12		Atlantic	659	CIB		2.537	3.69589
					2.148	3.88	-0.93	Pacific	846	CIB		2.538	3.56067
					2.148	3.94	-0.45	Pacific	849	CIB		2.539	3.51571
					2.1495	3.84	0.76	Atlantic	607	CIB		2.54	3.47311
					2.151	4.6		Atlantic	659	CIB		2.5413	3.4318
[truncated: 17,368 more rows]
